# Supplementary material for: Hlf Expression Marks Early Emergence of Hematopoietic Stem Cell Precursors With Adult Repopulating Potential and Fate
Source: Front Cell Dev Biol. 2021 Sep 13;9:728057. doi: 10.3389/fcell.2021.728057 (PMC8473784; doi:10.3389/fcell.2021.728057)
Supplement: Supplementary file 5 [file Data_Sheet_1.ZIP]

Archive with 8 entries (6 files):
- Image1/Figure 1E/
- Image1/Figure 1E/AGM_RGB_Cy5.tif
- Image1/Figure 1E/AGM-1_RGB_DAPI.tif
- Image1/Figure 1E/AGM-1_RGB_FITC.tif
- Image1/Figure 1E/AGM-1_RGB_TRITC.tif
- Image1/Figure 2B/
- Image1/Figure 2B/CD45-Hlf-.tif
- Image1/Figure 2B/CD45-Hlf+.tif
