# Supplementary material for: Hlf Expression Marks Early Emergence of Hematopoietic Stem Cell Precursors With Adult Repopulating Potential and Fate
Source: Front Cell Dev Biol. 2021 Sep 13;9:728057. doi: 10.3389/fcell.2021.728057 (PMC8473784; doi:10.3389/fcell.2021.728057)
Supplement: Supplementary file 6 [file Data_Sheet_2.ZIP]

Archive with 19 entries (14 files):
- Image2/Figure 3C/
- Image2/Figure 3C/CD45+Hlf-.tif
- Image2/Figure 3C/CD45+HlF+.tif
- Image2/Figure 4B/
- Image2/Figure 4B/E10.0/
- Image2/Figure 4B/E10.0/sp32_c1.tif
- Image2/Figure 4B/E10.0/sp32_c2.tif
- Image2/Figure 4B/E10.0/sp32_c3.tif
- Image2/Figure 4B/E10.0/sp32_c4.tif
- Image2/Figure 4B/E10.5/
- Image2/Figure 4B/E10.5/sp38-20x_c1.tif
- Image2/Figure 4B/E10.5/sp38-20x_c2.tif
- Image2/Figure 4B/E10.5/sp38-20x_c3.tif
- Image2/Figure 4B/E10.5/sp38-20x_c4.tif
- Image2/Figure 4B/E9.5/
- Image2/Figure 4B/E9.5/sp27-9-AGM-20x_c1.tif
- Image2/Figure 4B/E9.5/sp27-9-AGM-20x_c2.tif
- Image2/Figure 4B/E9.5/sp27-9-AGM-20x_c3.tif
- Image2/Figure 4B/E9.5/sp27-9-AGM-20x_c4.tif
