# Supplementary material for: Hlf Expression Marks Early Emergence of Hematopoietic Stem Cell Precursors With Adult Repopulating Potential and Fate
Source: Front Cell Dev Biol. 2021 Sep 13;9:728057. doi: 10.3389/fcell.2021.728057 (PMC8473784; doi:10.3389/fcell.2021.728057)
Supplement: Supplementary file 7 [file Data_Sheet_3.ZIP]

Archive with 43 entries (24 files):
- Data sheet-0811/Figure 1A/
- Data sheet-0811/Figure 1A/lab_data.csv
- Data sheet-0811/Figure 1C/
- Data sheet-0811/Figure 1C/Hlf-tdTomato.xlsx
- Data sheet-0811/Figure 1H/
- Data sheet-0811/Figure 1H/frequency of CD45- and CD45+ in Hlf+.xlsx
- Data sheet-0811/Figure 2C/
- Data sheet-0811/Figure 2C/Figure 2C.xlsx
- Data sheet-0811/Figure 2G/
- Data sheet-0811/Figure 2G/CD45- Blood chimerism.xlsx
- Data sheet-0811/Figure 2I/
- Data sheet-0811/Figure 2I/16w CD45- blood chimerism.xlsx
- Data sheet-0811/Figure 2J/
- Data sheet-0811/Figure 2J/Figure 2J.xlsx
- Data sheet-0811/Figure 3D/
- Data sheet-0811/Figure 3D/Figure 3D.xlsx
- Data sheet-0811/Figure 3H/
- Data sheet-0811/Figure 3H/CD45+ Blood chimerism.xlsx
- Data sheet-0811/Figure 3J/
- Data sheet-0811/Figure 3J/16w CD45+ blood chimerism.xlsx
- Data sheet-0811/Figure 3K/
- Data sheet-0811/Figure 3K/Figure 3K.xlsx
- Data sheet-0811/Figure 4D/
- Data sheet-0811/Figure 4D/figure 4D.xlsx
- Data sheet-0811/Figure 5B/
- Data sheet-0811/Figure 5B/B cells.xlsx
- Data sheet-0811/Figure 5B/Erythrocytes.xlsx
- Data sheet-0811/Figure 5B/GMs.xlsx
- Data sheet-0811/Figure 5B/leukocyte.xlsx
- Data sheet-0811/Figure 5B/Platelets.xlsx
- Data sheet-0811/Figure 5B/T cells.xlsx
- Data sheet-0811/Figure 5D/
- Data sheet-0811/Figure 5D/Figure 5D.xlsx
- Data sheet-0811/Figure 5E/
- Data sheet-0811/Figure 5E/Figure 5E.xlsx
- Data sheet-0811/Figure 5F/
- Data sheet-0811/Figure 5F/Figure 5F.xlsx
- Data sheet-0811/Supplementary Figure 1C/
- Data sheet-0811/Supplementary Figure 1C/SF1C.xlsx
- Data sheet-0811/Supplementary Figure 4B/
- Data sheet-0811/Supplementary Figure 4B/SF3B.xlsx
- Data sheet-0811/Supplementary Figure 4C/
- Data sheet-0811/Supplementary Figure 4C/supplementary figure 3C.xlsx
