# Supplementary material for: Hlf Expression Marks Early Emergence of Hematopoietic Stem Cell Precursors With Adult Repopulating Potential and Fate
Source: Front Cell Dev Biol. 2021 Sep 13;9:728057. doi: 10.3389/fcell.2021.728057 (PMC8473784; doi:10.3389/fcell.2021.728057)
Supplement: Supplementary file 7 [file Data_Sheet_3.ZIP › Data sheet-0811/Figure 1A/lab_data.csv]

Gene	EC #01	EC #02	EC #03	EC #04	EC #05	EC #06	EC #07	EC #08	EC #09	EC #10	EC #11	EC #12	EC #13	EC #14	EC #15	EC #16	EC #17	T1 pre-HSC #01	T1 pre-HSC #02	T1 pre-HSC #03	T1 pre-HSC #04	T1 pre-HSC #05	T1 pre-HSC #06	T1 pre-HSC #07	T1 pre-HSC #08	T1 pre-HSC #09	T1 pre-HSC #10	T1 pre-HSC #11	T1 pre-HSC #12	T1 pre-HSC #13	T1 pre-HSC #14	T1 pre-HSC #15	T1 pre-HSC #16	T1 pre-HSC #17	T1 pre-HSC #18	T1 pre-HSC #19	T1 pre-HSC #20	T1 pre-HSC #21	T1 pre-HSC #22	T1 pre-HSC #23	T1 pre-HSC #24	T1 pre-HSC #25	T1 pre-HSC #26	T1 pre-HSC #27	T1 pre-HSC #28	T1 CD201- #01	T1 CD201- #02	T1 CD201- #03	T1 CD201- #04
0610005C13Rik	0	0	0	0	0	0	0	0	0	0	0	0	0	0	0	0	0	0	0	0	0	0	0	0	0	0	0	0	0	0	0	0	0	0	0	0	0	0	0	0	0	0	0	0	0	0	0	0	0
0610007P14Rik	0.72253	28.0691	0	0	0	3.53936	0	0	57.9083	61.7342	47.2107	0	143.457	0	3.75963	58.0498	46.2671	119.597	109.423	19.8581	77.1631	53.764	73.2964	59.5465	22.9821	3.79393	62.9367	0.61064	60.9517	9.31747	12.2422	33.1945	49.7838	47.609	52.5588	105.634	67.4966	82.8263	50.7305	60.7388	101.135	137.279	91.7975	0.936034	76.7751	136.154	89.4497	47.0682	110.701
0610009B22Rik	0	0	0	0	0	0	0	0	0	0	20.8203	0	0	0	0	0	0	8.12919	24.2781	7.96735	0	3.52951	12.1955	0	0.514308	0	0	25.3971	76.4448	22.16	13.2151	0	20.8309	0	14.1469	4.24697	109.499	0.662438	52.0219	0	0	0	13.8061	44.8736	28.7979	21.8752	0	36.9028	31.8471
0610009L18Rik	0	0	0	0	0	0	0	0	0	0	0	0	0	0	0	0	0	0	0	0	0	0	0	0	0	0	0	0	7.20407	0	0	0	0	0	0	0	0	0	0	0	0	0	0	0	2.42847	0	0	0	0
0610009O20Rik	0	48.7106	4.07992	16.2699	0	1.04285	10.3943	0.182581	0.182983	0	25.2877	14.9125	0	0	0	29.7094	7.59149	27.3492	36.7592	20.6357	0.570839	0	18.9081	54.6772	11.3724	10.6518	19.108	8.68746	4.65508	28.8606	29.6052	21.9396	3.88207	22.4083	15.8724	38.4621	0.144437	29.7116	70.2199	8.17584	24.0338	4.75553	26.0235	48.428	61.6785	15.6976	3.54004	27.3892	2.75133
0610010B08Rik	1.54371	0.48622	1.76635	0.171214	0.0192358	1.34203	0.112989	5.65832	0.080876	0.00735325	2.14412	2.15341	0.414513	0.586924	2.18316	2.38048	2.9393	4.04812	0.560083	0.337942	0.936919	1.93225	1.10831	0.571313	0.252996	0.55503	2.04723	0.55107	0.89182	0.0216382	0.0946983	0.273949	2.05729	0.0447462	3.8072	2.37123	0.209413	0.238643	0.223947	6.42566	1.72031	10.5802	0.258602	1.06561	0.0294062	6.23981	0.260911	0.0261893	4.05207
0610010F05Rik	1.57348	50.4201	6.93672	25.3865	0	0	0	0	1.1219	1.99068	1.81177	0	0	13.9261	21.631	3.98361	5.04604	0	13.9008	0	6.32451	5.08074	22.8939	0	0	0	0	0.964892	0	0	2.0264	3.70534	16.0047	14.4779	3.3499	0	0	0	0.16954	1.68497	3.79866	1.50445	0	6.87674	15.2325	1.21489	10.0292	0	0
0610010K14Rik	1.59671	76.0326	15.686	34.8491	78.5659	6.25309	23.0484	8.26019	55.2037	134.849	65.6773	3.08817	1.21971	37.2363	82.0006	73.8558	63.8514	83.103	144.266	172.396	216.765	218.977	73.1361	70.8959	124.441	166.067	160.278	113.96	136.866	181.305	163.762	111.449	137.784	257.108	56.8237	101.796	54.0823	193.598	180.939	71.428	104.304	49.9691	68.8911	47.9541	76.2494	149.364	2.19418	50.8228	77.125
0610011F06Rik	0	0	0	0	20.8768	3.2097	0	0	6.74466	0	24.9359	0	0	0	2.45802	21.2233	20.1996	27.917	25.776	66.3024	14.2076	30.8703	23.1431	38.0107	6.50496	12.4918	11.5894	15.1166	44.7477	12.3099	42.9813	1.4453	15.1889	27.9465	37.0751	0	6.15636	0	0	19.8185	1.98969	2.61153	38.2154	26.4713	0	0	29.2091	32.8161	7.39919
0610012G03Rik	0	0	0	1.483	0	63.1047	0	0	0	0.214686	0	0	3.29149	11.0906	0.19327	0.437204	0	0.48825	8.06679	0.224077	0	0	0.281637	0	4.72732	0	0.270316	15.2502	0	0.858979	1.60467	4.35926	0.262057	1.8143	0.278575	3.78632	0	5.89561	0	2.54949	0	0	0.30659	0	0	4.89984	0	3.10203	0
0610012H03Rik	0	0	0	0	0	0	0	0.617275	0	0	0	0	0	0	0	0	0	0	0	0	0	0	0	0	0	0	0	0	0	0	0	0	0	0	0	0	0	0	0	0	0	0	0	0	0	0	0	0	0
0610030E20Rik	11.9479	0.0660194	0.133829	20.0452	0	0.0860071	0	0.045141	0.0905816	27.2251	5.59718	0.23609	0	0.00279764	0.0638485	0	5.1249	0.136715	0	0.752462	0.00350761	6.94847	2.96214	7.99726	0.133971	0.164229	0	0	1.25131	0	8.92877	0	2.65006	0.0725992	0	1.88166	0.283404	8.27741	0	0.0786792	13.0594	1.55737	3.91658	9.80372	4.71025	0	17.2058	0	2.22736
0610031J06Rik	2.1047	15.5937	34.9869	3.90868	164.258	87.8977	23.5451	64.8477	0.303253	119.314	36.0347	75.3862	97.3455	71.2822	126.298	61.0563	44.2099	29.8885	3.63597	61.4579	74.2333	65.6029	16.5898	124.385	11.4505	62.3327	99.057	81.5143	88.8898	103.281	35.9001	84.6597	26.1207	106.023	71.9303	2.30911	126.945	15.3795	19.8032	39.4984	113.369	7.58224	51.7638	94.2559	56.8337	0	73.535	0	47.2922
0610037L13Rik	46.5892	18.0729	0.449508	0.154669	14.9053	21.1017	143.242	20.3886	14.1032	120.686	28.0161	1.37047	28.0556	0	0.72656	22.81	16.5667	48.3649	1.70384	6.94264	21.2515	10.4238	58.2504	57.6675	72.2014	41.114	0.507793	27.1025	17.7979	36.5698	12.0542	68.9569	46.763	49.4033	6.80252	108.374	19.6505	21.8524	8.90405	4.25272	17.3625	18.0014	28.479	18.8507	3.79415	3.86374	0	31.2147	15.8034
0610038B21Rik	0	0	0	0.632251	0	0	0	0	0	0	0	0	0	0	0	0	0	0	0	1.07491	0	0	0	0	0	0	0	0	0	0	0	0	0	0	0	0	0	0	0	0	0	0	0	0	0	0	0	0	0
0610039K10Rik	0	0	0	0	0	0	0	0	0	0	0	0	0	0	0	0	2.37845	0	0	0	0	0	0	0	0	0	0	0	0	0	0	0	0	0	3.84799	0	0	0	0	0	0	0	0	0	0	0	0	0	0
0610040B10Rik	0	0	0	0	0	0	0	0	0	0	0	0	0	0	0	0	0	0	0	0	0	0	0	0	2.68073	0	0	0	0	0	0	0	0	0	5.0042	0	0	0	0	0	0	0	0	0	0	0	0	0	7.4195
0610040F04Rik	0	0	0	0	0	0	0	0	0	0	0	0	0	0	0	0	0	0	0	0	0	0	0	0	0	0	0	0	0	0	0	0	0	0	0	0	0	0	0	0	0	0	0	0	0	0	0	0	0
0610040J01Rik	0	0	0	0	0	0	0	0	0	116.134	0.373765	0	0	0	0	0	0	0	0.152148	0	0	0	0	0	0	0	0	0	0	0	0	0	0.198089	0	0	0	0	0	0	0	0	0	0	0	0	0	0	0	0
1010001N08Rik	0	0	0	0	0	0	0	0	0	0	0	153.791	0	0	27.6552	0	0.552622	0	0	0	0	0	0	0	0	0	1.34816	0	0	0	0	0	16.367	0	0	0	0	0	0	0	0	0	0	3.6369	0	0	0	0	0
1100001G20Rik	0	0	0	0	0	0	0	0	0	0	0	0	0	0	0	0	0	0	0	0	0	0	0	0	0	0	0	0	0	0	0	0	0	0	0	0	0	0	0	0	0	0	0	0	0	0	0	0	0
1110001J03Rik	0	0	0	1.02877	0	15.3478	0	12.681	28.5384	10.736	15.0478	9.3976	0	0	0	4.87049	6.78329	10.4085	44.9893	20.5677	26.7757	74.8097	29.6343	46.1128	12.0095	27.5158	43.2222	27.9845	93.641	3.43027	48.5721	87.2585	0	23.5922	44.8264	8.59458	0	1.88686	31.7325	21.9196	15.6423	38.0541	3.95765	38.1494	20.8496	15.6532	0	1.02564	12.3113
1110002L01Rik	0	0	0	0	0	0	0	0	0	0	0	0	1.23782	0.722071	0	0	0	1.66883	0	0	0	0.212359	0	0	2.97598	0.117823	1.09065	6.71448	0.44908	0.115358	0	0	4.3319	9.59117	0	0	0.203819	9.42679	0	0.452577	2.30206	0	0.122442	2.73134	0.588691	0	0.814535	0.0741327	1.86213
1110004E09Rik	125.024	15.6157	0	0	73.3348	0	7.82012	57.604	60.526	35.8528	24.8065	0	0	37.3617	0	36.2191	56.8213	0	24.5101	60.9974	57.1621	12.7038	5.59679	17.245	0	0	92.5013	60.6377	34.6668	11.065	28.1247	59.4744	0	29.0391	0.371071	97.3289	10.2676	0.394552	14.1716	100.901	30.466	35.2811	0	74.2856	46.1914	74.1028	9.94871	60.9937	61.4233
1110004F10Rik	14.7103	196.638	75.7253	245.593	9.03947	103.567	134.287	57.8477	99.8276	114.01	103.382	159.45	91.0038	18.9016	0.204914	201.595	126.447	29.5349	113.028	137.695	298.325	101.01	88.9554	74.2251	97.9806	47.0497	150.843	163.048	193.206	140.054	270.267	140.915	225.763	98.4694	187.384	67.7716	155.452	90.778	144.296	112.212	122.419	217.671	241.92	54.4427	106.521	255.297	214.131	181.84	186.369
1110006O24Rik	0	0	0	0	0	0	0	0	0	0	0	0	0	0	0	16.9103	0	3.98794	0	0	0	0	12.7907	0	0.539653	0	0	0	0	15.3026	0	11.7219	0	9.06713	0	0	0	0	1.28874	0	33.783	0	0	28.6576	0	0	0	0	0
1110007C09Rik	0	0	0	0	0	0	0	0	0	0	0	0	0	0.426386	0	10.2712	6.81446	5.86613	33.6189	16.6595	65.2925	100.134	57.6443	25.4886	26.8382	46.7856	46.9267	77.5346	5.66254	0	19.0063	0.731612	16.5148	54.3236	1.81604	0	82.7571	7.81942	104.137	38.8876	28.2106	0	30.5547	11.8254	35.6157	0	12.4638	0	0
1110008F13Rik	0	0.710977	0	0	1.76559	5.9435	0	2.88849	0.961478	0.323122	7.41252	0.628045	1.42095	0.29917	0	1.97427	6.28009	15.9593	5.22164	1.7041	3.06896	2.01157	0.423601	0.652886	6.41295	0	0	4.62738	12.4101	1.30374	11.1466	0	0	0.787899	5.91561	0	2.3461	2.70295	0	1.29967	3.71142	6.10154	0.468923	0	0.56075	10.4547	2.51044	4.6745	2.96282
1110008L16Rik	0	0	0	0.210828	0	40.3595	0	0.412807	0	0	4.15548	0	0	2.218	0	0	0	0.104412	3.44336	2.96952	13.6201	4.51764	2.6819	1.21818	0	0	0	3.72135	0	14.2318	0.49051	0	0	0	58.5311	2.3022	27.7581	68.6996	0.115093	12.1582	25.0081	0	15.7628	4.28181	0.313129	28.4775	0	65.8103	46.2892
1110008P14Rik	0	0	0	0	0	0	0.705383	0	0	0	0	0	13.5834	0	0	0	0	0	18.0053	3.3173	0	0	4.00031	0	0.676746	0	0	0	1.09212	0	0	0	3.07196	0	0	24.3898	0	0	0	0	0	0	0	0	0	15.6847	21.3679	64.1985	35.6581
1110012L19Rik	0	7.75434	0	0.248992	0.583486	29.4691	0	2.86425	0	0	36.3866	0	21.8392	0	0	0.978914	24.6127	0	15.5298	0	22.4377	3.19082	39.4876	18.452	8.12579	93.3533	8.93816	3.88209	16.219	44.8104	73.2139	0.505166	42.1697	28.1212	56.5574	0.409419	0	57.6075	79.0146	14.1716	89.6765	3.62913	45.5534	41.7346	3.33534	35.1097	112.029	0	40.1531
1110017D15Rik	0	0	0	0	0	0	0	0	0	0	0	0	0	0	35.0903	0	0	0	0	0	0	0	0	0	0	0	0	0	0	0	0	0	0	0	0	0	0	0	0	0	0	0	0	0	0	0	0	0	0
1110019D14Rik	0	0	0	0	0	11.5822	0	0	42.4989	0	0	0	0	0	0	0	0.193886	0	0	0	0	0	0	7.00287	0	0	33.8614	0	0	0	0	0	2.56453	0	0	0.264594	35.2322	53.6401	0	38.2433	0	0	0	0	4.67432	0	0	0	3.20631
1110020A21Rik	0	0	0	0	0	0	0	0	0.629862	0	0	0	0	0	0	0	0	0	0	0	0	2.66148	0	0	0	0	0	0	0	0	0	0	0	0	0	0	0	0	0	0	0	0	0	0	0	0	0	0	0
1110028F11Rik	0	0	0	0	0	0	0	0	0	0	0	0	0	0	0	0	0	0	0	0	0	0	0	0	0	0	0	0	0	0	0	0	0	0	0	0	0	0	0	0	0	0	0	0	0	0	0	0	0
1110028F18Rik	0	0	0	0	0	0	0	0	0	0	0	0	0	0	0	0	0	0	0	0	0	0	0	0	0	0	0	0	0	0	0	0	0	0	0	0	0	0	0	0	0	0	0	0	0	0	0	0	0
1110032A03Rik	0.0676012	0.0187542	0	0.131394	10.5082	0	0	0.255414	0	6.546	5.72414	0.0917511	0.0188113	0.00792377	2.06335	0	0	0.77944	5.63011	23.4263	9.42689	0	0	0	0.0473253	0	0.108006	0	15.8784	0	1.09809	0	0.010468	3.10352	6.23163	0.215503	0	0.469644	4.10136	0.0751985	30.9225	17.5147	0	0	25.1926	0	0	0.00730767	0
1110032F04Rik	0	0	2.51718	0	0	0	0	0	11.5255	0	2.35558	0	0	0	6.76347	11.1474	18.153	0	6.25243	1.53261	0	0	0	0	0	0	0	0	0	12.8295	0	0	0	0	0	0	0	0	0	0	0	0	0	0	0	0	0	0	0
1110034G24Rik	0	0	0.478816	0	0	0	0	0	0	0	17.9797	0	0	0	0	0	0	0	0	0	0	0	18.588	0.21678	37.3459	0	0	0	0	4.00857	20.8607	22.1316	0	42.2473	0	1.08181	0	0	0.542338	0	17.291	0	0	0.358628	0	2.84507	0	0	8.73478
1110037F02Rik	37.2337	20.4347	19.6663	50.3796	0.346521	15.0318	18.5822	0.0577832	8.69968	5.34863	16.6672	27.1661	45.8434	0.250624	0	6.12113	6.12935	0.349488	5.97376	10.258	7.34835	6.94304	11.6902	12.8802	6.77535	1.15533	0	22.7045	7.73262	4.98326	12.9327	13.453	9.55432	0.185596	5.35361	16.7249	8.63698	53.4745	14.1107	5.82615	11.6173	17.048	13.7507	14.2493	14.8118	8.92791	12.0457	13.3466	8.04013
1110038B12Rik	28.6932	88.6251	85.8582	185.967	8.26998	63.3874	27.4175	101.407	106.781	0.728655	100.803	90.0124	12.7449	0	25.2946	104.538	23.0344	196.085	26.8217	148.423	130.359	66.8539	79.9148	176.494	53.7235	219.851	93.9228	109.902	119.816	102.622	55.0185	65.817	89.4234	82.035	122.707	95.3232	14.1241	110.212	49.1754	329.626	221.959	164.195	62.1951	200.52	73.2643	23.688	35.9605	3.11461	65.2609
1110038F14Rik	82.2566	0	54.1031	80.7691	0	18.7343	92.8011	3.21077	0.458164	0	61.1139	0	1.0152	1.70999	0	35.1249	5.41327	0	30.6881	9.4065	16.7883	27.5656	55.3178	93.6458	82.499	25.6764	16.3869	40.6662	45.6454	27.7191	17.9041	48.0142	33.3034	50.6199	41.8388	141.423	10.0385	61.2685	9.47407	53.97	27.7946	63.261	0.891857	56.6979	59.7447	54.3613	0	29.3479	18.1944
1110046J04Rik	0	0	0	0	0	0	0	0	0	0	0	0	0	0	0	0	0	0	0	0	0	0	0	0	0	0	0	0	0	0	0	0	0	0	0	0	0	0	0	0	0	0	0	0	0	0	0	0	0
1110051M20Rik	0	0	0	0	0	30.2108	140.435	0	0	0	49.2672	0	70.2952	31.651	0.274809	3.26734	38.0013	64.1857	25.2373	3.32947	0	6.1706	11.0297	34.0899	0.840495	2.48317	9.96455	6.15092	0	0.811331	0.324573	36.3213	7.24251	0	25.8611	0	0	67.1905	2.29396	21.9805	0	0	54.064	0	0.778719	0	24.6987	20.377	3.57157
1110054M08Rik	0	0	0	0	0	0	0	0	0	0	3.3914	0	0	0	0	0	0	0	0	0	0	0	0	0	13.0603	0	0	0	0	0	0	0	0.523445	0	0	4.92586	0	0	0	0	0	0	0	0	0	0	0	0	0
1110057K04Rik	19.9846	61.2734	7.7769	36.0655	0	0	79.261	0.0821275	67.6463	0	9.24485	16.7699	0	0	29.9755	4.96619	13.9718	4.12034	65.4558	15.5799	32.7651	84.9561	23.8655	11.4119	27.8412	49.1156	34.3819	46.1845	18.3461	29.8926	3.36541	0.514736	0	62.013	56.6904	53.699	0	35.2591	36.2606	28.6176	45.7814	54.0469	47.3177	10.5758	5.81477	0	21.5068	0.846994	10.4782
1110058L19Rik	0	1.33777	2.77762	0	0	0	0	0	0	0	6.85348	0.583339	0	0	0	40.7969	0.55761	0.70469	25.7823	47.2941	0	31.4018	3.12949	13.9094	3.96964	0	0	18.1483	61.8705	0	0	11.5927	25.5071	31.3948	0	25.3906	39.3167	0	32.9259	26.7369	68.0029	42.1806	59.7049	30.3242	35.471	114.823	0	48.4767	64.2156
1110059E24Rik	0.861785	28.6833	135.464	10.0758	0	78.2316	0.762604	2.97388	49.2547	36.6804	95.8933	0	40.6674	117.744	8.60681	81.4905	78.7812	50.8465	134.806	68.7313	4.17183	89.3085	30.9116	49.1616	109.417	28.7174	38.0868	63.2011	41.5828	99.0855	16.6273	9.38145	18.7339	73.0509	27.996	43.1715	77.3243	47.9742	58.1935	27.3102	96.8563	84.5004	58.7982	106.675	18.284	42.2231	52.3389	76.7198	76.6635
1110059G10Rik	25.2359	0	0	1.36016	25.9551	0	0	0	0.127269	1.45604	1.08113	0	12.6041	0	0	0.872026	0	15.3033	0.158686	5.20955	7.70944	10.0979	7.42173	5.4452	7.90732	17.2133	10.0522	4.63621	2.64186	6.67325	7.8677	28.5742	7.87315	10.017	3.85442	0	3.39683	1.96388	4.13578	2.32937	4.03859	3.60577	13.4442	14.2348	0.144288	0	0	3.63466	1.56511
1110065P20Rik	56.3293	55.9854	34.0251	0	0.913531	48.9949	0	0	7.35208	0	0	36.5576	0.54614	0	0.893627	6.03402	4.1324	31.6945	23.9149	18.5345	0	24.4012	17.4568	0	0.545629	55.9542	1.26647	0	22.7156	4.0376	26.4787	0	1.84469	0	13.0725	12.9183	0	28.9208	9.78045	1.35828	23.2732	11.4476	24.2625	0	11.3849	0	0	12.6282	0
1190002F15Rik	0	0	0	0	0	0	1.70465	4.43227	4.39356	0	0.844195	0	0	0	0	0.750297	0.689677	0	0	7.28523	0	3.83079	0	6.71241	0	0	0	1.6735	0	7.16379	0	0	0	0	0	0	9.53135	0	8.09947	0	0	0	0	0	0	0	0	0	4.53112
1190002N15Rik	0	1.09434	0	0	76.6757	0	30.8262	0	0	0	0	18.9984	0	0	0	5.43491	10.9382	0	19.6851	0.519904	2.07784	9.36894	2.74683	0	0	0	0	0	0	15.036	7.15129	0	0.78451	0.859852	0.648651	0	0.0839732	7.76939	14.9741	7.73913	0	3.55887	0	0.118518	0.121323	0	35.0944	0	0.0732184
1190005I06Rik	0	0	0	0	0	0	0	0	0	0	0	0	0	0	0	0	0	0	0	0	0	0	0	0	0	0	0	0	0	0	0	0	0	0	0	0	0	0	0	0	0	0	0	0	0	0	0	0	0
1190007I07Rik	0	17.3783	0	0	0	5.98725	0	0	0	0	0.898157	0	0	5.01403	0	6.11842	0.734774	10.067	9.21926	2.72148	23.3809	13.5144	12.3876	6.66086	12.4967	0	13.0131	4.55963	5.54972	0	11.715	11.3709	8.01765	6.91117	10.4643	1.06749	2.52583	0	3.57667	13.9693	0	29.1087	0	0	11.5508	28.3623	0	0	22.9779
1200014J11Rik	1.57913	0	6.71162	0.501145	37.6036	0	0.0505498	16.4263	8.30882	0	5.45059	0.0859227	8.14109	14.7793	15.0965	11.2979	1.01899	16.9454	11.5037	11.3042	12.8459	4.51324	13.932	0.537417	7.11875	2.92658	0.0552726	6.27635	13.193	12.6217	0	0	19.8603	2.37505	1.70723	17.7711	33.2911	14.1688	8.73815	4.91471	9.48551	0.242452	0	0.981376	13.8383	6.58117	9.72821	73.2791	8.64665
1300002E11Rik	0	0	0	0	0	0	0	0	0	0	12.3622	0	0	0	0	0.900598	0	0	0	7.39966	0	0	0.947915	0	0	31.4918	0	0	0	0	0	0	0	33.0096	0	0	0	0	5.05213	0	3.31891	0	0	0	0	0	0	0	0
1300002K09Rik	0	0	0	0	0	0	0	0	0	0	0	0	0	0	0	0	0	0	0	0	0	0	0	0	0	0	0	0	0	0	0	0	0	0	0	0	0	0	0	0	0	0	0	0	0	20.3301	0	0	0
1300017J02Rik	0	0	0	0	0	0	0	0	0	0	0	0	0	0	0	0	0	0	0	0	0	0	0	0	0	0	0	0	0	0	0	0	0	0	0	0	0	0	0	0	0	0	0	0	0	0	0	0	0
1500004A13Rik	1.87457	0.142591	0	0	0.0281204	0.74982	0	0	0	1.49954	0	0	0.0602077	0.256077	0	0.246418	0.519882	0	0	0.336085	0.60063	0.562389	0.0345412	0.132736	0.884687	0	0	0	0.0540692	0.750023	0	0	0.715598	0.131782	0.0507147	0	0.159409	0.063811	0	1.21174	0	0.0769786	0.147338	0	0.819217	1.64162	0.364632	0.169681	0.189603
1500009L16Rik	0	0	0	0	0	14.8059	0	0	1.22945	0	4.74084	0	0.302389	0	0	0.280562	0	0	0	0	0	0	0	15.8626	0	0	0	4.83923	0	2.95355	0	0	2.70227	0	0	0	6.61865	0	0	0	0	0	0	0	0	41.5559	46.668	20.3875	19.3549
1500011B03Rik	0	3.13734	0	0	0	0	0.275951	17.2178	0	13.7496	0	0	0.264417	159.025	35.1972	17.4395	27.6191	0.829034	26.3612	15.1451	1.41784	12.6272	0.316394	23.3861	3.18811	14.7771	123.224	14.5272	5.01875	5.158	92.1672	1.88825	50.9791	0	37.2947	2.74459	63.401	0.332447	0	23.6752	0	0	0	72.3544	14.0866	19.8848	0	14.151	0.713805
1500011K16Rik	0	0	0	0	6.69231	0	0	0	3.37803	0	0.520372	7.51157	9.02242	0	0	20.7969	0	0	0	2.42405	22.9916	5.72682	17.8323	0	0.50123	0	7.54616	2.52382	0.800461	0.616571	5.93885	1.44783	0	0	2.99513	4.13295	2.8034	13.5366	0	30.4017	0	10.4648	0	6.23961	4.00392	0	1.41004	0	1.85294
1500012F01Rik	4.80666	1.14988	0	10.6793	1.91519	8.05561	3.56733	4.63749	6.15307	28.9202	4.14502	3.52329	38.3067	1.92518	6.0785	9.99371	1.92239	16.9143	8.52697	32.7553	43.9488	22.3047	22.3149	14.6222	3.42548	41.4556	51.7439	26.5488	43.9462	36.6683	6.79682	24.8548	22.5491	20.5091	36.981	26.4326	13.5362	48.1185	4.10741	30.6529	12.9777	22.0212	0	36.6705	4.59384	3.4105	11.2322	7.04679	6.33223
1500015A07Rik	0	0	0	0.498923	0	0	0.560029	0	0	0	0	0	0	0	0	0	0	0	0	0	1.90395	0	0	0	0	0	0	22.248	0	0	0	0	16.1043	0	0	0	0	0	0	0.214101	0	0	0	13.0294	0	0	0	0.972061	0
1500015O10Rik	0	0	0	0	0	0	0	0	0	0	0	0	0	0	0	0	0	0	0	0	0	0	0	0	0	0	0	0	0	0	0	0	0	2.9549	0	0	0	0	0	0	0	0	0	0	0	0	0	0	0
1500017E21Rik	0	0	0	0	0	0	0	0	0	0	0	0	0	0	0	0	0	0.620173	0	0	0	4.29397	0.86742	0	0	0	0	0.47776	0	0	0	0	2.13497	0	14.7523	0	0	0	0.684349	5.86832	1.99253	0	0	0	0	0	0	0	0
1600002H07Rik	4.30158	0	0	0	0.250421	1.57914	23.6939	0	0	0	0.96244	5.14885	24.4299	0	0	5.12428	14.6737	0.157878	27.8762	12.4587	0	2.56269	0	0	0	6.81009	0	0	14.6749	7.786	3.55928	0.433879	0	7.20877	1.44353	0	19.5664	0	76.0115	0	0	0	0.394944	27.3164	10.6692	12.0523	0	75.9832	4.68728
1600002K03Rik	0	0	0	0	0	0	0	0	0	0	0	0	0	0	0	0	0	0	16.4441	8.07819	0	1.59185	0.811066	0	0	38.8446	0	0	0	20.4773	0	0	0	0	11.5936	0	0	0	0	0	32.58	0	0	18.4803	0	0	25.0324	0	8.88012
1600010M07Rik	0	0	0	0	0	0	0	0	0	0	0	0	0	0	0	0	0	0	0	0	0	0	0	0	0	0	0	0	0	0	0	0	0	0	0	0	0	0	0	0	0	0	0	0	0	0	0	0	0
1600012H06Rik	69.5911	48.1	26.5147	48.4455	80.4819	41.3829	27.8028	1.74461	17.0551	12.1264	20.9377	0	0	10.2841	43.8108	51.5604	26.1449	0	0	21.5488	35.6023	7.23336	9.89036	59.9973	27.1267	0	0	21.9876	0	19.1703	60.1019	0	0.142551	21.5593	27.9172	0	0	2.55122	29.9007	38.9763	34.8764	59.4629	22.8764	0.388531	0	1.47198	64.7284	13.7889	1.79308
1600014C10Rik	0	0	0	0	24.9241	0	0	0	0	0	18.2508	0	6.11454	0	0	2.34006	0	0	0	4.26753	9.76776	0	16.8978	0	0	0	2.52631	3.38553	1.8914	0	0	0	1.44619	0.439093	0	0	1.39543	0	9.11503	0	9.06061	0.336805	0	0	30.9994	0	25.4347	0	0
1600016N20Rik	0	0	0	0	0	0	0	0	0	0	0	0	0	0	0	6.59151	0	0	1.92084	0	0	0	0	0	0	0	0	0.799996	0	0	0	0	0.178735	0	8.93013	0	0	0	0	0	0	0	0	0	0	19.0792	0	24.2423	0
1600020E01Rik	0	0	0	0	65.3188	55.3537	0	11.0498	0	0	21.8171	0	0.81958	60.0062	2.00354	1.49672	0	0	14.5568	0	34.8709	0	8.64682	0	0	0	15.3198	5.00649	0	8.16347	24.4044	34.7563	13.0362	0	0	17.5181	0.95009	14.1349	2.01852	1.04858	0	10.2714	0	5.22704	11.2002	43.0222	31.3782	0	4.51857
1600023N17Rik	0	0	0	0	0	0	0	0	0	0	0	0	0	0	0	0	0	0	0	0	0	0	0	0	0	0	0	0	0	0	0	0	0	0	0	0	0	0	0	0	0	0	0	0	0	0	0	0	0
1600029O15Rik	0	0	0	0	0	0	0.114133	0	0	0	0	0	0.0924521	0	0	0	0	0	0.0526944	0	0	0	0	0	0	0	0	0	0	0	0	0	0	0	0	0	0	0	0	0	0	0	0	0	0	0	0	0.0718354	0
1700001C02Rik	0	0	0	0	0	0	0	0	0	0	0	0	0	0	0	0	0	0	0	0	0	0	0	0	0	0	0	0	0	0	0	0	0	0	0	0	0	0	0	0	0	0	0	0	0	0	0	0	0
1700001C19Rik	0	0	0	0	0	0	0	0	0	0	0	0	0	0	0.215898	0	0	0	0	0	0	0	0	0	26.9296	0	0	0	0	0	0	0	0	0	0	0	0	0	0	0	0	0	0	0	0	0	0	0	0
1700001G11Rik	0	0	0	0	0	0	0	0	0	0	0	0	0	0	0	0	0	0	0	0	0	0	0	0	0	0	0	0	0	0	0	0	0	0	0	0	0	0	0	0	0	0	0	0	0	0	0	0	0
1700001G17Rik	0	0	0	0	0	0	0	0	0	0	0	0	0	0	0	0	0	0	0	0	0	0	0	0	0	0	0	0	0	3.79312	0	0	0	0	0	0	0	0	0	0	0	0	0	0	0	0	0	0	0
1700001J11Rik	0	0	0	0	0	0	0	0	0	0	0	0	0	0	0	0	0	0	0	0	0	0	0.392544	0	0	0	0	0	0	0	0	0	0	0	0	0	0	0	0	0	0	0	0	0	0	0	0	0	1.27574
1700001K19Rik	0	0	0	0	0	0	0	0	0	0	0	0	0	0	3.29689	0	0	0	0	0	0	0	0	0	0	0	0	0	0	0	0	0	0	0	0	0	0	0	0	0	0	0	0	0	0	1.07364	0	0	0
1700001K23Rik	0	0	4.80055	0	0	0	0	0	0	0	0	0	0	0	0	0	0	0	0	0	0	0	0	0	0	0	0	0	0	0	0	0	0	0	0	0	0	0	0	0	0	0	0	0	0	0	0	0	0
1700001L05Rik	0	0	0.816128	0	0	0	0	0	0	0	0	0	0	0	0	0	0	0	0	0	0	0	0	0	0.153383	0	12.4624	0.0502455	5.48666	0	0	0	0	1.32846	0	0	0	0	11.686	0.0599413	0	0	0	0	0	0.0686627	0	6.989	10.0585
1700001P01Rik	0	0	0	1.60446	0	0	0	0	0	0	0	0	0	0	5.59961	0	0	0	0	0	0	0	0	0	0	0	0	0	0	0	0	0	0	0	0	0.884865	0	0	0	0	0	0	10.0983	0	0	0	0	0	0
1700003E16Rik	0	0	0	0	0	0	0	0	0	0	0	0	0	0	0	0	0	0	0	0	0	0	0.192781	0	0	0	0	0	0	0	0	0	0	0	0	0	0	0	0	0	0	0	0	0	0	0	0	0	0
1700003F12Rik	0	0	0	0	0	0	0	0	0	0	0	0	0	0	0	0	0	0	0	0	0	0	0	0	0	0	0	0	0	0	0	0	0	0	0	0	0	0	0	0	0	0	0	0	0	0	0	0	0
1700003M02Rik	0	0	0	0	0	0	0	0	0	0	0	0	0	0	0	0	0	0	0	0	0	0	0	0	0	0	0	0	0	0	0	0	0	0	0	0	0	0	0	0	0	0	0	0	0	0	0	0	0
1700003M07Rik	0	0	0	0	0	0	0	0	0	0	0	0	0.00831874	0	0	0	0	0	0	0	0	0	0	0	0	0	0	0	0	0	0	0	0	0	0	0	0	0	0	0	0	0	0	0	0	0	0	0	0
1700007J10Rik	0	0	0	0	0	0	0	0	0	0	0	0	0	0	0	0	0	0	0	0	0	0	0	0	0	0	0	0	0	0	0	0	0	0	0	0	0	0	0	0	0	0	0	0	0	0.221458	0	0	0
1700007K09Rik	0	0	0	0	0	0	0	0	0	0	0	0	0	0	0	0	0	0	0	0	0	0	0	0	0	0	0	0	0	0	0	0	0	0	0	0	0	0	0	0	0	0	0	0	0	0	0	0	0
1700007K13Rik	0	0	0	0	0	0	0	0	0	0	0	0	0	0	0	0	0	0	0	0	0	0	0	0	0	0	0	0	0	0	0	0	0	0	0	0	0	0	0	0	0	0	0	0	0	24.5712	0	0	31.8238
1700007L15Rik	0	0	0	0	0	0	0	0	0	0	0.582111	0	0	0	0	0	0	0	0.492593	16.3585	0	1.2886	0	0	0	25.9834	0	0	0	0	0	0	0	0	0	0	0	0	0	0	0	2.94842	0	0	3.60862	0.372552	0	0	0
1700008I05Rik	0	0	0	0	0	0	0	0	0	0	0	0	0	0	0	0	0	0	0	0	0	0	0	0	0	0	0	0	0	0	0	0	0	0	0	0	0	0	0	0	0	0	0	0	0	0	0.134198	0	17.7307
1700008J07Rik	0	0	0	0	0	0	0	0	0	0.364691	6.69539	0	0	0	0	3.71315	10.1801	0.411163	0	5.40734	0	0	10.2123	0	0	0	0	0	7.10243	6.9219	0	0	0	3.49296	0	0	0.285155	11.699	4.69169	0	0.169462	0	0.342518	4.21829	0	3.13573	0	0	0
1700008O03Rik	0	0	0	0.303736	0	0	0	0	0	0	0	0	0	0	0	0	0	0	26.3603	0	0	0	0	0	0	0	0	0.858489	0	0	0	0	0.479281	0	0	0	0	0	0	12.5992	0	0	0	0	0	0	7.53168	0	0
1700009P17Rik	0	0	0	0	0	0	0	0	0	0	0	0	0	0	0	0	0	0	0	0	0	0	0	0	0	0	0	0	0	19.9486	0	0	0	0	0	0	0	0	0	0	0	0	0	0	0	0	0	0	0
1700010I02Rik	0	0	0	0	0	0	0	0	0.182349	1.21934	0	0	0	0	0	0	0	0	0	0	0	0	0	0	0	0	0	0	0	0	0	0	0	0	0	0	0	0	0	0	0	0	0	0	0	0	0	0	0
1700010I14Rik	0	0	0	0	0	0	0	0	0	0	0	0	0	0	0	0	3.7335	0	0	0	0	0	0	0	0	3.51409	17.6956	8.47038	0	0	4.99644	0	0	0	0	0	0	0	0	7.64117	0	0	0	0	0	0	0	0	0
1700011E24Rik	0	0	0	0	0	0	0	0	0	0	0	0	0	0	0	0	0	0	0	0	0	0	0	0	0	0	0	0	0	0	0	0	0	2.62882	0	0	0	0	0	0	0	0	0	0	0	0	0	0	0
1700011H14Rik	0	0	0	0	0	0	0	0	0	0	0	0	0	0	0	0	0	0	0	0	0	0	0	0	0	0	0	0	0	0	0	0	0	0	0	0	0	0	0	0	0	0	0	0	0	0	0	0	0
1700012D01Rik	0	0	0	0	0	0	0	0	0	0	0	0	0	0	0	0	0	0	0	0	0	0	0	0	0	0	0	0	0	0	0	0	0	0	0	0	0	0	0	0	0	0	0	0	0	0	0	0	0
1700012D14Rik	0	0	0	0	0	0	0	0	0	0	0	0	0	0	0	0	0	0	0	0	0	0	0	0	0	0	0	0	0	0	0	9.54193	0	0	0	0	0	0	0	0	0	0	0	0	0	0.956626	0	0	0
1700012I11Rik	0	0	0	0	0	0	0	0	0	0	0	0	0	0	0	0	0	0	0	0	0	0	0	0	0	0	0	0	0	0	0	0	0	0	0	0	0	0	0	0	0	0	0	0	0	0	0	0	0
1700012L04Rik	0	0	0	0	0	0	0	0	0	0	0	0	0	0	0	0	0	0.527625	0	0	0	0	0	0	0	0	0	0	0	0	0	0	0	0	0	0	0	0	0	0	0	0	0	0	0	7.17241	0	0	0
1700013F07Rik	0	0	0	0	0	0	0	0	0	0	0	0	0	0	0	0	0	0	0	0	0	0	0	0	0	0	0	0	0	0	0	0	0	0	0	0	0	0	0	0	0	0	0	0	0	0	0	0	0
1700016C15Rik	0	0	0	0	0	0	0	0	0	0	0	0	0	0	0	0	0	0	0	0	0	0	0	0	0	0	0	0	0	0	0	0	0	0	0	0	0	0	0	0	0	0	0	0	0	0	0	0	0
1700016G22Rik	0	0	0	0	0	0	0	0	0	0	0	0	0	25.4982	0	0	0	0	0	0	0	0	0	0	0	0	0	8.92276	0	0	0	0	0	0	0	0	0	0	0	0	0	0	0	0	0	0	0	0	0
1700016K19Rik	0	0	0	0	0	0	0	0	2.84472	0	0	0	0	0	0	0	0	0	0	0	0	0	18.5363	3.86326	0	0	0	0	0	0	0	0	0	0	0	18.2248	0	0	0	0	0	17.4627	0	0	0	0	0	0	0
1700017B05Rik	0	0	14.907	42.3011	0	0	0	14.6242	4.41062	17.8694	3.66889	82.2908	0	3.35282	0	7.73056	2.30746	78.3851	0.949057	9.21527	6.17215	9.96368	18.6672	0.115208	8.53025	1.84501	0	3.70071	14.2518	0.376141	2.58562	45.5637	7.64931	21.1353	11.5748	2.25422	0	40.1153	10.5567	7.14259	10.4874	22.0723	0.0796842	6.83531	0.670875	9.1791	0	4.26264	8.45824
1700017J07Rik	0	0	0	0	0	0	0	0	0	0	0	0	0	0	0	0	0	0	0	0	0	0	0	0	0	0	0	0	0	0	0	0	0	0	0	0	0	0	0	0	0	0	0	0	0	0	0	0	0
1700018B24Rik	0	0	0	0	0	0	0	0	0	0	0	0	0	0	0	0	0	0	0	0	0	0	0	0	0	0	0	0	0	0	0	0	0	0	0	0	0	0	0	0	0	0	0	0	0	0	0	0	0
1700018F24Rik	0	0	0	0	0	0	0	0	0	0	0	0	0	0	0	0	0	0	0	0	0	0	0	0	0	0	0	0	0	0	0	0	0	0	0	0	0	0	0	0	0	0	0	0	0	0	0	0	0
1700018L02Rik	0	0	0	0	0	0	0	1.55529	0	0	0	0	0	0	0	0	0	0	0	0	0	0	0	0	0	0	0	0	5.4485	0	0	0	0	0	0	0.331294	0	0	0	0.34722	0	4.40536	0	0.438989	0	0	1.2184	0	0
1700019A02Rik	0	0	0	0	0	0	0	0	0	0	0	0	0	0	0	0	0	0	0	0	0	0	0	0	0	0	0	0	0	0	0	0	0	0	0	0	0	0	0	0	0	0	0	0	0	0	0	0	10.0757
1700019B03Rik	0	0	0	0	0	0	0	0	0	0	0	0	0	0	0	0	5.33499	0	0	0	0	0	0	0	0	0	0	0	0	0	0	0	0	0	0	0	0	0	0	0	0	0	0	0	0	0	0	0	0
1700019D03Rik	0	0	0	0	0	0	0	0	0	0	0	0	0	0	0	0	0	0	0	0	0	0	0	0	0	0	0	0	0	0	0	0	0	0	0	0	0	0	0	0	0	0	0	0	0	193.472	0	89.1892	35.6089
1700019G17Rik	0	0	0	0	0	0	0	0	0	0	0	0	0	0	0	0	0	0	0	0	0	0	0	0	0	0	0	0	0	0	0	0	0	0	0	0	0	0	0	0	0	0	0	0	0	0	0	0	0
1700019G24Rik	0	0	0	0	0	0	0	0	0	0	0	0	0	0	0	0	0	0	0	0	0	0	0	0	0	0	0	0	0	0	0	0	0	0	0	0	0	0	0	0	0	0	0	0	0	0	0	0	0
1700019L03Rik	0	0	0	0	0	0.782592	0	0	0	0	0	0	0	0	0	0	0	0	0	0	0	0	0	0	0	0	0	0	0	0	0.393315	0	0	0	0	0	0	0	0	0	0	0.342375	0	0	0	0	0	0	0
1700020D05Rik	0	0	0	0	0	0	0	0	0	0	0	0	0	0	0	0	0	0	0	0	0	0	0	0	0	0	0	0	0	0	0	0	0	0	0	0	0	0	0	0	0	0	0	0	0	0	0	0	0
1700020I14Rik	9.12355	0.506469	0	3.09813	0	2.30479	6.25675	0	24.0415	0.202119	35.2682	0	0.507275	0	0	26.0742	26.4721	1.31812	0.189606	8.63891	8.68725	8.45124	17.2362	50.8155	43.0618	0.314915	11.6712	0	7.21758	7.72801	4.45556	0	0.282871	7.38991	21.9811	0	0	2.54864	1.46573	29.0164	0	0	4.24658	16.1826	0	33.0398	0	124.875	0.822193
1700020L24Rik	0	0	0	0	0	0	0	0	0	0	0	0	0	0	0	0	0	0	0	22.9815	0	0	0	0	0	0	0	3.75204	0	0	0.408288	0	0	0	0	0	0	0	0	0	0	0	0	0	0	0	0	0	0
1700020M21Rik	0	0	0	0	0	0	0	0	0	0	0	0	0	0	0	0	0	0	1.24567	0	0	0	0	0	0	0	0	0	0	0	0	0	0	0	0	0	0	0	0	0	0	0	0	0	0	0	0	0	0
1700020N01Rik	0	0	0	0	0	0	0	0	0	0	0	0	0	0	0	0	0	0	0	0	0	0	0	0	0	0	0	0	0	0	0	0	0	0	0	0	0	0	0	0	0	0	0	0	0	0	0	39.6209	0
1700020N15Rik	0	0	0	0	0	0	0	0	0	0	0	0	0	0	0	0	0	0	0	0	0	0	0	0	0	0	0	0	0	0	0	0	0	0	0	0	0	0	0	0	0	0	0	0	0	0	0	0	0
1700021F05Rik	134.487	0	0	0	0	0	0	0	41.7611	0	14.0501	96.8862	0.435599	0	0.356982	12.0737	3.2985	0	2.27199	0	16.0928	9.91422	0	43.1339	48.8501	52.6672	62.9443	0	29.8358	4.81048	21.8664	13.1704	30.2985	73.2342	30.1294	61.2096	0.483722	0	0	25.1721	55.6333	32.3994	0	0	11.7665	31.3599	0	57.2167	51.5921
1700021K19Rik	12.0637	5.27747	0	0	35.5144	0.897055	0	6.59141	1.33852	0.158939	10.2183	0	8.19443	12.9837	0.618342	0	13.0949	18.1709	5.47979	0.653581	0.913857	5.32933	2.99273	0.0534046	15.8375	0	0	2.57588	5.70732	10.9613	0	0.571324	10.8728	0	2.03965	7.45138	0	0.284588	0	16.3285	0.438882	0	7.02353	0	0	0	15.4052	0	0.215056
1700023E05Rik	0	0	0	0	0	0	0	0	0	0	0	0	0	0	0	0	0	0	0	0	0	0	0	0	0	0	0	0	0	0	0	0	0	0	0	0	0	0	0	0	0	0	0	0	0	0	0	0	0
1700023L04Rik	0	0	0	0	0	0	0	0	0	0	0	0	0	0	0	0	0	0	0	0	8.17295	0	12.6579	0	0	0	0	0.685126	0	3.32467	0	0	0	0	0	0	0	0	0	0	0	0	0	41.2722	0	0	0	0	0
1700024F13Rik	0	0	0	0	0	0	0	0	0	0	0	0	0	0	0	0	0	0	0	0	0	0	0	0	0	0	0	0	0	0	0	0	0	0	0	0	0	0	0	0	0	0	0	0	0	0	0	0	0
1700024G13Rik	0	0	0	0	0	0	0	0	0	0	0	0	0	0	0	0	0	0	0	0	0	0	0	0	0	0	0	0	0	0	0	0	0	0	0	0	0	0	0	0	0	0	0	0	0	1.06498	0	0	0
1700024P04Rik	0	0	0	0	0	0	0	0	0	1.03494	0	0	0	0	0	0	0	0	0	0	0	0	0	0	0	0	0	0	0	0	0	0	0	0	0	0	0	0	0	0	0	0	0	0	0	0	0	0	0
1700025F24Rik	0	0	0	0	0	0	0	0	0	0	0	0	0.438208	0	0	0	0	0	0	0	0	0	0	0	0	0	0	0	0	0	0	0	0	0	0	0	0	0	0	0	0	0	0	0	0	0	0	0	0
1700025G04Rik	0	0.122074	4.2627	0.025307	0.0500796	26.284	0.00803663	39.4444	3.40615	0.0282386	10.2165	11.9613	17.2641	8.88973	13.4685	6.20985	3.97328	0.0947016	3.72438	0.685228	3.85342	1.93096	7.26929	0.569774	0.0206748	32.1521	0.0140505	0.304441	11.4682	5.80006	4.83594	0.0173599	1.96447	0	1.59113	16.4293	6.14991	6.91558	8.21405	0.317383	0.0369002	0.0513073	0.125604	0	0	4.10419	10.6836	0.00119758	0.0286429
1700025N23Rik	0	0	0	0	0	0	0.451024	0	0	0	0	0	0	0	0	0.13337	0	0	21.0761	0	0	0	0	0	0	0	0	0	0	0	0	0	0	0	0	0	0	0	0	0	0	0	0	0	0	0	0	0	0
1700026L06Rik	0	0	0	0	0	0	0	0	0	0	0	0	0	0	0	0	0	0	28.4427	30.8078	0	0	0	0	0	0	0	0	0	0	16.3584	0	2.22997	0	0	0	0	0	0	0	0	0	0	0	0	0	0	0	0
1700027H10Rik	0	0	0	0	0	0	0	0	0	0	0	0	0	0	0	0	0	0	0	0	0	0	0	0	0	0	0	0	0	0	0	0	0	0	0	0	0	0	0	0	0	0	0	0	0	0	0	0	0
1700028E10Rik	0	0	0	0	0	0	0	0	0	0	0	0	0	0	0	0	0	0	0	0	0	0	0	0	0	0	0	0	0	0	0	0	0	0	0	0	0	0	0	0	0	0	0	0	0	0	0	0	0
1700028I16Rik	0	0	0	0	0	0	0	0	0	0	0	0	0	0	0	0	0	0	0	0	0	0	0	0	0	0	0	0	0	0	0	0	0	0	0	0	0	0	0	0	0	0	0	0	0	0	0	0	2.94155
1700028J19Rik	0	0	0	0	0	0	0	0	0	0	0	0	0	0	0	0	0	0	0	0	0	0	0	0	0	0	0	0	0.482725	0	0	0	0	0	0	0	0	0	0	0	11.4769	0	0	0	0	0	0	0	0
1700028K03Rik	0	0	0	0	1.83531	0	0	0	0	0.467659	1.28793	0	0	0.343728	2.6043	0	0	0	0	0	0	0	0	0	0	2.77675	0	0	0	0	0	0	0	0	0	0	0	3.03096	0	0	0	0	3.54332	0	0	1.0254	0	0	0
1700029I15Rik	0	0	0	0	0	0	0	0	0	0	0	0	0	0	0	0	0	0	0	0	0	0	0	0	0	0	0	0	0	0	0	0	0	0	0	0	0	0	0	0	0	0	0	0	0	0	0	0	0
1700029J07Rik	0	0	0	1.53716	0.00953046	0	0	21.6748	0	0	0	0	0	0	0.0319617	0	0	0	0	0	10.7418	0	0	0	0	0	0	0	0	0	1.69341	0	0	0	1.23688	0	0.0312231	0	0	0.138638	0	0	0	30.9849	0	0	0	0	0
1700029N11Rik	0	0	0	0	0	0	0	0	0	0	0	0	0	0	0	0	0	0	0	0.851889	0	0	0	0	0	0	0	0	0	0	0	0	0	0	0	0	0	0	0	0	0	0	0	0	0	0	0	0	0
1700029P11Rik	0	0	0	0	0	0	0	0	0	0	0	0	0	0	0	0	0	0	0	0	0	0	0	0	0	0	0	0	0	0	0	0	0	0	0	0	0	0	0	0	0	0	0	0	0	0.490459	0	0	14.9536
1700030C10Rik	0	0	0	0	0	0	0	0	47.5424	1.96521	0	0	0	0	0	6.36683	0	0	0	0	0	0	0	0	0.196602	0	0	18.8887	3.08371	0	0	0	0	0	0	0	0	0	0	31.6576	12.5559	0	7.61376	0	0	0.131585	0	0	2.72435
1700030J22Rik	0	0	0	0	0	0	0	0	0	0	0.112197	0	0	0	0	0	0	0	0	0	0.564973	0	0	0	0	0	0	0	0	0	0	0	0	0	0	0	0	0	0	0	0	0	0	3.06127	0	0	0	0	0
1700030K09Rik	0.155939	0	15.0712	0	0	0	0	0	17.7456	0.121839	5.59211	4.60421	0	18.9356	7.22654	15.3824	0	0.412104	0	0.378119	0	1.18902	3.67834	6.14863	0	26.5151	0	12.167	0.837488	7.26038	30.5844	0.377547	0	7.73125	7.85293	30.778	0	0	25.1811	42.667	0	11.203	0	0	0	0	0	11.4829	0
1700030L20Rik	3.20933	0.772398	0	5.26068	0	0	0	0	0	1.75226	1.20586	0.34072	2.31398	2.27341	1.26521	1.07065	0.324597	1.61427	0.668279	0	0	0	0.459351	0.708199	2.31931	0	0	0.19342	0	0	2.27225	0	2.59179	0	0.918366	0.449596	0.212962	0.980989	1.13062	0	0.505217	1.32836	0.510669	1.18983	0.610295	0.601126	0	0	0
1700031M16Rik	0	0	0	0	0	0	0	0	0	0	0	0	0	0	0	0	0	0	0	0	0	0	0	0	0	0	0	0	0	0	0	0	0	0	0	0	0	0	0	0	0	0	0	0	0	0	0	0	0
1700034F02Rik	0	0	0	0	0	0	0	0	0	0	0	0	0	0	0	0	0	0	0	0	0	0	0	0	0	0	0	0	0	0	0	0	0	0	0	0	0	0	0	0	0	0	0	0	0	0	0	0	0
1700034H15Rik	0	0	0	0	0	0	0	0	0	0	0	0	0	0	0	0	0	0	0	0	6.88071	0	8.78679	0	0	0	0	0	0	1.97017	0	0	0	0	0	0	0	0	0	0	0	0	0	0	0	4.26413	0.0504901	0	0
1700034I23Rik	0	0	0	0	0	0	0	0	0	0	0	0	0	0	0	0	0	0	0	0	0	0	0	0	0	0	0	0	0	0	0	0	0	0	0	0	0	0	0	0	0	0	0	0	0	0	0	0	0
1700034J05Rik	0	0	0	0	0	0	0	0	0	0	0	0	0	0	0	0	0.409746	0	0	0	0	0	0	0	0	0	0	0	0	0	0	0	0	0	0	0	0	0	0	0	0	0	0	0	0	0	0	0	0
1700034P13Rik	0	0	0	0	0	0	0	0	0	0	0	0	0	0	0	0	0.194497	0	0	0	4.69166	0	0	15.9655	0	0	0	0	0	0	0	0	0	0	0.273484	0	1.50409	2.31454	0	0	0	0	0	0	0	0	0	0	0
1700037C18Rik	0	0	0	0	0	0	0	0	0	0	0	0	0	0	0	0	0	0	0.290209	0	0	0	0	0	0	0	0	0	1.06651	0	0	0	0	8.1914	0	0	0	0	0	0	0	21.8979	0	0	0	0	0	0	10.9042
1700037H04Rik	52.517	2.88156	2.94637	53.3635	0	0	38.5127	21.1201	0	0.788646	17.7923	0	10.6703	48.3373	68.6934	7.49527	53.4347	2.10187	76.0873	38.0414	57.9397	18.2167	48.9558	52.0395	37.3608	94.9574	8.96537	19.0283	27.4054	34.4875	9.58429	71.7481	91.7687	95.6272	16.0876	0	127.312	57.0543	17.0628	62.8797	44.1425	48.7526	52.1776	30.9148	22.1846	76.7955	24.5106	2.45913	160.017
1700039E15Rik	0	0	0	0	0	0	0	0	0	0	0	0	0	0	0	0	0	0	0	0	0	0	0	0	0	0	0	0	0	0	0	0	0	0	0	0	0	0	0	0	0	0	0	0	0	0	0	0	0
1700040L02Rik	0	0	0	0	0	0	0	0	0	0	0	0	0	0	0	0	0	0	0	0	21.7544	0	0	0	0	0	0	0	0	0	0	0	0	0	0	0	0	0	0	0	0	0	0	0	6.35769	0	0	0	0
1700042O10Rik	0	0	0	0	0	0	0	0	0	0	10.7952	0	0	0	0	0	0	0	0	0	0	0	0	0	0	0	0	0	0	0	0	0	0	0	0	0	0	0	0	0	0	0	0	0	0	5.99852	0	0	0
1700047E10Rik	0	0	0	0	0	0	0	0	0	0	0	0	0	0	0	0	0	0	0	0	0	0	0	0	0	0	0	0	0	0	0	0	0	0	0	0	0	0	0	0	0	0	0	0	0	0	0	0	0
1700047G03Rik	0	0	0	0	0	0	0	0	0	0	0	0	0	0	0	0	0	0	0	0	0	0	0	0	0	0	0	0	0	0	0	0	0	0	0	0	0	0	0	0	0	0	0	0	0	0	0	0	0
1700047I17Rik2	45.0506	5.23433	0.217778	0.0187065	6.14148	0	0	0.0366895	11.8688	22.867	0.149223	0	0.168681	2.15884	0.0611579	6.43595	2.11698	0.118171	1.22034	3.83882	0.870623	1.23291	4.31611	0.0187453	5.10349	0	0.641742	3.02663	5.73556	1.47881	2.65186	4.77462	1.86305	0.110735	6.51856	10.4248	14.2337	9.27294	3.99149	2.09767	10.88	0.101859	13.2464	2.52076	2.17717	0	0	0	0
1700047M11Rik	0	0	0	0	0	0	0	0	0	0	0	0	0	0	0	0	0	0	0	0	0	0	0	0	0	0	0	0	0	0	0	0	0	0	0	0	0	0	0	0	0	0	0	0	0	0	0	0	0
1700048M11Rik	0	0	0	0	0	0	0	0	0	0	0	0	0	0	0.921209	0	0	0	0	0	0	0	0	0	0	0	0	0	0	0	0	0	0	0	0	0	0	0	0	0	0	0	0	0	0	0	0	0	0
1700048O20Rik	0.21215	0	0	0	0	0	0.565542	0	15.4599	0	13.4475	0	0	0	0	0	24.1837	0	1.38813	0	0	0	0	0	0	0	0	8.80776	0.284632	13.1595	0	20.5383	0	0	0	0	0	0	0	40.8714	0	0	0	0	0	0	0	0	1.34228
1700049G17Rik	0	0	0	21.2194	0	17.6058	0	0	0	0	0.156366	0	0	0	0	0.379179	0.0250307	0	0	0	0	0	0	0	0	0	2.37692	0	0	0	0.0191307	0	0	0	0	0	0	0	0	0.0702711	0	0	0	0	2.74397	0	0	0	0
1700049L16Rik	0	0	0	0	0	0	0	0	0	0	0	0	0	0	0	0	0	0	0	0	0	0	0	0	0	0	0	0	0	0	0	0	0	0	0	0	0	0	0	0	0	0	0	0	0	0	0	0	0
1700052K11Rik	0	0	0	0.186234	0	0	0	0	0	0	3.79873	0	0	0	0	0	0	0	0	0	9.66392	0	5.15028	0	1.07864	0	0	0	0.210719	0	0	0	19.4788	0	0	0	1.15067	0	8.85536	16.6028	0	0	0	0	0	0	0	0	0
1700052N19Rik	18.6334	0	0	0	46.7244	0	3.55702	2.50444	21.4285	19.3534	0	0	0	0	3.96933	9.78642	49.0188	37.0777	0	17.6157	0	20.1391	20.7993	0	9.57042	13.7011	0	5.92498	10.2739	14.285	15.0061	56.5896	47.5937	41.0844	25.6323	6.14856	12.2028	46.3565	18.1347	0	4.16957	60.7349	16.8552	0	17.3811	3.44588	11.2039	9.04417	17.1534
1700055N04Rik	0	0	0	0	0	0	0	0	0	0	0	0	0	0	0	0	0	0	0	0	0	0	0	0	0	0	0	0	0	0	0	0	0	0	0	0	0	0	0	0	0	0	0	0	0	0	0	0	0
1700056E22Rik	0	0	0	0	0	0	0	0	0	0	0	0	0	0	0	0	0	0	0	0	0	0	0	0	0	0	0	0	0	0	0	0	0	0	0	0	0	0	6.95573	0	0	0	0	0	0	0	0	0	0
1700061G19Rik	0	0	0	0	0	0	0	0	0	0	0	0	0	0	0	0	0	0	0	0	0	0	0	0	0	0	0	0	0	0	0	0	0	0	0	0	0	0	0	0	0	0	0	0.198778	0	16.9365	0	0	0
1700063D05Rik	0	0	0	0	0	0.775717	0	0	0	0	0	0	0	0.510158	0	0	0	0	0	0	0	0	0	0.276526	0	0	0	0	0	0	0	0	0	0	0	0	0	0	0	0	0	0	0	0	0	0	0	0	0
1700064M15Rik	0	0	0	0	0	0	0	0	0	0	0	0	0	0	0	0	0	0	0	0	0	0	0	0	0	0	0	0	0	0	0	0	0	0	0	0	0	0	0	0	0	0	0	0	0	0	0	0	0
1700065D16Rik	0	0	0	0	0	0	0	0	0	0	0	0	0	0	0	0	0	0	0	0	0	0	0	0	0	0	0	0	0	0	0	0	0	0	0	0	0	0	0	0	0	0	0	0	0	0	0	0	0
1700066B19Rik	0	0	0	0	0	0	0	0	0	0	0	0	0	0	0	0	0	0	0.109445	0	0	0	0	2.13896	0	0	0	0	0	0	0	0	0	17.1911	0	0	0	0	0	0	0	0	0	0	3.1861	0	0	0	0
1700066M21Rik	0	0	0	0	0	0	2.86114	0	0	0	8.97077	0	11.7879	0	1.04033	15.0347	11.5382	27.5754	0	0	20.6313	0	0	0	0	0	0	0	1.82081	1.02048	18.8703	0.14921	1.63556	0	0.124192	0.598523	0	0	0	1.75264	0	0	0	0	3.74462	0	0	0	0
1700067K01Rik	0	0	0	0.722881	0	0	0	0	0	0	0	0	0	0	0	0	0	0	0	0	0	0	0.814063	0	0	0	0	0	0	0	0	0	0	0	0	0	0	0	0	0	0	0	0	2.09807	0	0	0	0	0
1700069L16Rik	0	0	0	0	0	0	0	0	0	0	0	0	0	0	0	0	0	0	0	0	0	0	0	0	0	0	0	0	0	0	0	0	0	0	8.07961	0	0	0	0	0	0	0	0	0	0	0	0	0	0
1700071M16Rik	0	0	0	0	0	0	0	0	0	0	0	0	0	0	0	0	0	0	0	0	0	0	0	0	0	0	0	0	0	0	0	0	0	0	0	0	0	0	0	0	0	0	0	0	0	0.266252	0	0	0
1700084E18Rik	0	0	0	0	0	0	0	0	0	0	0	0	0	0	0	0	0	0	0	0	0	0	0	0	0	0	0	0	0	0	0	0	0	0	0	0	0	0	0	0	0	0	0	0	0	0	0	0	0
1700086O06Rik	0	0	0	0	0	17.2327	11.911	26.5192	4.6071	0	17.7645	0	0.218764	0	0	3.90476	23.5017	0	0	9.95338	0.332613	0.316097	2.58458	0	0	0	0	0	0	0	0	0	0	0	0	0	17.4585	0.353028	0.324975	0	0	17.5257	12.183	0	0	0	0	6.45433	0
1700088E04Rik	2.02184	0	0	3.20773	0	6.24556	0	0	0	15.8502	0.894222	0.252286	0.285016	26.167	1.17059	0.529177	0.960209	0	0.24529	1.08956	0.306138	0.964294	0	0	1.71752	0	0	0	0.45136	0.695514	0.278553	0	0	0	0	0	0	0	0	0.690266	0	0	0	4.80007	0	0	6.46052	0	0
1700091H14Rik	0	0	0	0	0	0	0	0	0	0	0	0	0	0	0	0	0	0	0	0	0	0	0	0	0	0	0	0	0	0	0	0	0	0	0	0	0	0	0	0	0	0	0	0	0	0	0	0	0
1700092M07Rik	0	0	0	0	0	0	0	0	0	0	0	0	0	0	0	0	4.63499	0	0	0	2.23485	0	0	0	0	0	0	0	0	0	0	0	0	0	0	0	0	0	0	0	0	0	0	0	0	0	0	0	0
1700093K21Rik	0	0	0	0	0	0	0	0	0	0	0	0	0	0	0	0	0	0	0	0	0	0	0	0	0	0	0	0	0	0	0	0	0	0	0	0	0	0	0	0	0	0	0	0	0	0	0	0	0
1700094D03Rik	0	0	4.7981	0	6.00435	0	0	5.26527	0	7.29294	0.107291	0	3.77213	0	0	0.761563	0	0	3.46751	2.7974	3.02393	0.682394	2.70051	0	0.822185	0.126172	0	4.76017	0.160319	0	0.0987887	0	0	0	2.88686	0	8.18952	8.58471	0	0	0	1.02789	13.6435	1.23196	0.157664	1.30968	0	0	0
1700094J05Rik	0	0	0	0	0	0	0	0	0	0	0	0	0	0	0	0	0	0	0	0	0	0	0	0	0	0	0	0	0	0	0	0	0	0	0	0	0	0	0	0	0	0	0	0	0	0.25368	0	0	0
1700095A21Rik	0	0	0	0	0	0	0	0	0	0	0	0	0	0	0	0	0	0	0	0	0	0	0	0	0	0	0	0	0	0	0	0	0	0	0	0	0	0	0	0	0	0	0	0	0	0	0	0	0
1700096J18Rik	0	0	0	0	0	9.67716	0	0	0	0	0	0	0	0	0	0	0	0	0	0	0	0	0	0	8.8286	0	0	0	0	0	0	0	0	0	0	0	0	0	0	0	0	0	0	0	0	0	0	0	0
1700096K18Rik	0	0	0	0	5.91339	0	0	0	0	0	0	0	0	0	0	0	0	0	9.03563	0	5.89216	0	0	0	0	0	0	0	0	0	2.10067	0	0	6.86149	0	14.0464	0	0	0	13.5592	0.308939	0	0	0	5.23949	0	0	0	0
1700097N02Rik	0	0	0	36.0864	0	0	0	0	0	0	0	0	0	0	0	0	0	1.49127	0	0	0	0.539372	0	0	0	0	0	0	0	0	0	0	1.06235	0	0	0	0	0	0	0	0	0	0	0	0	0	0	0	2.62363
1700101I11Rik	0	0	0	0	0	0	0	0	0	0	0	0	0	0	0	0	0	0	0	0	0	0	0	0	0	0	0	0	0	0	0	0	0	0	0	0	0	7.79114	0	0	0	0	0	0	0	0	33.0057	0	0
1700102H20Rik	0	0	0	0	0	0	0	0	0	0	0	0	0	0	0	0	0	0	0	0	7.78225	0	1.87681	0	0	0	0	0	19.0838	0	0	0	0	0	0	0	0	0	0	0	12.1656	0	0	2.77436	0	0	0	0	0
1700102P08Rik	0	0	0	0	16.6677	0	0	0	0	0	0	28.7941	0	0	0	0	0	0	0	0	0	0	0	0	0	0	0	0	0	0	0	0	0	0	0	0	0	0	6.65493	0	0	0	0	0	0	0	0	0	0
1700105P06Rik	0	0	0	0	0	0	0	0	0	0	0	0	0	0	0	0	0	0	0	0	0	0	0	0	0	0	0	0	0	0	0	0	0	0	0	0	0	0	0	0	0	0	0	0	0	0	0	0	0
1700108F19Rik	0	0	0	0	0	0	0	0	0	0	0	0	0	0	0	0	0	0	0	0	0	0	0	0	0	0	0	0	0	0	0	0	0	0	0	0	0	0	0	0	0	0	0	0	0	0.303678	0	0	0
1700109H08Rik	0	0	0	0	0	0	0	0	0	0	0	0	0	0	1.95748	3.85183	0	0	0	0	1.31749	0	0	0	0	0	0	0	5.75767	0.739076	0	0	0	0	2.15301	0.711369	0	0	0	0	0	2.10112	0.810309	0	0	0	0.839289	0	0
1700109K24Rik	0	0	0	0	0	0	0	0	0	0	2.82931	0	0	0	0	0	0	0	0	0	0	0	0	0	0	0	0	0	0	0	0	0	0	0	0	0	0	0	0	0	0	0	0	0	0	0	0.239552	0	0
1700110I01Rik	0.0129645	0.0197752	0	0.00693089	0	0	0.0414238	0	0	0	0	0.043957	0.0198309	0	0.0271856	0	0	0	0	0	0	0	0	0	0	0	0	0.0494127	0.104334	0	0.0643422	0	0.011039	0	0	0	0	0	0	0	0	0	0	0	0	0	0.00704406	0.00770201	0
1700110M21Rik	0	0	0	0	0	0	0	0	0	0	0	0	0	0	0	0	0	0	0	0	0	0	0	0	0	0	0	0	0	0	0	0	0	0	0	0	0	0	0	0	0	0	0	0	0	0	0	0	0
1700112E06Rik	0	0	0	0	0	0	54.3055	0	0	0	0	0	0	0	0	0	0	0	1.11382	0.823251	0	0	0	0	0	0	0	0	0	0	0	0	22.5262	18.0726	0	16.5009	0	0	0	0	0	0	0	0	0	0	0	0	0
1700113A16Rik	0	0	16.695	14.2493	3.20818	33.8174	0.402976	13.096	21.4364	59.3808	15.7171	16.3974	26.6811	18.8866	126.853	10.7345	17.5744	82.5497	46.9063	13.3788	42.6957	44.3139	52.0418	75.2653	57.3596	66.926	37.4989	25.5998	49.1818	60.1478	46.7064	31.6607	24.6879	45.5258	16.1144	28.402	11.1045	35.9042	24.9421	0	60.7925	57.9414	17.4104	56.0739	14.687	0	87.8993	0	0.35813
1700119H24Rik	0	0	0	0	0	38.3275	0	30.6853	0	0	0	0	0	0	0.662404	0	0	0	13.0484	0	0	0	0	0	0	0	0	0	0	11.1289	0	0	0	0	0	0	0	0	0	0	0	0	0	0	0	0	0	0	0
1700120C14Rik	0	0	0	0	0	0	0	0	0	0	0	0	0	0	0	0	0	0	0	0	0	0	0	0	1.74251	0	0	0	0	0	0	0	0	0	0	0	0	0	0	0	0	0	0	0	0	0	0	0	0
1700120K04Rik	0	0	0	0	0	0	0	0	0	0	0	159.81	0	0	0	0	0	0	0	0	0	0	0	53.4481	0	0	0	0	0	0	0	0	0	6.3144	0	0	0	0	0	0	0	0	0	0	0	0	0	0	16.0774
1700123L14Rik	0	0	0	0	0	0	0	0	0	0	0	0	0	0	0	0	0	0	0	0	0	0	0	0	0	0	0	0	0	0	0	0	0	0	0	0	0	0	0	0	0	0	0	0	0	0	0	0	0
1700123M08Rik	0	0	0	0	0	0	0	0	0	0	0	0	0	0	0	0	0	0	0	0	0	0	0	0	0	0	2.8132	0	0	0	0	0	0	0	0	0	0	0	0	0	0	0	0	0	0	0	0	0	0
1700123O12Rik	0	0	0	0	0	0	0	0	0	0	0	0	0	0	0	0	0	0	0	0	0	0	0	0	0	0	0	0	0	0	0	0	0	0	0	0	0	0	0	0	0	0	0	0	0	0	0	0	0
1700123O20Rik	0	0	0	0	0	0	28.8685	35.3738	2.39375	0	16.2589	7.65	15.1368	57.3851	36.35	14.2646	3.41213	61.9512	50.8318	4.01303	66.1856	48.5146	20.2867	56.7334	26.5746	29.8896	28.8926	72.5709	16.3765	46.8402	36.7955	2.75382	47.7783	25.5385	41.007	25.7821	58.5238	11.1927	0	0	35.4452	4.16707	23.273	27.2659	24.507	1.06765	32.5344	8.34397	15.0569
1700124L16Rik	0	0	0	0	0	0	0	0	0	0	0	1.98882	0	0	0	0	0	0	0	0	0	0	0	0	0	0	0	0	23.6162	0	0	14.3867	0	0	0	47.6393	0	0	0	0	0	0	25.9316	0	0	0	0	0	0
1700125G22Rik	0	0	0	0	0	0	0	0	0	0	0	0	0	0	0	0	0	0	0	0	0	0	0	0	0	0	0	0	0	0	0	0	0	0	0	0	0	0	0	0	0	0	0	0	0	0	0	0	0
1700125H20Rik	0	0	0	0	0	0	0	0	0	0	0	0	0	0	0	0	0	0	0	0	0	0	0	0	0	0	0	0	0	0	0	0	0	0	0	0	0	0	0	0	0	0	0	0	0	0	0	0	0
1700128A07Rik	0	0	0	0	0	0	0	0	0	0	0	0	0	0	0	0	0	0	0	0	0	0	0	0	0	0	0	0	0	0	0	0	0	0	0	0	0	0	0	0	0	0	0	0	0	0	0	0	0
1700128F08Rik	0	0	0	0	0	0	0	0	0	0	0	0	0	0	0	0	0	0	0	0	0	0	0	0	0	0	0	0	0	0	0	0	0	0	0	0	0	0	0	0	0	0	0	0	0	0	0	0	0
1810006J02Rik	0	0	0	0	0	0	0	0	0	0	0	0	0	0	0	0	0	0	0	0.190583	0	0	0	0	0	0	0	0	0.316241	0	0	0	0.223062	0	0	0	0	2.50378	0	0	0.51521	11.883	0	1.21928	0	0	0	0	0
1810009A15Rik	0	59.2979	4.2984	7.9273	1.152	0	0.710258	73.134	80.7174	0	64.2169	43.8601	17.7821	0	2.23347	57.6845	14.9359	4.36107	5.44118	7.35114	68.9428	72.7691	30.4941	11.21	61.4092	0	11.1435	41.5823	79.1983	15.2476	102.467	28.8938	55.742	40.8608	32.0653	2.45711	0	28.7873	49.7602	12.0777	63.7471	0	93.4051	15.1069	33.6944	48.7603	59.2838	201.842	41.5739
1810010D01Rik	0	0	0	0	0	0	0	0	0	0	0	0	0	0	0	0	0	0	0	0	0	0	0	0	0	0	0	0	0	0	0	0	0	0	0	0	0	0	0	0	0	0	0	0	0	0	0	0	0
1810010H24Rik	0	0	0	0	0	0	0	0	0	0	0	0	0	0	0	0	0	0	4.34293	0	9.03833	0	0	0	0	0	0	0	0	0	0	0	0	0.742939	0	0	0	0	10.557	12.2424	0	0	0	0	0	0	0	0	0
1810011H11Rik	0	0	0	0	0	0	0	0	0	0	0	0	0	0	0	0	0	0	0	0	0	0	0	0	0	0	0	0	0	0	0	0	0	0	0	0	0	0	0	0	0	0	0	0	0	0	0	0	0
1810011O10Rik	157.36	161.373	31.3481	0	0	60.4637	214.248	104.572	83.0158	86.2703	15.2472	137.925	29.1385	11.6026	0	8.12023	7.36352	0	1.13835	14.1614	0	0	0	0	0	15.1329	0	0	0.419172	138.875	2.06916	0.378342	0	0	18.222	0	0	0	21.7632	0	0	31.1478	0	0	0	0	95.5727	0	0
1810012K16Rik	0	0	0	0	0	0	0	0	0	0	0	0	0	0	0	0	0	0	0	0	0	0	0	0	0	0	0	0	0	0	0	0	0	0	0	0	0	0	0	0	0	0	0	0	0	0	0	0	0
1810013L24Rik	0	28.2907	11.5048	17.4973	11.4338	13.0024	37.7098	11.4785	21.3697	13.6146	15.6235	3.31238	3.42289	0	42.8749	10.165	13.9862	0	10.5892	0.143737	9.40914	6.26971	13.5679	0.140902	1.76454	26.5318	3.91871	8.30487	0	0.0920889	3.97533	30.5837	16.533	0.332816	11.8366	25.7152	0	0.65776	22.0763	17.0507	1.83554	10.8405	16.792	0	16.0823	3.19212	3.09279	22.4545	10.4876
1810014B01Rik	0	0	0	17.7744	0	35.4249	0	0	0	0	0	0	1.88978	0	0	5.08017	0	1.742	0	4.99622	9.41864	0	14.3511	3.8749	21.9656	0	0.723773	0.209361	2.32095	3.06577	0.0408987	14.0592	3.44937	21.0388	5.46914	0	19.5658	0	9.33881	0	0	0.712258	0	15.0258	10.1543	0	0	0	0.585361
1810019D21Rik	0	0	0	0	0	0	0	0	0	0	0	0	0	0	0	0	0	0	0	0	0	0	0	0	0	0	0	0	0	0	0	0	0	0	0	0	0	0	0	0	0	0	0	0	0	0	0	0	0
1810019J16Rik	0	0	0	0	0	0	0	0	0	0	0	0	0	0	0	0	0	0	0	0	0	0	0	0	0	0	0	0	0	0	0	0	0	0	0	0	0	0	0	0	0	0	0	0	0	23.0919	0	0	0
1810020O05Rik	0	0	0	0	0	0	0	0	0	0	0	0	0	0	0	0	24.3115	0	0	0	0	0	0	0	0	0	0	0.357269	0	0	0	0	0	0	0	0	0	36.6277	0	0	0	0	0	0	0	0	0	0	0
1810021B22Rik	0	0	0	0	0	0	0	0	0	0	0	0	0	0	0	0	0	0	0	0	0	0	2.41658	0	0	0	0	0	0	0	0	0	0	0	3.28875	0	0	0	0	0	0	0	0	0	5.54687	0	0	0	0
1810022K09Rik	0	0	0	0	0	2.06623	37.2172	21.9848	19.4261	0	4.96311	17.0944	26.3293	0	0	1.47363	2.74742	3.67235	17.0495	55.9575	19.572	24.1635	15.0928	39.7353	3.24361	6.32263	27.4695	18.8899	68.5432	0	32.4858	7.4979	36.4518	38.7694	53.0201	6.43489	39.6002	2.35893	6.62721	16.0184	9.79287	31.6605	22.315	2.79107	5.76961	18.8764	14.5447	2.48626	17.9067
1810024B03Rik	0	0	0	0	0	0	0	0	0	0	0	0	0	0	0	0	0	0	0	0	0	0	0	0	0	0	0	10.1272	0	0	0	0	0	0	0	0	0	0	0	0	0	0	0	0	0	0	0	0	0
1810026B05Rik	0	0.236704	0.359774	1.99744	0.194362	0	0.249088	1.94261	8.77178	0.0546686	0.0627368	0	0.119054	0	0	0	0.200856	0.796377	0.46792	1.40482	2.32574	2.18595	0.287157	3.91635	1.56155	0	0.817433	1.65344	1.30839	0.0727523	3.68433	0.252635	0.725757	2.47235	0	0.202304	0	0.0734239	0.336838	2.39655	0	11.063	0.610217	1.07564	0.0917462	0.645132	1.27459	0	0
1810026J23Rik	0.116372	4.94617	14.0552	0	17.4016	0	59.6718	0	0.813017	0.0911883	11.0918	18.4585	0	0.167545	105.489	21.9108	15.595	30.8595	11.9179	14.3907	13.1624	3.43776	9.45775	2.39261	54.1241	106.55	0	27.3566	13.4443	25.1785	1.92655	50.4458	32.9907	0	8.32786	2.59945	3.30018	19.6938	14.2379	40.6572	10.5048	0.668121	0	6.4564	9.22341	14.118	34.6531	28.2506	5.9252
1810030O07Rik	0.146236	0	0.883282	15.4413	41.6861	0	27.388	0	5.09773	77.1785	30.3069	0.221554	25.3273	0	91.4372	79.7441	12.9394	3.47823	2.76241	2.95491	18.4027	10.5923	14.5587	0.692392	34.9487	0	78.9496	12.7763	16.2986	30.7186	27.5938	71.7003	3.74153	26.8131	18.1194	8.10212	0	18.5792	23.7459	25.2771	66.7151	27.5183	104.271	56.2546	18.7502	20.0572	13.7723	4.95075	58.5272
1810032O08Rik	0	56.3285	1.36936	60.0883	0	76.419	0	0	0	12.0438	18.6555	0	25.7241	0	3.37898	0.845897	0	34.4334	0	11.5529	14.0892	56.0968	5.21112	2.92661	2.61136	0	39.7415	0.460631	40.1682	19.6903	27.7879	11.8851	15.9997	0	0	40.8453	0	32.3978	60.2329	70.2494	7.87702	22.8947	0	25.5781	33.8391	8.38825	0	1.00705	13.3499
1810033B17Rik	0	0	0	0	0	0	0	0	0	0	0	0	0	0	0	0	0	0	49.8973	0	0	0	0	0	0	0	0	22.6365	0	0	0	0	0	0	0	0	0	4.9016	0	0	0	0	14.878	0	0	0	0	0	0
1810034E14Rik	0	0	13.5753	0	0	0	0	0	0	0	0	0	0	0	0	0	0	0	0	0	5.34575	0	0	0	0.373816	0	0	0	0.293	0	0	0	21.0821	0	0	0	0	0	0	0	0	0	0	0	0	0	0	0	0
1810037I17Rik	0	0	0	2.76656	0	28.1074	8.13441	0	10.5533	0.354604	0	7.58512	0	3.61535	0	2.16669	0.328482	0	14.2067	29.2638	8.87481	7.97297	23.7039	13.2572	6.25847	5.34615	15.3213	0.783089	9.30896	11.4742	0.766674	9.53243	12.6792	13.0072	13.4781	0	6.46881	0	21.5217	0	12.788	20.1727	2.06817	0.602261	4.94283	51.8726	6.06087	54.638	45.181
1810041L15Rik	0	0	0	0	0	0	0	0	0	0	0	0	0	0	0	0	0	0	0	0	0	0	0	0	0	0	0	0	0	0	0	0	0	0	0	0	0	0	0	0	0	0	0	0	0	0	1.46872	0	0
1810043G02Rik	0.234324	43.2867	0	0	0	115.462	0	88.9363	0	0	0	0	0	0	0	0.185353	27.3523	1.03188	0.170395	14.5841	33.1475	12.958	24.1243	30.8757	4.20697	0	64.2694	0	16.0288	10.8978	11.8231	0	0	1.53387	45.0115	0	0	0	0	0.956224	0	45.8864	27.1659	39.3804	17.3797	23.9987	0	0	14.9907
1810043H04Rik	0	4.4369	0	0	0	4.1431	0	0	0	0	0	0	0	15.5821	0	0.987582	0	0	1.98015	0	0	11.6145	0	0	0	0	0	8.95197	8.90035	2.74004	0	0	3.74612	0	0	24.3709	1.30173	0	0	0	0	3.99687	26.3993	0	1.82827	6.36744	8.27365	1.66094	1.99305
1810044D09Rik	0	0	0	0	0	0	23.2048	0	0	0	0	0	0	0	0	0	0	0	0	0	0	0	0	0	0	0	0	0	0	0	0	3.33786	0	0	0	0	0	0	0	1.48224	0	0	0	0	0	0	0	0	0
1810055G02Rik	0	40.8718	16.8577	1.11022	0	0	1.29256	0	4.80764	0.323415	95.1801	142.513	34.8203	0	0	7.90321	1.4898	0	0	22.1659	7.34361	3.36695	20.3719	0.163244	0	0	0	7.21753	24.5298	32.4337	0.171871	26.9013	0	0	0	78.2852	0	0	0	0.846932	2.94758	2.3914	0	0	0	72.6662	0	78.9834	8.21758
1810058I24Rik	0	33.151	0.738973	5.093	0	33.823	10.134	29.2741	0	74.3296	13.5209	22.9267	25.5632	46.9331	0	37.63	4.24324	35.9462	64.3423	74.9743	23.5481	47.3027	82.549	83.0347	34.7027	45.2538	60.6739	18.5134	13.1521	57.5823	11.4065	61.8468	9.65	25.9594	43.6894	28.0579	41.3338	21.3031	79.5707	66.7221	15.0539	32.1082	3.32849	37.6946	2.27424	22.6521	28.7472	64.8064	8.34067
1810062G17Rik	0	0	0	0	0	0	0	0	0	0	0	0	0	0	0	0	0	0	0	0	0	0	0	0	0	0	0	0	0	0	0	0	0	0	0	0	0	0	0	0	0	0	0	0	0	0	1.8076	0	0
1810062O18Rik	0	0	0	0	0	0	0	14.324	0	2.51936	0	0	0	0	0	0	0	0	0	0	0	0	0	0	10.5818	0	0	0	0	0	0	0	0	0	0	0	0	0	0	0	0	0	0	0	0	0	0	0	0
1810064F22Rik	0	0	0	0	0	0	0	0	0	0	0	0	0	0	0	0	0	0	0	0	0	0	0	0	0	0	0	0	0	0	0	0	0	0	0	0	0	0	0	0	0	0	0	0	0	0	0	0	0
2010001E11Rik	0	0	0	0	0	0	0	0	0	0	0	0	0	0	0	0	0	0	0	0	0	0	0	0	0	0	0	0	0	0	0.36802	0	0	0	0	0	0	0	0	0	0	0	0	0	0	0	0	0	0
2010002M12Rik	0	0	0	0	0	0	0	0	0	0	0	0	0	0	0	0	0	0	0	0	0	0	0	0	0	0	0	0	0	0	0	0	0	0	0	0	0	0	0	0	0	0	0	0	0	0	0	0	0
2010005H15Rik	0	0	0	0	0	0	0	0	0	0	0	0	0	0	0	0	0	0	0	0	0	0	0	0	0	0	0	0	0	0	0	0	0	0	0	0	0	0	0	0	0	0	0	0	0	0	0	0	0
2010009K17Rik	0	0	0	0	0	0	0	0	0	0	0	0	0	0	0	0	0	0	0	0	0	0	0	0	0	0	0	0	0	0	0	0	0	0	0	0	0	0	0	0	0	0	0	0	0	0	0	0	0
2010010A06Rik	0	0	0	0	0	0	0	0	0	0	0	0	0	0	0	0	0	0	0	0	0	0	0	0	0	0	0	0	0	0	0	0	0	0	0	0	0	0	0	0	0	0	0	0	0	0	0	0	0
2010012O05Rik	0	0.29904	0	30.0079	0.0943581	0	0.0142599	1.22336	0	0	0	29.1729	0.225154	0.0632318	42.6387	2.65893	0	14.8978	0.128036	3.41753	0	2.51893	0	22.1976	2.56985	0	20.146	6.57186	2.1283	0	0	1.06621	1.33483	0	0	0	0	2.61394	12.3506	0	4.99309	0.253274	13.6503	0.682602	1.39819	0	0.00534038	3.50164	0
2010015L04Rik	1.73339	0	2.41112	0.168844	0	3.62418	0.931694	0	0.672977	0	0.139173	0.587621	4.54516	0.511218	0.624927	0.493972	16.854	0.54697	1.24821	0	1.10104	0	0	0.620254	0.355654	2.45915	0	0.403725	2.50104	0.588898	0.0642304	0.939572	0.58829	7.34685	0.156345	0.100615	0	1.42477	0	0	0	0	1.08215	0.801649	0	1.16208	0.722622	1.20147	0.0821322
2010016I18Rik	0	0	0	0	0	0	0	0	0	0	0	0	0	0	0	0	0	0	0	0	0	0	0	0	0	0	0	0	0	0	0	0	0	0	0	0	0	0	0	0	0	0	0	0	0	0	0	0	0
2010107E04Rik	18.4917	21.1992	4.64526	1.62145	14.6648	0	16.667	8.12002	52.9867	26.4836	12.1788	0	6.09967	0	3.26412	19.9072	0	4.61987	49.0163	66.2621	19.8487	2.54177	11.582	56.2009	10.0173	34.1522	29.3382	29.9995	113.209	10.5399	49.3133	18.7928	16.7828	55.9258	53.5189	2.73357	5.34788	27.1226	11.3115	0	3.13324	0	0	7.08725	14.6673	25.6307	9.58888	39.7488	47.6894
2010107G12Rik	0	0	0	16.2535	0	0	0	0	0	0	0	0	0	0	0	0	0	0	0	0	0	0	0	0	0	0	0	0	0	0	1.17715	0	0	0	0	0	0	0	0	0	4.65259	0	0	0	0	0	0	0	0
2010107G23Rik	0	0	0	0	0	0	0	0	0	0	0	0	0	0	0	0	0	0	0	0	0	0	0	0	0	0	0	0	0	0	0	0	0	0	0	0	0	0	0	0	0	0	0	0	0.90906	20.5636	0	0	1.44625
2010109A12Rik	0	0	0	0	0	0	0	0	0	0	0	0	0	0	0	0	0	0	0	0	0	0	0	0	0	0	0	0	0	0	1.8287	0	0	0	0	0	0	0	0	0	0	0	0	0	0	1.78168	0	0	0
2010109I03Rik	0	0	0	0	0	0	0	0	0	0	0	0	0	0	0	0	0	0	0	0	0	0	0	0	0	0	0	0	0	0	0	0	0	0	0	0	0	0	0	0	0	0	0	0	0	0.118769	0.00626411	0	0
2010111I01Rik	0.0522389	0.410014	63.9326	0	3.35918	0	0	11.4405	22.9046	45.8901	29.551	0	40.3491	7.65276	0	40.2041	20.0258	0	0.175974	0	12.5089	1.84576	24.8976	0.0414946	17.3412	0	0	7.37708	0	15.2535	34.2244	0	0	0.678824	65.4436	0	0	0	0	10.3714	0	13.9345	13.9392	0	0	15.9119	0.145991	54.4371	14.3972
2010204K13Rik	0	1.83552	0	0	0	0.626062	0	0	0	0	3.62669	0	0	0	0	7.38715	1.64135	0	15.778	2.6881	33.0629	9.23258	0	69.0615	7.13708	29.0358	0	0	0	0	0	10.497	0	15.0915	7.47741	0	0	0	2.25185	18.2444	0	9.80263	0	9.85939	0	25.4615	0	14.3402	14.1235
2010300C02Rik	0	0	0	0	0	0	0	0	0	0	0	0	10.8301	0	0	0	0	0	0	0	0	0	0	0	0	0	0	0	0	0	0	0	0	0	0	0	0	0	0	0	0	0	0	0	0	0	0	0	0.263802
2010308F09Rik	0	0	0	0	0	0	0	0	0	0	0	0	0	0	0	0	0	0	0	0	0	0	0	0	0	0	0	0	0	0	0	0	0	0	0	0	0	0	0	15.7518	0	0	0	0	0	0	0	0	0
2010310C07Rik	0	0	0	0	0	0	0	0	0	0	0	0	0	0	0	0	0	0	0	0	0	0	0	0	0	0	0	0	0	0	0	0	0	0	0	0	0	0	0	0	0	0	0	0	0	0	0	0	0
2010315B03Rik	0.0142624	0.0516124	3.54752	0.0384743	0	0	0	0.0331475	0	0.161748	0.00631024	0	1.22208	0.00730658	0.110931	0	0	0	0	0	0	0	0	0	0	0	0	1.57937	0	0.148161	0	0	0	22.7775	0	0.0138621	0	18.0431	0	0	0	0	0	0	0.397479	0	0.00427357	0	10.6929
2010320M18Rik	0	0	0	0	0	0	0.586587	0	0.75892	0	0	0	0	0	0	0	1.89656	0	0	0	18.57	1.94061	19.3511	0	2.2532	0	0	14.2303	17.1556	0	24.018	0	0	0	0	0	0	0	0	0	1.505	19.7357	0	19.4001	12.6811	19.8196	26.5212	0	0
2200002D01Rik	0	0	0	0	0	0	1.07558	0	0	0	8.48854	0	0	0	0	0	0	0	0	0	11.8393	0	1.21006	0	4.11955	0	0	0	5.08657	19.5758	0	0	0	0	0	0	0	0	0	0	0	0	0	0	0	0	0	0	0
2210011C24Rik	0	0	0	0	0	0	0	0	0	0	0	0	0	0	0	0	0	0	0	0	0	0	0	0	0	0	0	0	0	0	0	0	0	0	0	0	0	0	0	0	0	0	0	0	0	0	0	0	0
2210013O21Rik	39.9427	83.9006	0	39.0774	51.8595	122.89	3.38648	58.4873	0.6269	15.1612	19.3188	43.4469	0.464642	28.5591	0	23.5894	56.2835	182.588	26.7102	36.328	115.876	50.8501	44.693	106.843	140.886	108.951	22.0396	16.3562	48.9029	100.454	62.7417	52.2517	14.0875	80.3023	49.9164	59.4603	60.0453	0.595426	2.1987	38.9628	41.7247	103.945	119.71	31.7242	92.5083	3.7122	0	2.51144	23.2039
2210015D19Rik	0	6.14634	0	4.17813	0	0	0	0	4.43891	0	0.190335	0	0	9.62528	0	0	7.03119	0	0	11.8912	2.31918	0	4.13613	0.669881	0	0	4.37242	0	0	0	0	0	0	1.5952	4.7193	0	0	8.82335	0	0	0.698231	4.90921	0	4.68413	0	14.5419	0	0.140923	0
2210016F16Rik	0.264134	0	0	0	0.184555	1.89658	0	0	0.153611	3.72124	2.60947	0	4.05898	0	0	3.68353	0	11.6346	0.191878	0.213487	0	0	0	0	0.113636	5.1641	5.03915	0.2241	11.3521	0	0	0.639596	0.250363	0	3.19379	0	0	0	1.02665	0.805259	12.5036	0	0	0	1.0471	2.8955	0	4.65068	4.82843
2210016L21Rik	107.136	16.0333	0	59.5849	0	0	29.5973	16.6959	0	0	44.2375	0	14.1806	131.165	4.17692	11.6805	22.0869	48.9472	32.4301	10.7294	15.4983	59.6832	2.24081	0.246478	12.3656	141.229	19.3976	49.9848	22.8652	41.4331	70.5451	89.8157	20.0023	12.7037	7.93395	61.4242	23.0451	33.9862	42.738	35.2536	116.719	15.5061	0.350055	0	32.2893	22.0943	0.379273	23.8636	9.68604
2210018M11Rik	0	0	64.2832	76.1369	0	0	135.932	40.4427	0.316128	0	15.1378	3.15876	94.4227	11.85	32.0282	6.78744	23.3969	15.2813	5.05088	23.6558	4.08506	1.63541	22.8151	19.6802	19.4831	0.0955773	87.9338	8.20666	18.5732	22.4524	17.2759	15.9726	1.9709	50.2935	17.1258	3.0684	20.1404	19.7612	10.0755	2.38303	0.196299	5.05316	4.56255	34.1358	45.1996	15.062	14.1099	18.5967	6.33452
2210039B01Rik	0	0	0	0	0	0	1.50133	0.487902	0	0	0	0	0.360045	0	2.36326	0	0.909266	0	0	0	0	0	0	0.661631	0	0	0.830727	0	0	0	0	1.03308	0	0	0	0	1.18955	0	0	0	0	0	0	1.10866	0	6.38049	0	0	5.0044
2210404O09Rik	0	0	0	0	0	42.3188	0	46.7362	0	0.537439	0.0513888	2.21362	0	0	0	0	0	0	27.4014	0	0	0.273513	0	0	0.049256	0	0	0	0	0	0	0	0	0	0	0	0	0	0.0558686	0	0	0.247488	0	0	0	2.07919	0	30.8062	0.955504
2210408F21Rik	0	0	0	0	0	0	0	0	0	0	0	0	0	0	0	0	0	0	0	0	0	0	0	0	0	0	0	0	0	0	0	0	0	0	0	0	0	91.0044	0	0	0	0	0	0	0	0	0	0	0
2210408I21Rik	1.01327	0	0	0	0	0	0	0	0	0	0	0	0	0	0	0	0	0	0	0	0	0	0	0	0.193514	0	0.283628	0	0	0	0	0	0	0	0	0	0	0	0	0	0	0	0	0	0	0	0	0.627579	6.17787
2210416O15Rik	0	0	0	0	0	0	0	0	0	0	0	0	0	0	0	0	0	0	0	0	0	0	0	0	0	0	0	0	0	0	0	0	0	0	0	0	0	0	0	0	0	0	0	0	0	0	0	0	0
2210417A02Rik	0	0	0	0	0	0	0	0	0	0	0	0	0	0	0	0	0	0	0	0	0	0	0	0	0	0	0	0	0	0	0	0	0	0	0	0	0	0	0	0	0	0	0	0	0	0	0	0	0
2300009A05Rik	0	0	0	0	0	0	1.63218	0	0	0	0	0	0	0	0	3.59514	0	2.52183	0	2.31961	0	2.74388	0.923196	42.1533	0	0	11.018	12.7999	0	0	0	0	8.03478	0	10.4384	0	24.533	1.04022	0	29.0889	0	0	0	0	0	0	0	0	0
2310001H17Rik	0	0	0	0	60.3539	0	0	0	0	0	0	0	0	0	0	0	0	0	0	6.47489	2.88094	0	1.39508	0.538794	78.1287	0	15.0728	0	0	0	0	0	0	0	0	0	0	1.53109	0	0	26.0557	0	0	0	4.078	0	0	0	0
2310001K24Rik	0	0	0	0	0	0	0	0	0	0	2.53667	0	0	0	0	0	0	0	0	0	0	0	0	0	0	0	0	0	0	0	0	0	0	0	0	0	0	0	0	0	0	0	0	0	0	0	0	0	0
2310002F09Rik	0	0	0	0	0	0	0	0	0	0	0	0	0	0	0	0	0	0	0	0	0	0	0	0	0	0	0	0	0	0	0	0	0	0	0	0	0	0	0	0	0	0	0	0	0	0	0	0	0
2310002J15Rik	0	0	0	0	0	0	0	0	0	0	0	0	0	0	0	0	0	0	0	0	0	0	0	0	0	0	0	0	0	0	0	0	0	0	0	0	0	0	0	0	0	0	0	0	0	0	0	0	0
2310003H01Rik	0	41.0822	9.421	1.37768	0.487063	7.19408	14.3219	9.17313	0	0	54.8427	6.70081	1.38954	0	1.55349	20.2981	42.1022	75.2261	0	0	3.04847	0	32.5084	0.091868	4.00241	0	0	10.9437	12.485	10.824	0	10.4096	0	24.8905	0.117094	0.112826	30.5009	0.122876	0	3.30364	10.2341	6.33629	3.95819	0	0	1.87922	0.141491	0	15.9895
2310005G13Rik	0	0	0	0	0	0	0	0	0	0	0	0	0	0	0	0	0	0	0	0	0	0	0	0	0	0	0	0	0	0	0	0	0	0	0	0	0	0	0	0	0	0	0	0	0	0	0	0	0
2310009A05Rik	0	33.5302	0	0	0	0	0	0	0	0.975581	4.47319	0	0	0	0	1.9894	4.59777	0	4.98978	6.58749	0	10.4056	1.27522	22.766	19.5553	0	0	36.0825	0	9.66404	17.8322	6.52014	16.3578	0	18.7242	0	2.6251	0	0	8.67347	1.54787	12.0882	0	8.93876	0	0.712528	0	0	7.02646
2310009B15Rik	0	0	0	0.621995	0	0	21.9788	0	0	0	24.3729	0	0	0.713609	0	2.32122	0	0.909117	17.4373	0	10.4672	27.7121	11.9173	0.769026	10.1099	17.0673	0	10.3702	8.23681	14.7973	10.2151	32.3737	17.3582	25.0602	9.22532	2.06203	7.89053	0	0	0	10.4891	0	14.1418	14.9058	4.18427	0	0	27.9261	4.67296
2310010J17Rik	0	0	0	0	0	0	0	0	0	0	0	0	0	0	0	0	0	0	0	0	0	2.30904	0	0	0	0	0	25.4329	0	0	0	0	0	0	0	0	0	0	0	0	0	0	0	0	0	0	0	0	0
2310011J03Rik	0	0	0	0	0	76.4915	0.853277	59.6167	0	1.68035	27.8471	0	0	0.516219	0	17.1097	1.54919	21.5996	61.5487	80.2661	40.1222	20.1743	20.5778	0	18.699	98.8043	64.2955	30.9507	10.964	62.6155	24.8593	23.564	63.9132	36.8737	16.4415	14.2943	11.2803	0	66.6836	22.3273	29.6898	83.7962	40.3622	14.2998	20.7023	2.88755	39.0265	0	0
2310014L17Rik	0	10.0519	0	0	0	0	0	0	0	0	0	0	0	0	0	0	0	0	7.84473	0	1.0287	5.09205	4.32852	0	0	0	0	0	0	0	0	0	0	0	0	0	0	0	0	0	0	0	0	0	4.65545	0	0	0	0
2310015A10Rik	0	0	0	0	0	0	0	0	0	0	0	0	0	0	0	0	0	0	7.2019	0	0	9.31002	0.916915	0	0	0	0	0	14.3281	0	4.96471	3.49677	8.92089	0	0	11.2023	0	0	8.39397	0	0	0	0	0	0	6.17977	0	0	0
2310022A10Rik	0.208639	0	0	0	0	0.688041	0	0	5.55213	1.12893	3.35941	0	7.266	0	0.438138	4.62967	0.149609	6.1612	24.1256	0	6.05145	11.2264	30.0124	0	2.14396	0	26.235	4.95009	26.4897	14.8754	0.516389	10.8389	11.0139	2.13797	1.67947	0	92.022	107.136	33.8001	4.90513	0.455428	18.3446	31.8501	0	9.92632	24.3191	15.1456	32.1209	12.0313
2310022B05Rik	0	0.567091	3.26074	0.0659126	0.155366	0	0	11.2339	12.5609	0	3.10004	4.47309	0.190001	0	0.626117	3.54906	0.320473	0.587654	0.484454	2.24632	1.60934	0.211874	10.8694	0	0.0957815	1.52821	0	0	0	2.417	0.460127	0.269233	0.105415	0	7.17199	0.107952	0	0	0	1.4675	1.81325	0.478627	5.98591	1.29083	0.881015	0	2.03172	0	0
2310030A07Rik	0	0	0	0	0	0	0	0	0	0	0	0	0	0	0	0	0	0	0	0	0	0	0	0	0	0	0	0	0	0	0	0	0	0	0	0	0	0	0	0	0	0	0	0	0	0	0	0	0
2310030G06Rik	0	0	0	0	0	0	0	0	0	0	0	0	0	0	0	0	0	0	0	0	0	0	0	0	0	0	0	0	0	0	0	32.9547	0	0	0	0	0	0	0	0	15.6958	0	0	0	0	0	0	0	6.95044
2310033P09Rik	0	44.376	12.964	0.202903	0	0	0	0	0	11.3039	47.6471	0	2.88385	33.5204	52.8229	1.33844	0.242885	13.8123	5.70965	11.8535	5.26724	8.78303	34.8207	0.265508	0.868855	3.22497	1.66025	4.90124	50.6999	19.0033	7.32916	33.4	27.3696	11.1565	3.76518	9.33246	9.76895	98.1189	0	1.74666	6.7336	8.86411	7.94006	32.2397	15.3934	0.193439	50.8596	0.223557	35.3214
2310034G01Rik	0	0	0	0	0	0	0	0	0	0	0	0	0	0	0	0	0	0	0	0	0	0	22.8372	0	0	0	0	0	0	0	0	26.3535	0	0	1.24575	0	0	0	0	0	0	17.2479	37.0667	0	0	0	0	0	0
2310035C23Rik	5.75497	1.48089	0	0.356812	13.3757	2.44972	0	0	0	0	8.03256	0	0	1.5934	0	4.39362	0.338326	2.00468	2.04037	4.54312	5.98918	4.39909	2.48794	0.637169	2.31261	1.27521	10.622	9.88996	6.7465	2.49564	1.77306	13.455	0.25398	2.25436	1.28266	0.194656	0.06104	5.93571	0.518618	1.221	0	0.959147	0	0.345024	2.38403	1.90199	9.16174	3.03622	11.0006
2310036O22Rik	68.6501	171.86	72.5312	60.3477	103.107	75.6584	80.1084	112.468	49.2539	71.7659	187.016	19.3952	57.5776	186.155	33.8566	163.632	76.9167	145.281	182.299	270.716	146.662	77.0455	212.63	22.9677	154.46	53.6941	297.773	135.153	199.561	175.842	159.232	182.283	122.794	93.9764	155.169	30.3765	163.089	216.886	161.254	150.292	147.629	95.8262	185.512	155.889	100.6	100.184	90.7529	177.256	69.133
2310039H08Rik	0	0	0	0	0	0	0	0	0	0.483954	0	0	0	0	0	10.8436	0	2.82176	11.7083	8.29741	11.1339	36.1482	6.33809	28.8689	16.0432	1.33697	0	1.07908	2.56722	14.5008	36.5173	0.774132	1.20463	11.976	8.32328	45.5252	0	31.7614	0	9.97095	11.3896	0	12.2335	0.834853	13.7178	0	18.4207	0	10.3794
2310039L15Rik	0.851259	1.41941	0	3.57342	0	0	0	0	0	1.89868	0	0	0	2.96089	2.87149	1.28938	0.590939	0	0.622834	0	0	0	0	0	0	0	0	0	0	0	5.61154	0	0.796297	0	0	0	0	0	0	0	0	0	0	0	0	0	0	0	0
2310040G24Rik	0	0	0	0	0	0	0	0	0	0	0	0	0	0	0	0	0	0	0	0	0	0	13.2625	0.817552	0	0	0	0	0	0	0	0	0	0	0	0	0	0	0	0	1.24772	0	0	9.98027	0	0	0	0	0
2310045N01Rik	0	0	1.64981	0	14.5727	21.952	0	13.7194	0	0	0	0	0	5.26792	0	0	6.56856	0	2.7856	17.6846	48.0438	2.72854	11.9393	9.95018	3.11294	0	0	29.4377	0	0	0.783012	5.72662	6.21508	12.4103	60.4002	32.1507	11.7436	0	25.9079	7.9782	19.224	1.39615	38.8751	1.244	5.11941	0	1.09058	0	15.1082
2310047M10Rik	0	40.3631	0	0	24.1034	0	0	12.1046	1.26261	0.169867	0	0	9.472	0	0	3.63214	0	0.769455	0	0	0	12.4933	0	0.171487	2.05599	0	17.9135	0	23.733	2.70926	18.0672	0	0.620062	13.2764	0	0	0	0.23179	2.76986	0	0	6.91553	1.44598	5.92771	2.31331	0	0	0	0
2310057M21Rik	0	0	0	10.5613	0	25.509	29.0806	28.4003	36.6733	0	17.946	3.13609	4.56424	28.4067	0	1.78466	2.73073	19.6334	17.7047	0	0	2.96443	15.5731	47.3607	58.2767	0.729567	60.2914	0	8.11763	1.25107	23.5901	26.7697	44.0215	34.7472	42.6217	0.840347	12.2013	57.6739	4.03693	0	32.2023	0	30.8311	3.12392	62.8443	22.3549	0	6.52636	21.2319
2310061I04Rik	12.9717	2.30754	18.8757	0	0	24.5564	0	30.5369	4.69647	105.256	34.11	1.78852	0	22.8552	5.69055	31.6181	11.1837	53.2004	37.7713	18.2119	4.3421	70.3347	73.8504	0	49.5733	2.86948	116.333	45.5981	128.934	1.40905	35.2716	129.193	27.0746	0.957228	51.0518	323.63	42.9009	213.534	41.8632	92.6669	74.1448	65.0692	61.6926	68.0811	112.395	90.037	26.988	0.447553	39.106
2310061J03Rik	0	0	0	11.3369	0	0	0	0	0	0	0	0	0	0	0	0.483884	0	0	4.69887	0.994183	0	0	0	0	0	0	0	0	0.824029	0	0	0	0	0	0	2.10165	0	0	0	0	0	0	0	0	0	0	0	0	0
2310067B10Rik	0.286705	0	0	0.849416	0	0	0.641897	0	0.502313	0	5.56129	13.8007	0	0.103414	1.71965	2.29482	0	0	4.47521	0.173791	0.388823	0.204869	2.29389	0	0.247633	0.303499	0	2.00888	0	16.2603	0	1.30221	0	0	0.0723042	0	0.0654389	0	0	0	0.155642	2.67161	4.79717	0	1.70257	11.2628	0	0	5.26065
2310068J16Rik	0	0	0	0	0	0	0	0	0	0	0	0	0	0	0	0	0	0.682413	0	0	0	0	0	0	0	0	0.753937	0	0	0	3.84325	0	0	0	0	0	0	0	0	0.795437	0	0	0	0	0	0	0	0.253315	0
2310069B03Rik	0	0	0	0	0	0	0	0	0	0	0	0	0	0	0	0	0	0	0	0	0	0	0	0	0	0	0	0	0	0	0	0	0	0	0	0	0	0	0	0	0	0	0	0	0	0	0	0	0
2410002F23Rik	0	50.8269	94.9884	47.3129	62.9215	50.7324	0	0.679132	17.4602	0	40.0819	0.88728	48.0058	32.7204	37.9962	4.34905	33.4402	119.871	16.9382	15.0359	47.9086	135.146	34.6344	76.6874	19.2985	60.3201	26.399	53.1057	64.6419	31.79	61.4007	115.649	172.78	65.0157	26.802	83.2918	57.3463	111.513	42.9369	8.57743	76.4725	227.579	5.82877	140.404	48.9744	0.899113	55.122	1.29569	37.2051
2410003L11Rik	0	0	0	0	0	0	0	0	0	0	0	0	0	0	0	0	0	0	0	0	0	0	0	0	0	0	0	0	0	0	0	0	0	0	0	0	0	0	0	0	0	0	0	0	0	8.97657	0	0	13.251
2410004B18Rik	118.97	0	0	9.97328	0	1.00516	3.25809	0	0	4.61593	6.92323	0.345235	1.17244	0.658213	0	26.7577	5.26271	0	22.6941	69.8781	11.8493	27.0564	9.77326	28.7021	32.5088	12.6534	0	12.1543	5.59295	10.5322	23.0315	11.7914	2.18903	3.90748	3.25774	0	1.29556	0	17.4248	29.178	48.6619	94.2692	27.9591	4.82471	14.2302	56.8999	0	18.4383	9.77204
2410004I01Rik	0	0	0	0	0	0	0	0	0	0	0	0	0	0	0	0	0	0	0	0	0	0	0	0	0	0	0	0	0	0	0	0	0	0	0	0	0	0	0	0	0	0	0	0	0	0	0	0	0
2410004N09Rik	0	0	15.3892	39.6276	0	2.46199	11.5596	24.416	5.54469	0	1.41732	21.9185	18.2303	0	5.66805	1.2617	0	12.3702	5.20232	24.0101	4.9192	3.384	25.8554	19.4103	7.51078	51.7931	13.3007	12.3613	30.1194	16.0392	1.44262	12.6562	32.4562	21.2562	39.6724	26.8623	0	3.93285	14.7047	51.4169	36.6893	17.1061	20.6306	9.3462	14.4759	0.900557	2.87826	0	17.8653
2410004P03Rik	0	0	0	0	0	0	0	0	0	0	0	0	0	0	0	0	0	0	0	0.363241	0	0	0	0	0	0	0	0	0	0	0	0	0	0	0	0	0	0	0	0	0	0	0	0	0	0	0	0	0
2410006H16Rik	0	2.53343	2.69255	15.9102	0	25.0718	0	13.3075	26.2374	0	13.8394	6.47432	1.23984	0	13.0561	8.95605	10.3757	35.2565	22.7547	168.722	84.5326	70.3758	159.229	123.757	28.1749	111.694	86.3815	131.737	42.7666	98.7193	56.9982	92.6155	77.085	74.6342	124.417	187.333	10.5379	109.595	20.7761	127.546	53.2017	39.169	19.7374	51.0216	33.6905	0	27.2656	40.5211	36.1936
2410007B07Rik	0	0	0	0	0	0	0	0	0	0	0	0	0	0	0	0	0	0	0	0	0	0	0	0	0	0	0	0	0	0	0	0	0	0	0	0	0	0	0	0	0	0	0	0	0	0.486259	0	0	1.34768
2410012E07Rik	0	0	0	0	0	0	0	0	0	0	0.135453	0	0	0	0	0	0	0	0	0	0	0	0	0	0	0	0	0	0	0	0	0	0	0	0	0	0	0	0	0	0	0	0	0	0	0	0	0.20076	0
2410012M07Rik	0	0	0	0	0	0	0	0	0	0	0	0	0	0	0	0	0	0	0	0	0	0	0	0	0	0	0	0	0	0	0	0	0	0	0	0	0	0	0	0	0	0	0	0	0	21.6084	0	0	6.51187
2410015M20Rik	0.663925	90.1094	0	0	0.925959	0	97.8468	0	0	0	14.9102	12.183	0	0	0	20.3749	12.5607	55.4904	40.7286	20.9345	44.9028	20.9296	55.0139	12.1368	39.2466	0	32.7288	69.2228	47.8164	8.86632	36.1495	38.456	48.6082	52.0583	62.2685	0	39.8455	34.3306	0	8.95235	25.8112	21.2786	3.72758	57.9185	13.3182	0.367048	20.9786	15.352	39.3395
2410016O06Rik	0	23.3738	0	2.40223	1.13139	18.9261	0	0	0.18797	0	27.2824	19.854	13.3924	7.9101	0	4.50698	24.4446	12.9815	11.0615	8.76976	0	0.308704	13.9445	0	1.94711	0	18.2078	1.37327	2.82638	13.5706	9.91679	0.196033	10.739	4.84748	2.93555	43.1491	96.4607	26.9325	22.3758	6.75502	0	4.42173	4.81416	4.60026	5.99585	17.5226	3.24332	4.08083	24.5383
2410017I17Rik	0	0	0	0	0	0	0	0	0	0	0	0	0	0	0	0	0	0	0	0	0	0	0	0	0	0	0	0	0	0	0	0	0	0	0	0	0	0	0	0	0	0	0	0	0	0.561684	0	0	0.282135
2410018L13Rik	0	0.494851	0	0.0579561	0	0	0	0	114.546	3.84586	5.45018	0.658626	0.0826159	0.173978	0.611112	17.5071	0	0	22.5545	7.32796	19.9098	1.11558	9.86712	0.0761488	5.72957	2.46154	0.285063	2.22696	3.52744	0.201325	0.0806019	0	0	2.32393	0	0	0.179763	9.02273	61.9759	0	12.0075	0	20.2803	24.345	12.0226	0.166535	0	0	10.3567
2410076I21Rik	0	0	0	0	0	0	0	0	0	0	0	0	0	0	0	0	0	0	0	0	0	0	0	0	0	0	0	0	0	0	0	0	0	0	0	0	0	0	0	0	0	0	0	0	0	0	0	0	31.3264
2410089E03Rik	0	0	0	0	0.791841	0	0	1.82682	2.61446	0	0.120591	0.0254181	0.0571495	0.0240805	11.2877	3.10234	0.0964379	0.792733	0	6.48991	0.0301038	3.904	2.89818	7.60598	0.0288486	0.918025	9.57299	1.01941	0.179236	1.20869	0	0	1.64529	0.280662	0	0.258274	1.60951	0.0702904	0	2.36133	0.758591	0.811192	0.985597	0.214658	5.05224	11.7061	0.0204161	2.80738	1.7319
2410127L17Rik	27.7801	2.80992	0.317572	19.8742	0	0.202552	1.14613	4.46939	1.27931	0.430345	27.4869	0	0.313384	0	42.1717	31.8403	31.9657	0	16.5807	0	4.00018	3.15664	17.1323	3.90956	0.157783	3.30052	5.0338	5.45832	0	44.5237	40.7955	3.78542	34.4945	55.581	37.2248	0.179014	0	13.4568	21.6825	31.6586	0.802413	4.76175	0	58.6965	6.81494	21.2448	0	57.9898	12.6806
2410131K14Rik	0	0	0	0	9.80506	0	0	0	0	5.70812	18.8939	0	0	5.95352	0.197253	0	0	0	11.7246	5.67129	0	0	0	0	0	0	0	20.5952	0	27.4481	0.813017	0	0	0	0	0.136383	0	30.1554	0	0	0	0	0	0	30.9745	0	0	5.4051	6.57729
2410137M14Rik	0	0	0	0	0	0	0	0	0	0	0	0	0	0	0	0	0	0	0	0	0	0	0	0	0	0	0	0	0	0	0	0	0	0	0	0	0	0	0	0	0	0	0	0	0	0	0	0	0
2410141K09Rik	0	0	0	0	0	0	0	0	0	0	0	0	0	0	0	0	0	0	0	0	0	0	0	0	0	0	0	0	0	0	0	0	0	0	0	0	0	0	0	0	0	0	0	0	0	9.26666	0	29.5446	21.8944
2500004C02Rik	0	0	0	0	0	0	14.631	0	10.9523	0	0.183771	6.67724	0	0	0	0.163083	3.54134	8.15489	0	0	1.3053	0	2.94266	0.215586	1.05728	43.6157	0	45.3291	0	0	9.0213	0	0	0	3.93358	20.6331	0	2.83742	12.036	4.19343	4.49058	20.1294	0	21.2684	8.71443	0	0	0.272106	1.62784
2510002D24Rik	0	0	0.594641	0	23.0642	0	47.6595	0	0	2.91733	13.9948	138.032	0	0	59.7459	11.6126	19.1142	34.2383	58.3688	16.9683	29.7038	25.9324	18.0861	0	71.2954	0	107.549	37.8187	52.0804	11.008	30.4359	70.7344	91.6228	0.6433	34.1926	12.109	72.1942	0	87.1147	0	3.77534	22.8605	0	46.3504	98.2322	38.8346	0	9.69841	4.58945
2510003E04Rik	1.22234	0	0	1.63166	4.27002	0	0	2.83298	4.2591	56.0023	38.364	0	0	1.86661	27.577	7.17302	30.8758	92.8721	2.44239	5.06336	17.985	17.3295	0	31.5757	0	17.7519	21.6652	16.069	17.2331	27.5083	18.4612	0.184968	9.84443	48.5966	21.238	14.1116	37.2408	24.1088	0	24.5523	1.49765	0	48.6009	29.5889	14.1399	10.0326	78.6882	19.3642	14.4327
2510009E07Rik	0	0.471392	8.59771	0	5.2254	0	0	2.33735	0	0	2.87365	0	0	0	0	0.221689	13.1252	0	4.42288	0	0	0	7.14847	0	2.27257	0	0	0	0	0.645448	0	0	0.0656967	0	11.0347	7.58755	0	0	0	3.71982	0	2.08405	0	0	0	0	0	0	0.0552377
2510039O18Rik	6.57097	4.18699	13.7015	0.243589	7.26933	3.77943	0	0	0	37.3809	13.3966	0	0	7.87603	0	16.3579	13.5966	14.3511	10.7407	0.110646	5.08056	6.13185	13.2169	25.1868	21.078	0	3.74969	3.71638	26.6581	20.6847	12.4632	7.45827	18.8132	34.9626	3.99988	14.101	0.125347	44.4819	53.0878	35.8986	4.47003	4.32511	6.32431	37.458	55.7224	14.606	0.665887	5.1829	37.6347
2510049J12Rik	0	0	0	0.043999	0	0	0	0	0	0	0	0	0.25309	0	0.104201	0	0	0	0	0	0	0	0	0	0	0	0	0	0	0	0	0	0	0	0	0	0	0	0	0	0	0	0	0	0	0	0	0	0
2610001J05Rik	0	8.14149	9.04438	5.57368	88.1195	0.239777	1.55105	0	13.6276	1.18832	3.31113	0	2.22729	2.34549	0	2.24705	18.6156	3.65257	20.1539	7.23327	0.197864	17.6874	11.8064	16.1096	7.09801	3.68188	0	9.24559	14.055	16.9221	13.3612	34.5995	19.6228	6.53187	5.70899	25.9355	0	16.6781	11.2852	10.9043	15.4899	16.9636	17.3406	2.8209	4.91262	4.00146	0	11.1046	8.45525
2610002J02Rik	0	0	0	30.5683	0	108.613	0	0	0	17.369	0	0	0	0	0	37.3335	0	1.79796	85.7003	130.072	77.6413	16.4312	77.5416	0	56.3087	99.3907	0	19.7196	0	71.0227	43.8754	0.987372	0.385194	38.9327	74.5133	21.9993	101.697	76.44	0	89.0423	47.6169	32.5425	62.6623	20.6536	5.43113	10.1411	18.0148	93.5848	12.1295
2610002M06Rik	0	0	0	0	0	0.13508	30.8126	0	0	0	5.49519	0.463475	2.34571	0	0	0.780018	15.6988	0.0536243	0	8.36192	5.50132	7.88542	6.53982	19.5184	2.68267	0	15.0292	17.6289	9.57242	3.08959	2.57009	14.4487	0.173287	8.42911	10.009	4.72112	8.77478	5.39721	1.29682	20.5393	2.04754	0.872218	8.5435	7.29601	0	3.7792	0.0372141	10.4403	4.12966
2610005L07Rik	5.40E-08	2.48E-10	2.59E-08	0.596947	0.399491	6.20E-12	0.478003	0.603748	8.7904	1.77077	0.5991	7.80E-10	0.150335	6.39E-09	20.8452	1.63396	5.05849	6.04E-10	14.1952	0.583287	0.83592	4.55E-08	2.18783	0.523648	0.0861154	0	0.0951301	9.63E-09	3.5427	0.253108	0	1.39E-11	0.0915529	4.38E-09	6.33176	8.08336	5.03E-11	1.28642	0.121663	1.85383	4.39608	0.134016	1.32306	2.69743	7.16361	0	3.92E-09	0.090793	0.11502
2610008E11Rik	8.29002	0	0	0.253256	6.092	0	0	0	2.79237	4.36289	7.31744	0	0	15.1568	6.44762	1.70844	2.34361	6.62634	0	5.59505	0.309156	0	0	5.89238	3.09762	0	0	3.55584	12.2895	0.442567	8.63235	7.76288	0	3.35877	5.43001	0	0	2.52847	0	5.72199	2.97087	0.122566	0	30.0883	0	0	0	6.72084	0
2610015P09Rik	46.8883	0	0	0	0	7.65237	0	0	0.35037	10.6897	0.81177	0	6.25308	0	22.3029	12.564	22.3236	0	0	0.161952	21.4791	13.5563	2.27041	6.82116	0	0	4.70841	0	13.8656	0	6.38639	0	0	0.749944	0	30.6363	0	27.0077	0	0	4.57364	4.31218	0	0	1.05838	5.27402	0.0610838	40.1567	2.95209
2610018G03Rik	0	0	0	0	0	0	0	0	0	0	0	0	0	0	0	0	0	40.3898	0.140637	0	0	0	0	0	0	0	0	0.327966	0	0	0.160078	30.207	10.991	0.361922	0	5.64942	0	0.205167	0	17.1459	0.211045	0	0	0	0	0	0	0	0
2610020C07Rik	0	10.2731	0	48.9171	0	0	0	0	0	0	0	0	0.151658	0	0	0	0	24.4618	0	0	0	0	9.11271	1.12133	0	0	0	0.301832	0	0	0.736487	0	0	0	0	0	0.163298	0	0	0	0	0	0	0	0	1.94412	0	0	0.987593
2610020H08Rik	0	2.61872	0	0	0	10.4423	0	1.33848	7.15645	0	3.41527	0	0	0	8.0419	2.4491	0.969202	4.41842	0.160745	1.0916	2.65889	0	6.51078	0	0	6.75949	1.31945	0.490562	0.517827	0.457075	2.12319	0	5.99953	0	10.6801	0	0	50.3727	0	4.59647	7.99683	0.31822	0	19.6904	0	0	0	4.46898	5.95789
2610027K06Rik	0	0	2.53966	0	0	0	0	0	0	0	1.02546	0	0.278762	0	0.229496	0.649959	0.11751	0	0	0.264296	0	0	0.670314	2.31955	0	0	1.91811	0	0.219496	0	0	0	1.23905	1.22349	0.823232	0	0	0.519599	0	0	0.712539	0	0	0	0.2162	1.59949	1.58742	1.95138	0.648467
2610028H24Rik	0	0	0	0	0	0	0	0	0	0	0	0	0	0	0	0	0	0	0	0	0	0	0	0	0	0	0	0	0	0	0	0	0	0	0	0	0	0	0	0	0	0	0	0	0	5.51576	0	0	0
2610034B18Rik	0	0	0	0	0	0.193273	75.9226	0.203062	6.91758	0	5.49727	0.132667	49.1821	0.125947	0	9.19873	15.753	0.92728	5.22784	20.7043	23.2032	0	12.7561	0	0.602208	24.0754	0	0.148747	5.41664	7.44058	0	0	0	10.3389	0	0	0	0	2.04989	0	16.0646	0	0	0	0	0	23.2958	0	0
2610034M16Rik	0	0	0	0	0	0	0	0	0	0	0	0	0	0	0	0	0	0	0	0	0	0	0	0	0	0	0	0	0	0	0	0	0	0	0	0	0	0	0	0	0	0	0	0	0	0	0	0	0
2610035D17Rik	0	0	0	2.51955	0	0	0	0	0	0	0	0	0	0	0	0	0	0	0	0	0	0	0	0	0	0	0	0	3.70022	15.7914	0	0	0	0.198408	1.92104	0	0	0	0	0	0	33.887	10.2977	15.3529	10.1104	0	0	26.9242	0
2610037D02Rik	0	0	0	0	0	0	0	0	0	0	0	0	0	0	0	0	0	0	0	0	0	0	0	0	0	0	0	0	0	0	0	0	0	0	0	0	0	0	0	0	0	0	0	0	0	6.51389	0	8.56833	0
2610044O15Rik8	0	0	0	0	0	0	1.39695	1.29703	12.7271	0	21.4488	0	10.3172	4.18489	0	24.9055	14.8141	0	0.163412	0	2.24136	11.5705	32.3255	2.99856	0	63.4906	8.33768	48.1658	14.4709	6.73677	0	0	2.76458	0	23.963	12.9172	0.619784	10.4969	0	3.66715	11.0447	24.264	0.992205	4.3574	0.148799	0.257378	0.339411	0	3.72974
2610203C20Rik	0	0	0	0	0	0	0	0	0	0	0	0	0	0	0	0	0	0	0	0	0	0	0	0	0	0	0	0	0	0	0	0	0	0	0	0	0	0	0	0	0	0	0	0	0	0	0	0	0
2610203C22Rik	0	4.59228	0	0	0	2.22151	0	0	0	0	0.300391	0.254256	31.3106	0	15.5726	7.46612	1.20967	0	0	0	0	0	0	0	0	0	0	0	0	1.40207	0.280769	0.410705	0.32072	0	0	0	0	0	0	4.17505	14.5305	0	0	0	0	0	0	0	0
2610206C17Rik	0	0	0	0	0	0	0	0	0	0	0	0	0	0.165382	0	0	0	0	0	0	0	0	0	0	0	0	0	0	0	0	0	0	0	0	0	0	0	0	0	0	0	0	0	0	0	0	0	0	0
2610301B20Rik	68.471	0	0	0.107798	81.7093	0	0.969955	0	0	0	3.41282	0	7.73523	0	0	0	9.12911	0.959883	0.792009	33.0298	21.7186	4.50123	28.6275	0	0	0	1.06493	0.153963	0	25.359	0	0	12.7275	18.3468	31.2652	2.47398	9.16479	0	35.5535	7.9514	4.95049	63.9796	8.80536	30.4965	26.1889	0.730544	32.5792	0.120287	0
2610305D13Rik	112.655	0	30.4277	4.09659	0	49.6784	67.2242	0	0.512166	16.542	0	0	13.5381	41.9034	0.412886	15.3804	24.2761	0	0	2.4741	38.527	4.06099	0	0	11.4685	0	0	9.70024	0.986493	0.456118	13.9292	2.84603	0	8.27218	7.42512	9.96166	0	35.4035	28.2288	8.2617	35.0925	11.3974	13.4392	2.81346	25.5463	51.0554	0	0.549417	29.974
2610306M01Rik	0	0	0	0	0	0	0	0	9.80329	0	4.15663	0	0	0	0	0	0	4.92225	0	3.47704	0	0	12.9562	0	0	3.15597	0	2.90471	16.1118	7.53614	0	0	0	3.61702	16.8094	43.4093	0	0	0	0	1.89381	0	0	0	10.8715	0	0	0	0
2610307P16Rik	0	0	20.9216	0	87.9093	0	0	0	0	0	2.31179	0	0	0	8.89418	0	25.6977	1.1045	0	0	7.51546	0	0	0	0	0	0	0	0	4.83385	0	0	22.6684	0	0	0	0	0	0	4.1378	0	0	0	0	0	0	0	0	2.27308
2610316D01Rik	0	0	0	0	0	14.5935	0	0	0	0	0	0	0	0	0	0	0	0	0	0	0	0	0	0	0	0	0	0	0	0	0	0	0	0	0	0	0	0	0	0	0	0	0	0	0	0	0	0	0
2610318N02Rik	0	33.7422	0	0	0	0.362822	113.944	38.5559	24.0448	39.5195	50.634	3.73723	9.00648	0	0	14.6334	11.8529	8.20243	4.11683	46.7943	0	37.4468	0	30.8419	0	0	37.2609	18.0039	11.1414	0.686727	6.05054	15.6898	0.314185	1.86593	0	14.304	0	17.3673	0	4.42905	44.1458	0	27.6562	0	18.1062	0.566534	0	44.7344	0
2610507B11Rik	0	0.402998	0.89771	0.86889	0	0	0.297049	2.42696	0.22146	0	4.27708	0.324606	0.121668	0.85441	0.802548	0.417378	0.547449	0.0416964	1.13344	0.764902	1.15464	0.270479	1.2726	1.27843	0.327477	0	1.66991	0.442269	0.254505	1.02974	4.54564	0.745204	0.71878	2.83431	1.57597	1.78886	1.68308	0.0998729	0.229024	0.143801	0	1.0169	0.622447	0.670842	0.374476	4.12396	2.28821	3.5092	9.41416
2610507I01Rik	82.4007	2.60959	3.53256	0.910574	0.29801	0	0	0.0509068	0.595465	0	0.252893	0	0.182094	17.494	0.0674919	4.18177	0	0	17.009	0	0.115801	0.609681	0.789068	0	0.220245	0	0	0.0271414	35.7464	1.10364	0.21181	6.19679	9.33929	2.51382	0	9.57154	4.56731	0	0	6.11032	27.9134	3.49044	0.140692	0.165121	19.9494	0	0	0	0
2610524H06Rik	0	7.3419	0	0	0	79.5515	0	0	0	2.21816	0	0	0	0	0	0	0	7.67689	22.2539	39.172	44.1404	62.4389	31.4934	10.4601	25.2887	0	17.8703	41.2749	128.26	0	50.8234	102.44	0	16.748	69.8495	0	0	122.448	0	0	13.8968	33.7178	116.698	25.79	28.397	32.6055	0	6.61007	11.3074
2610528A11Rik	0	0	0	0	0	0	0	0	0	0	0	0	0	0	0	10.677	0	0	0	0	0	0	15.0355	1.00952	0	0	19.2154	0	0	0	0	0	0	0	0	0	0	0	0	0	0	0	0	0	0	0	10.4699	0	0
2610528J11Rik	0	0	0	0	0	0	0	0	0	0	0	0	0	0	0	0	0	0	0	0	0	0	0	0	0	0	0	0	0	0	0	0	0	0	0	0	0	0	0	0	0	0	0	0	0	12.75	0	0	1.96598
2700029M09Rik	13.0332	0	2.50269	64.2117	0.505484	34.6789	0	69.2611	12.4346	6.96644	101.01	38.9711	26.3044	0.515229	4.7721	31.4969	35.2878	3.82503	94.6316	85.4544	76.9991	68.0388	33.6179	108.644	0.307064	54.7475	48.2709	65.4765	41.2052	22.0357	132.855	111.613	53.3059	93.0515	39.2298	41.778	65.2983	33.9739	79.6376	47.8792	20.2705	87.8796	134.779	36.5834	13.4644	91.4352	56.2923	216.394	148.949
2700038G22Rik	0	11.9512	0	0.182589	0	48.6567	0.0903127	0	0.176209	0	4.08489	21.4286	0	0.219016	0	0.241569	18.1916	0	0	0.248145	22.3151	0	8.09574	0	0.261308	0	39.5145	0	0	0	25.907	0	8.41695	33.3138	0	0	0	0	0	28.3391	41.7326	76.0832	0	25.4476	44.8456	55.7451	4.98021	0	0
2700046A07Rik	0	0	0	0	0	0	0	0	0	0	0	0	0	0	0	0	0	0	0	0	0	0	0	0	0	0	0	0	0	0	0	0	0	0	0	0	0	0	0	0	0	0	0	0	0	0	0	0	0
2700046G09Rik	0	0	0	0	0	0	0	0	0	0	0	0.366756	0	0	0	0	1.74319	3.43174	0	0	3.53397	0	0	0	0	0	0	0.824926	0	0	0	0	0	0	3.91813	0	0	3.62147	0	1.49124	0	0	0	4.09346	0	0	0	0	0
2700049A03Rik	0	0	0	1.65134	0	3.97245	1.45176	0.226428	0.0757303	0.611802	2.89792	0	0	0	2.28786	0	0	31.6286	0	4.60245	1.34771	6.42241	12.2524	6.63596	5.65355	1.92159	0	14.1929	0.174267	6.17787	3.69087	6.21486	0	12.3658	21.7613	0	0.0591598	11.4225	17.846	0	2.67356	17.0017	7.57067	3.98116	4.44727	10.7027	13.6987	33.1682	23.9404
2700054A10Rik	0	0	0	0.012715	0	0.0135697	0.00381528	0.00495917	0	0	0.00384256	0.0163123	0	0	0.0302702	0	0	0	0	0	0.116526	0.0818386	0	0	0.00368008	0	0	0.0729304	0	0.00441657	0	0	0	0.0803703	0	0	0	27.7793	0	0	0	0	0	0	0.0566747	0.721486	0	0	0
2700060E02Rik	199.904	171.061	10.6735	156.336	13.1349	159.172	183.029	40.2197	191.017	433.012	210.209	230.692	23.0244	110.611	11.4326	277.733	182.665	150.965	181.575	147.903	143.841	100.694	115.545	182.276	140.512	119.662	158.543	194.458	280.611	234.256	166.428	72.8075	142.77	121.342	98.2987	127.367	80.4313	4.57015	50.7064	143.551	93.1749	57.699	231.71	184.376	84.0492	299.711	97.3963	259.774	304.73
2700062C07Rik	0	0	193.847	0.770763	0	0	0	0	0	0.330254	12.1217	0	0	0	0	0	0	2.65714	73.8326	13.5948	74.1686	0.411494	18.1831	5.00489	16.0237	1.35594	0	5.09601	0	0	48.093	5.73214	0	41.4993	2.59255	53.2387	12.8031	0	0	4.87579	62.1818	1.24843	0	43.6237	22.9459	8.2563	24.3754	0	29.2759
2700070H01Rik	0	0	0	0	0	0	0	0	0	0	0	0	0	0	0	0	0	0	0	0	0	0	0	0	0	0	0	0	0	0	5.99643	0	0	0	0	0	0	0	0	0	0	0	0	0	0	0	0.00684146	0	0
2700081O15Rik	111.549	3.0546	88.7766	43.4267	22.6752	13.4533	38.9561	11.6145	51.2273	17.8327	23.4435	0.0546284	60.5912	34.7981	1.41826	21.5455	27.8365	29.1567	5.26353	37.7103	17.3282	2.46205	5.9284	27.0466	35.6495	7.59864	37.2725	13.4732	11.0958	64.3192	13.6699	18.4317	6.87965	13.7031	19.4061	9.88699	46.0061	31.6892	29.563	30.2035	8.8068	11.6284	18.902	32.0217	27.092	0.208105	4.86816	1.05337	0.629914
2700086A05Rik	0	0	0	0	0	6.16907	0	0	0	0	0	0	0	0	0	0	0	0	0.419107	0	0	0	0	0	0	0	0	0	0	0	0.474123	0	1.08007	0	1.1481	0	0	0	0	0	0	2.50422	0	0	0	0	0.338268	0	0
2700089E24Rik	4.50302	0.509919	15.1076	0.356188	28.5248	0.165619	2.00756	0	10.8108	22.5268	10.9048	0	8.99778	3.34428	2.10859	15.649	17.1149	4.09903	12.1055	14.1945	28.7674	23.8908	10.4522	28.8937	1.09327	33.1368	32.5877	37.1113	11.2867	15.0654	13.0432	12.3564	12.3738	21.6241	16.5776	2.77239	0	4.29135	13.1377	5.49507	4.41333	40.6955	10.0765	13.5643	9.12766	10.4236	54.6959	17.4397	0
2700089I24Rik	0	0	0	0	0	0	0	0	0	0	0	0	0	0	0	0	0	0	0	0	0	0	0	0	0	0	0	0	0	0	0	0	0	0	0	0	0	0	0	0	0	0	0	0	0	0	0	0	0
2700094K13Rik	155.903	333.619	48.6187	55.124	70.8921	45.1504	370.366	123.839	133.523	227.18	257.533	47.7186	21.3246	70.7686	5.27872	237.21	79.9098	188.849	54.6976	88.9214	178.382	119.201	76.2793	118.944	107.431	296.953	112.757	214.82	67.6502	186.937	88.598	76.0476	35.0365	105.423	80.006	30.8485	53.5871	126.788	39.1115	78.0804	97.3831	171.677	140.648	9.26625	78.5334	318.646	70.3077	406.505	412.808
2700097O09Rik	0	19.3185	0	6.11161	0	95.1921	52.743	3.15977	0	0	7.64005	0	5.32814	7.292	0	19.6675	5.32724	0	10.9253	0	0	35.0271	34.4671	0	9.7854	0	115.889	6.66851	54.669	0	16.3096	7.63434	72.2369	23.978	0	5.79599	68.7033	69.1114	4.27053	2.02601	32.9779	32.5392	15.7891	0.511619	20.4636	21.849	0	106.916	60.5114
2700099C18Rik	0	0	0	11.9678	141.844	3.71719	0	96.5115	35.1925	0	29.0422	0	30.5546	0	0	7.72947	52.0977	0	0	11.9965	11.9832	0	0	53.7065	0	0	0	34.8593	0	65.3543	16.4489	0	29.5891	2.15798	0	0	5.48287	0	14.6603	19.9238	9.04059	0	54.6417	0	0.875478	22.5629	0.197696	177.953	3.45278
2810001G20Rik	0	0	0	0	0	0	0	0	31.6225	61.7728	1.35373	0	14.7445	0	0	9.21595	0.364875	2.27461	39.578	0	37.6914	66.6157	25.7791	77.5387	0	0	2.50645	41.3914	33.1546	19.155	0.853616	29.3428	0	0	6.20557	8.12359	0	13.2978	0	0	13.701	7.49997	17.8888	0	22.0468	0	0.611333	0	0
2810002D19Rik	0	0	0	0	0	0	0	0	0	0	0.976629	0	61.7574	0	0	0	0	39.1977	27.9827	0	0	3.40613	29.8735	15.9021	9.37223	12.726	35.3672	3.9533	0	5.39214	0	0	0.259744	0	13.8058	7.50495	0	12.5621	21.4987	0	20.443	0	0	0	0	0	0	0.542648	0
2810004N23Rik	0	0	0.516262	0	0	47.3593	0	0	0	0	27.0399	0	97.2319	66.9721	0	4.00007	56.7403	12.1056	19.1363	2.17412	4.61237	7.41049	43.345	16.3346	0.254472	41.1843	43.6906	25.031	24.4303	10.4917	36.3233	13.3737	6.49516	10.8962	44.7295	0.875217	18.4676	89.6811	97.7368	2.13948	9.16441	3.44851	0	33.2612	34.8821	25.0044	0	77.5947	74.5275
2810006K23Rik	0.0117323	37.8034	0.607766	33.3382	0	0.283253	12.5178	0.0135345	44.1998	0.221778	26.7834	0.0682318	94.3613	0.0177304	16.9205	1.85604	28.5657	0	0.022106	1.37507	7.24564	0	2.1526	0.138025	0.100302	0	0.114515	28.8166	0	27.8882	31.2483	57.6625	0.110996	0.0438853	3.06781	0	0.86318	9.71732	0	1.03735	17.9447	0.168934	13.2132	0	0.310781	40.7231	0.0247877	25.7094	1.86296
2810008D09Rik	0	1.58146	0	0	0	0	0	0	0	44.2329	0	0	0	0	48.4841	0	0	0.835942	2.7856	8.45786	11.3558	9.09513	0	0	0	0	16.437	16.7079	15.1611	0	0	0	0	0	0	0	0	0	0	21.9401	1.068	12.5653	0	0	0	0	0	0	0
2810013P06Rik	0	0	0	0	0	0	0	0	0	0	0	0	0	0	0	0	0	0	1.10932	0.770983	0	2.0004	19.3169	0	5.724	0.805136	0	9.54004	0.512044	0	6.62928	0	31.0682	0	24.7701	8.72623	2.9767	0	0	6.21763	1.45649	18.1082	13.8785	0	4.29118	0.766779	6.81641	0	16.6184
2810021J22Rik	0	0	0	0	0	0	0.0656194	0	0	0	1.91703	0	0	0	0	0	0	0	14.1517	0	0	0	3.40388	0	0	0	5.16888	1.4314	0	0	0	0	0	3.77149	5.0265	1.91921	2.54247	0	0	0	15.5155	4.09721	0.0804059	0	0	0.0849679	0.223835	0	7.83283
2810025M15Rik	0.357851	68.3069	47.0004	83.2723	9.4934	174.165	122.39	58.2257	165.976	31.685	126.738	107.833	91.9262	110.79	52.6443	219.68	107.719	56.0831	0	32.1091	42.6051	29.6999	49.1378	39.5172	90.7751	47.3561	12.1907	50.8119	38.3355	265.081	28.0985	38.506	29.0494	18.0612	65.3509	35.3419	0.330932	24.0379	0	30.0784	6.67772	14.4758	13.1017	29.6683	31.368	71.3545	4.28147	29.0581	16.5498
2810029C07Rik	0	0	0	0	0	0	1.23881	0	0	0	0	0	0	0	0	0	0	0	0	0	0	3.41497	0	0	0	15.7452	0	0	0	0	0	0	0	0	0	0	0	0	0	0	0	0	0	0	0	0	0	0	0
2810032G03Rik	0	0	0	0	0	0	0	0	0	0	0	0	0	0	0	0	0	0	0	0	0	0	0	0	0	5.99064	0	0	0	0	0	0	0	0	0	0	0	0	0	0	0	0	0	0	0	0	0	0	0
2810047C21Rik1	0	0	0	0	0	0	0	0	0	2.26402	0	0	0	0	2.03717	0	0	0	0	0	0	0	2.22791	0	2.28413	0	0	0	0	0	0	0	0	0	0	16.9747	0	0	0	0	2.78857	0	0	0	0	15.2839	1.31944	0	0
2810055G20Rik	0	0	0	0	2.78278	10.8795	0	0	0	0	4.89722	0	0	0	0	1.86887	0	0	0	0.757371	0	0	0	0	0	3.1785	0	0	0	0	0	0	0	0	0	0	0	0	0	0	0	0	0.643709	0	0	0	0	0	0
2810403A07Rik	65.8731	68.0647	4.26504	27.4835	19.6893	40.1605	18.2095	54.6548	0	7.5498	9.99618	0.187507	25.4382	0.533624	14.5196	13.6982	32.1329	37.5634	33.2159	10.7882	17.1122	13.3088	18.5524	5.86089	70.4352	0.130641	11.8519	25.0645	20.751	10.1064	11.2527	9.12819	14.1768	21.3909	3.67427	8.64383	21.0359	5.23005	8.16318	25.3619	18.0163	32.1137	46.4685	18.1807	10.94	2.49744	3.38489	7.43555	2.55526
2810403D21Rik	0	0	0	0	0	0	0	0	0	0	0	0	0	0	0	0	0	0	0	0	0	0.42608	0	0	0	0	0	0	13.1374	0	0	0	0	0	8.945	0.437666	0	0	0	0	0	0	0	8.68813	0	0	0	0	0
2810408A11Rik	0	0	0	0	0	0	0	0	0	0	23.9566	0	0	0	0.665031	1.50521	0	0.628634	0	0	0	0	5.09158	0	0	0	0	4.23148	17.8697	0	0	0	29.9353	0	0	0	110.296	0	0	1.21381	35.8751	0	0	0	11.03	0	0	0	0
2810408I11Rik	0	0	0	5.19324	0	46.1658	0	0	33.9347	0	14.9263	0	53.4972	0	0	2.20992	0	0	25.3623	0	0	0	0.71014	13.7146	0	20.3018	0	0	0	0	1.78892	0	0	0	0	0	0	0	0.722098	0	0	0	13.8354	0	0	0	0	13.4192	7.2081
2810408M09Rik	0.419081	59.8188	0.361766	6.82253	0	0	0	0.242063	33.737	0	0.561326	0	0.35652	0.800948	0	5.59022	0.600994	0	47.148	0.31051	5.3179	3.56244	26.8932	5.10349	0.149518	0	0	0.532642	1.12457	0.866544	0	0	5.15662	0	0	28.6335	8.8545	0.88927	0.408672	20.6095	0	10.754	0	0	6.93433	0	1.26723	5.2641	9.2819
2810410L24Rik	0	0	12.8505	0	0.324871	34.9695	0	0	34.1163	16.3528	1.03656	0	0	0	3.41385	0	2.99809	0.204828	0	0	0	6.20858	1.18547	0	0	0	0	6.50031	1.24775	0	0	0	0	0.434963	1.1695	0	0	0	0	0.237245	1.7784	3.01366	20.541	0	0	0.133083	1.12327	0	0
2810417H13Rik	0	21.9848	0	30.4422	0.44391	11.5613	0.141567	115.561	2.58184	3.8466	41.005	0.0109306	29.7982	0.00713241	0	34.6167	27.0645	0	0	7.44663	4.89069	10.2952	40.2295	24.0461	0.136448	0	0.0517712	4.31071	0	73.7902	55.407	0.38458	68.2473	139.378	0	0.154455	49.7188	0	37.7084	9.21055	8.4789	0	90.2347	0	2.31033	0	0.0080355	19.3158	10.3354
2810428I15Rik	0	0	0	0.491836	0	0	0.705383	11.9211	14.5757	18.3407	13.3168	0	0	37.1546	0	36.7413	27.9536	0.72161	25.8076	0	27.8264	22.7474	87.2069	1.23705	0	52.7637	15.8065	91.5181	52.4219	10.0926	10.1439	32.6431	39.1676	9.9504	49.7969	56.9096	80.596	0	39.51	31.682	22.9248	18.0076	0	40.7044	28.6317	13.444	22.7925	30.7944	0.625581
2810429I04Rik	0	0	0	0	0	0	0	0	0	0	0	0	0	0	0	0	0	0	0	0	0	0	0	0	0	0	0	0	0	0	10.6197	0	0	5.5493	0	0	0	0	0	0	0	0	0	0	0	0	0	1.24925	0
2810442I21Rik	0	0	0	4.31746	0	0	0	6.12249	0	0	0	0	0	0	0	0	0	0	0	0	0	0	7.94347	0	0	0	0	0	0	0	6.65255	0	0	0	0	0	0	17.0903	13.0915	0	0	0	0.28674	0	0	0	0	18.637	2.45546
2810442N19Rik	0	0	0	0	0	0	0	0	0	0	0	0	0	0	0	0	0	0	0	0	0	0	0	0	0	0	0	0	0	0	0	0	0	0	0	0	0	0	0	0	0	0	0	0	0	0	0	0	0
2810454H06Rik	0	0	0	0	0	0	0	0	0	0	0	0	0	0	0	0	0	0	0	0	0	0	0	0	0	0	0	0	0	2.86714	0	0	0	0	0.26584	0	0	0	0	0	0	0	0	0	0	0	0	0	0
2810468N07Rik	0	0	0	1.09811	3.00852	0	0	0	0	6.89657	0	0	0	0	0	0.242156	0	0.271002	42.2161	0	23.4736	0	23.0829	0	0	0	11.0959	1.04134	0	0	1.78114	24.1932	4.07074	0	3.09094	0	0	0	0	12.5943	32.0312	24.421	38.167	0	0	0	0	0	9.6791
2810471M01Rik	0	0.21297	0	0	0	0	0	0	0	0	0	0	0.213498	0.0449629	0	0	0.0449764	0	0	0.0508103	0	0	0	0	0	0	0.122664	0	0	0	0	0	0	0	0	0	0	0.0667862	0	0	0	0	0	0	0	0	0.00757971	0	0
2810474O19Rik	0	3.18987	15.0461	0	0.572572	0.389671	0	6.20628	0.136733	1.98102	1.74468	0	0	0	25.3452	17.3741	8.58868	7.63492	4.41996	3.78544	1.00534	14.7381	18.8172	1.20848	1.06267	0.619777	13.8509	14.2743	0.393279	7.95412	0.242239	14.4674	0	0	10.279	16.8036	5.82286	1.05052	4.42258	7.21618	2.60477	13.8054	45.1368	12.192	9.65485	4.01012	1.79024	2.97049	14.2574
2900005J15Rik	0	0	0	0	0	0	0	0	0	0	0	0	0	0	0	0	0	0	0	0	0	0	0	0	0	0	0	1.7737	0	0	0	0	0	0	0	0	0	0	0	0	0	0	0	0	0	0	0	0	0
2900008C10Rik	0	0	0	0	0	0	0	0	0	0	0	0	0	0	0	0	0	0	0	0	0	0	0	0	0	0	8.01795	0	0	0	0	5.52824	0	0	0	0	0	0	0	0	0	0	0	0	0	0	0	0	0
2900009J06Rik	0	0	0	0	0	0	0	0	0	0	1.24312	0	0	0	0	0	0	0	0	0	0	0	0	0	0	0	0	0	0	0	0	0	0	0	0	0	0	0	0	0	0	0	0	0	0	0	0	0	0
2900011O08Rik	0	0	0	0	0	0	0	0	0	0	0	0	0	0	0	0	0	0	0	0	0	0	0	0	0	0	0	0	0	0	0	0	0	0	0	0	0	0	0	0	0	0	0	0	0	0	0	0	0
2900026A02Rik	0.608921	0	3.67588	0	0	0.0675763	0.272823	0	7.90055	0.0503053	0	0	0	46.5867	0.00214977	10.292	0	0	2.7406	3.10049	15.1918	5.93174	9.62622	4.7372	8.26809	5.60959	0	3.36215	7.20363	16.5287	3.00005	8.18707	3.58319	4.19782	6.88104	1.2006	10.002	0.064287	0	3.33249	4.29554	7.65782	1.3579	8.29418	11.0865	0	10.6117	0	0.157983
2900041M22Rik	0	0	0	0	0	0	0	0	0	0	0	0	0	0	0	0	0	0	0	0	0	0	0	0.241225	0	0	0	0	0	0	0	0	0	0	0	0	0	0	0	0	0	0	0	0	0	0	0	0	0
2900056M20Rik	0	0	0	0	0	0	0	0	0.0990118	0	0	0	0	6.4318	0	0	0	0	0.12452	0	1.86188	0.326877	0	0.0679134	1.85068	0	21.4248	0	11.0676	0	0	0	0	0	9.60316	0.0831626	0	0	11.8121	2.08853	0	7.99681	0	8.07592	0	0	0	0	0
2900060B14Rik	0	0	0	0	0	0	0	0	0	0	0	0	0	0	0	0	0	0	0	0	0	0	0	0	0	0	0	0	0	0	0	0	0	0	0	0	0	0	0	0	0	0	0	0	0	0	0	0	0
2900076A07Rik	10.0183	0	0	0	0	0	0	0	0	2.53479	0	0	0	0	0	0	0	2.93877	0	0	0	3.71997	6.6419	0	12.1274	0	0	0	0	0	2.2973	0	5.7579	0	0	0	0	0	0	0	0	0.808444	0	2.17014	0	0	0	0	0
2900092D14Rik	0	0	0	0	0	0	0	0	0	0	0	0	0	0	0	0	0	0	0.0476184	0	0	0	0	0	0	0	0	0	0	0	0	0	0	0	0	0	0	0	0	0	0	0	0	0	0	0	0	0	0
2900097C17Rik	31.4145	8.93246	28.4137	9.89034	95.4593	15.276	0.0652699	21.9733	28.943	23.3199	41.8188	40.1018	12.1046	19.6115	40.1659	23.5089	17.1581	11.1101	108.348	31.87	38.3539	76.5966	38.8237	60.5876	23.8578	12.3447	37.8456	84.2492	44.1843	32.8431	35.0327	40.8739	41.0828	38.059	63.9662	21.2103	11.779	16.6281	17.1643	20.3974	36.8792	66.0401	63.3	63.1514	38.7639	35.7081	61.4055	15.1677	32.5018
3000002C10Rik	0	0	1.13638	0	0	0	0	0.1258	8.74178	0.12686	1.43103	53.7803	0	0.156241	0	0.258356	0.0781193	0	0	5.05054	0.955867	0	44.2573	0	2.5154	0	0	0.0926905	0.146839	0.0678812	0	5.56714	0	0.691631	2.64114	0	0	0.116762	0	0.785637	0	33.2297	0.121475	112.833	0	0.557036	0.131425	30.4917	0.064556
3010001F23Rik	0	0	0	0	0	0	0	0	0	0	0	0	0	0	0	0	0	0	0	0	0	0	0	0	0	0	0	0	0	0	0	0	0	0	0	0	0	0	0	0	0	0	0	0	0	0	0	0	0
3010026O09Rik	0	0	0	0	0	0	0	0	0	0	0	0	0	0.269728	0	29.9941	0	0	18.5097	20.5465	0	3.25742	11.8542	0	17.0351	0	70.1221	6.08983	0	25.8238	5.32971	0.458599	11.0964	3.19087	26.6354	3.34063	181.554	80.9565	0	0	0	63.6134	0	0	0.504088	0	2.03928	45.8959	7.72147
3110001I22Rik	0	0	0	0	0	0	0	0	0	0	0	0	0	0	0	21.4351	0	34.6304	1.08599	0	0.225734	25.3909	0	0	0	0	0	0	51.7291	0	0	0	56.4926	33.0453	52.2968	0	0	0	0.243126	50.0453	0	0	7.14842	0	45.1722	60.7302	0	0	14.5324
3110002H16Rik	28.5288	1.83871	0	17.3612	133.455	0	0	91.9249	0	0	3.23161	84.2143	0	0	19.7495	0	29.1741	46.6012	13.3855	0	0	37.0045	24.0272	34.3995	168.52	1.33396	6.70542	20.6643	21.0847	21.8501	8.96414	29.7224	0.512984	1.68889	74.1642	0	7.28875	11.4832	0.351688	5.88259	14.9612	23.6247	29.6432	76.0288	23.1693	46.6939	0	42.8147	117.755
3110007F17Rik	7.03378	0	0	0	0	0	0.439382	1.14234	21.0809	0	0	0	0	0	1.72869	0	0	0	4.39586	0	0	0	11.5389	0	0	0	0	0	0	0	0	46.123	8.98662	7.97805	1.50834	0	0	0	0	0	0	0	0	0	0	0	0	0	0
3110009E18Rik	0	2.20179	0	0	0	0	0	0	0	0	0	0	0	0	0	0	0	0	0	14.0516	0	0	30.544	0	7.49519	0	0.865113	4.44216	0	0	0	9.6304	0	0	0	30.8909	0	0	0	0	0	0	0	0	0	0	2.11757	9.89423	0
3110021A11Rik	0	0	0	0	0	0	0	0	9.89999	0	0	0	0	0	0	0	0	0	0	0	0	0	0	0	0	0	0	0	0	0	0	0	0	0	0	0	0	0	0	0	0	0	0	0	0	0	0.688779	0	0
3110021N24Rik	0	0	0	0	0	0	0	0	0	0	0	0	0	0	0	0	0	0	0	0	0	0	0	0	0	0	0	0	0	0	0	0	0	0	0	0	0	0	0	0	0	0	0	0	0	0	0	0	0
3110035E14Rik	0	3.54075	0	0	0	0	0	0	0	0	0	6.14683	0	0	0	0	0	0	0	0	0	0	0	0	0	0	0	0	0	0	0	0	0	0	0	0	0	0	0	0	0	0	0	0	0	0	0	0	0
3110040N11Rik	0	0	42.1698	0	0	0	0	0	35.6774	0	1.92887	0	6.49468	20.7019	0	3.42583	12.4877	25.3453	0	5.82094	63.6524	0.528826	6.61087	0	1.85696	26.0369	63.8659	2.33283	12.5759	5.69838	43.8938	12.7074	19.7949	4.65515	0	23.9627	0	54.094	0	0	30.629	7.23998	60.065	12.237	14.777	27.4894	0	0.358214	15.0159
3110043O21Rik	0	0.195979	0	0	12.4041	0	0	0.133856	0	0.180664	10.1583	0	0	0	0	0.183941	2.40859	0	0	30.4653	0	0	2.96487	0	0	0	0	3.03263	14.0914	5.01195	2.28998	0	21.0937	30.9521	0	27.5386	0	0	0	0	0	0	0.760115	0	0	1.06556	0	0.0766714	1.10053
3110045C21Rik	0	0	0	0	0	0	0	0	16.1387	0	0	0	0.322017	0	0	0.298588	7.59213	0	0	0	0	0	0	0	0	0	0	0	0	0	0	0	0	0	0	0	0	0	0	0	0	0	0	0	0	0.647071	0.22782	0	2.09022
3110052M02Rik	0	0	0	0	0.115456	34.0086	0	0	0	0	0	0	0	0	0	0	1.01353	0	0	0	0	0	0	0	0	0	0	1.19245	5.88392	0	0	3.10138	4.07524	0	0	0	0	0	13.3746	2.42984	0	0.118456	0	0	10.3585	0	0	0	0
3110056K07Rik	0	0	0	0	0	0	0	43.9509	3.01384	0	5.64419	0	0	0	0	0	0	0	0	0	0	7.90091	12.1448	38.0076	0	0	0	18.4472	0	0	0	0.455061	0	0	0.377584	0	0	0	0	0	0	0	0	36.5839	0	0	0	47.5193	2.06315
3110057O12Rik	0	0	0.914716	0	0	0	2.56532	0	0	0	0	0	1.61462	0	0	0	0	0	0	0	0	0	0	0.358374	0	0	0	0	0	0	0	0	0	0	0	20.2179	0	0	0.147281	0	10.3898	0	0	0	0	0	7.02092	0	0
3110062M04Rik	0	1.46782	0	1.91377	0	0	0	0	1.59683	0	10.6788	0	6.17852	0	11.3962	0.7752	0	0	14.7311	24.6744	18.9375	0.411253	25.8957	0.170737	13.1091	26.2437	10.9845	0.824223	36.9501	4.80358	21.4351	0.592369	2.76256	8.58673	3.48488	1.99051	10.9521	1.24093	12.6774	8.6542	0.850584	19.8183	16.2392	0.504745	26.6454	0	7.73915	0	0
3110070M22Rik	0	0	0	0	0	0	0	0	0	0	0	0	0	0	0	17.4511	0	0	0	0	0	0	0	0	0	0	0	0	0.514699	0	0	0	0.72552	0	0	0	0	0	0	0	0	0	0	0	0	0	0	0	0
3110079O15Rik	0	0	0	0	0	0	0	0	0	0	0	0	0	0	0	0	0	0	0	0	0	0	0	0	0	0	0	0	0	0	0	0	0	0	0	0	0	0	0	0	0	0	0	0	0	0	0	0	0
3110082I17Rik	0	49.6753	0	4.81791	0	51.6855	0.0123714	10.292	0	0	15.1448	0.104993	0.0118505	0	0	26.8838	0	1.969	35.1758	18.2991	29.6767	32.1833	25.5507	48.0752	0.238271	0	103.83	25.5456	22.104	12.4126	0	60.3179	22.8969	35.2767	32.2975	12.18	0.257552	0	37.4587	9.13999	17.4344	0.402922	27.1006	0	40.0186	27.9883	0.00840782	33.2935	27.021
3110099E03Rik	0	0	0	0	0	0	0	0	0	0	0	0	0	0	0	0	0	0	0	0	0	0	0	0	0	0	0	0	0	0	0	0	0	0	0	0	0	0	0	0	0	0	0	0	0	0	0	0	0
3200001D21Rik	0	0	0	0	0	0	0	0	0	0	0.299084	0	0	0	0	0	0	0	0	0	0.907169	0	0	0	0	0	0	0	0	0	0	0.808306	0	0	0	0	0	0	0	0	0	0.239938	0	0	0	0	0	0	0.926781
3300002I08Rik	0	0	0	0	0	0	0	0	0	0	0	0	0	0	0	0	0	0	0	0	0	0	0	0	0	0	0	0	3.34808	0	0	0	0	0	0	0	0	0	0	0	0	0	0	0	0	0	0	0.888157	0
3300005D01Rik	0	0	0	0	0	0	0	0	0	0	0	0	0	0	0	0	0	0	0	0	0	0	0	0	0	0	0	0	0	0	0	0	0	0	0	0	0	0	0	0	0	0	0.716838	0	0	0	0	0	0
3425401B19Rik	0	0	0	0	0	0	0	0	0	0	0	0	0	0	0	0	0	0	0	0	0	0	0	0	0	0	0	0	0	0	0	0	0	0	0	0	0	0	0	0	0	0	0	0	0	15.2048	0	0	0
3632451O06Rik	0	0	0	0	38.9502	0	0	0	0	0	0	0	39.5757	0	0	0	0	0	0.296326	0	0	1.42537	0	0	0	0	4.78844	0	0	37.29	0	0	0	0	0	0	0	0	0	1.65832	1.0359	0	0	0	0	4.47006	0	0	1.62059
3632454L22Rik	0	0	0	0	0	0	0.10095	0	0.0119473	0	0	0	0	0	0	0	0.00740433	0	0	0	0	0	0	0	0.00884232	0	0	0	0	0.0106747	0	0	0	0	0	0.0502636	0	0	0	0	0	0	0	0	0	0	0	0.00682705	0
3830403N18Rik	0	0	0	0	0	0	0	0	0	0	0	0	0	0	0	0	0	0	0	0	15.941	0	0	0	0	0	0	0	0	0	0	0	0	0	0	0	0	0	0	0	0	0	0	0	0	16.1833	0.260414	0	35.5218
3830406C13Rik	0	0.513751	0	0	0	0	0	0	0	0	0.49141	0	0	4.59831	0	3.0392	8.88295	11.9873	0	4.25668	0	0.894483	8.99374	0	0.157016	0	0.653616	12.012	0	5.04938	0	0	5.02787	0	11.9505	74.9361	1.1921	0	0	0	1.23972	1.0922	0	17.0269	2.42207	0	0	0	1.54747
3830408C21Rik	0	0	0	0	0	0	0	0	0	0	0	0	0	0	0	5.21867	0	0	0	0	0	0	0	0	0	0	0	0	0	0	0	0	0	1.34696	0	0	0	0	0	0	0.449058	0	0	0	0	0	0	0	0
3830417A13Rik	0	0	0	0	0	0	0	0	0	0	0	0	0	0	0	0	0	0	0	0	0	0	0	0	0	0	0	0	0	0	0	0	0	0	0	0	0	0	0	0	0	0	0	0	0	0.13846	0	0	0
3930402G23Rik	0	0	0	0	0	0	0	0	0	0	0	0	0	0	0	0	0	0	0	0	0	0	0	0	0	0	0	0	0	0	0	0	0	0	0	0	0	0	0	0	0	0	0	0	0	0	0	0	0
4430402I18Rik	0	0	0	0	0	0	0	0	0	0	0	0	0	0	0	0	0	0	0	0	0	0	0	0	0	0	0	0	0	0	0	0	0	0	0	0	0	0	0	0	0	0	0	0	0	0	0	0	0
4632415L05Rik	0	0	0	0	0	0	0	0	10.5751	0	0	0	0	0.570917	0	0	0	0.15507	0	1.20915	0.079588	0	4.44599	0	0	0	13.531	0	4.61223	0	0.218572	0	0.083482	1.6469	0	0	4.90457	0	0	0.17856	0	0	11.5939	4.82339	0	0	7.51836	0	0.140269
4632427E13Rik	0	0	0	0	0	0	0	0	8.86757	0	6.14091	0	0	0	1.07933	11.5181	0	0	0	1.28967	0	0	0	0	0	0	0	0	2.12359	0	1.97214	0	0	0	0	3.15864	0	15.534	0	0	0	0	0	0	0	0	0	0	0
4632428C04Rik	0	0	0	0	0	0	0	0	0	0	0	0	0	0	0	0	0	0	0	0	0	0	0	0	0	0	0	0	0	0	0	0	0	0	0	0	0	0	0	0	0	0	0	0	0	0	0	0	0
4632428N05Rik	36.9546	6.93067	13.9154	0	0	3.94045	9.74202	0.17234	6.65529	35.3938	12.3576	0	5.83043	34.8074	12.5846	4.68065	21.7026	0	1.61254	6.40331	8.56548	0	0	0.117437	25.823	0	3.04624	0	10.4453	22.0027	1.22559	0	0	0	1.34426	0	0.1352	0	26.7001	2.3272	11.0959	0.106143	1.13733	5.63015	9.86508	0.471964	0	2.91227	0
4632434I11Rik	0	0	0	51.3051	0	0	0	0	0	0	4.30241	0	0.0908148	0	0	24.4306	11.5652	0	0	12.4518	0	0	8.42309	0	0	0	0	0	0	11.8808	20.2293	0	17.1287	44.039	0	0	52.0738	4.38131	0	0	7.39262	0	0	0	0	11.4876	0	44.6196	4.31361
4732416N19Rik	0	0	0	0	0	0	0	0	0	0	0	0	0	0	0	0	0	0	0	0	0	0	0	0	0	0	0	0	0	0	0	0	0	0	0	0	0	0	0	0	0	0	0	0	0	0	0	0	0
4732471J01Rik	0	0	0	0	0	0	0	0	0	0	0	0	0	0	0	0	0	0	0	0	0	0	0	0	0	0	0	0	0	0	0	0	0	0	0	0	0	0	0	0	0	0	0	0	0	0	0	0	0
4732491K20Rik	0	0	0	0	0	0	0	0	0	0	0	0	0	0	0	0	0	0	0	0	0	0	0	0	0	0	0	0	0.156116	0	0	5.76944	0	0	0	0	0	0	0	0	0	0	0	0	0	0	0	0	0.0924559
4831440E17Rik	0	0	0	0	0	0	0	0	0	0	0	0	0	0	0	0	0	0	0	0	0	0	0	0	0	0	0	0	0	0	0	0	0	0	0	0	0	0	0	0	0	0	0	0	0	0	1.54852	0	0
4833403I15Rik	0	0	0	0	0	0	0	0	0	0	0	0	0	0	0	0	0	0	0	0	2.17482	0	0	0	0	0	0	0	0	0	0	0	0	0	0	0	0	0	0	0	0	0	0	0	0	0	0	0	0
4833412C05Rik	0	0	0	0	0	0	0	0	0	0	0	0	0	0	0	0	0	0	0	0	0	0	0	0	0	0	0	0	0	0	0	0	0	0	0	0	0	0	0	0	0	0	0	0	0	0	0	0	0
4833417C18Rik	0	0	0	0.376281	0	0	0	0	0	0	0.0155688	0	0.0535608	0	0	0	0	0	0.690644	0	0	0	0	3.70053	0	0	0	0	0	0	0	0	0	4.13991	11.1178	0	0	0	0	0	0	0	0	0	0	0.00898956	0	0	0.248586
4833418N02Rik	0	0	0	0	0	48.0949	0	0	0	0	0	0	0	0	0	0	0	0	0	0	0	0	3.22803	0	0	0	0	0	0	0	0	0	0	0	1.06352	0	0	0	0	3.51223	0	0	0	10.9482	0	0	0	0	0
4833419F23Rik	0	0	0	0	0	0	0	0	0	0	0	0	0	0	0	0	0	0	0	0	0	0	0	0	0	0	0	0	0	0	0	0	0	0	0	0	0	0	0	0	0	0	0	0	0	0	0	0	0
4833420G17Rik	75.1007	21.8338	72.8712	78.3455	67.3756	5.97641	65.545	29.4721	9.67739	2.74175	19.1387	0	0	27.8334	100.393	5.46681	1.05105	21.8812	40.8698	25.1542	23.5435	14.7608	43.4892	52.2539	168.135	88.9065	6.85926	69.032	23.9364	11.0371	45.2247	45.2828	11.2149	95.2688	88.0873	9.94136	61.3874	1.23749	75.8646	13.2311	60.4531	10.4207	32.1545	154.85	29.7428	9.17806	52.0975	1.35784	18.1933
4833422C13Rik	0	0	0	0	6.74947	0	0	0	0	0	0	0	0	0	0	0	0	0	1.24431	0	0	0	9.47705	0	0.179859	0	0	0	0	0	0	0	0.596456	0	1.06213	14.4663	0.964841	0	0	0	0	0.189196	2.89805	0	0	0	0	0	0
4833424O15Rik	0	0	0	0	0	0	0	0	0	0	0	0	0	0	0	0	0	0	0	0	0	0	0	0	0	0	0	0	0	0	0	0	0	0	0	0	0	0	0	0	0	0	0	0	0	0	4.32009	0	0
4833427F10Rik	0	0	0	0	0	0	0	0	0	0	0	0	0	0	0	0	0	0	0.402028	0	0	2.63499	2.52668	0	3.53419	0	1.88611	0.935443	0	0	0	0	0	0.516693	0	0	0	0	0	0	3.32593	0	0	1.07238	5.49466	0	0	0	0
4833439L19Rik	37.5781	231.663	119.992	13.1125	93.4362	9.91238	124.508	12.9671	73.7166	76.6044	70.5212	84.8845	20.6733	122.099	158.337	90.7042	109.388	94.4206	31.3277	56.6194	72.484	118.679	39.0252	140.916	100.447	129.628	0.344889	79.664	61.6154	83.3545	62.9992	16.8734	63.778	91.2704	100.257	68.5257	60.6935	21.5051	71.2992	55.5009	47.1746	87.3864	81.9832	76.1233	23.8063	8.33413	103.461	138.243	195.918
4921504A21Rik	0	0	0	0	0	0	0	0	0	0	0	0	0	0	0	0	0	0	0	0	0	0	0	0	0	0	0	0	0	0	0	0	0	0	0	0	0	0	0	0	0	0	0	0	0	0	0	0	0
4921507L20Rik	0	0	0	0	0	0	0	0	0	0	0	0	0	0	0	0	0	0	0	0	0	0	0	0	0	0	2.03272	0	0	0	0	0	1.23154	0	0	0	0	0	0	0	0	0	0	0	0	0	0	0	0
4921507P07Rik	0	0	111.88	0	0	0	0	0	0	0	0	0	0	0	2.5149	0	0	0	0	0	0	0	8.68119	0	0	0	0	5.93884	0	0	0	0	0	0	0	6.49382	0	0	0	1.32566	6.92052	0	44.4742	0	0.43074	0	0	0	0
4921509O07Rik	0	0	0	0	0	0	0	0	0	0	0	0	0	0	0	0	0	0	0	0	0	0	0	0	0	0	0	0	0	0	0	0	0	0	0	0	0	0	0	0	0	0	0	0	0	0	0	0	0
4921511C10Rik	0	0	0	0	0	0	0	3.21107	0	0	0	0	5.91567	0	0	7.04017	0	0	0	0	0	0	0	0	0	0	0	0	0	0	0	0	0	0	0	0	0	0	0	0	0	0	0	0	0	0	0	0	0
4921513I03Rik	0	0	0	0	0	0	0	0	0	0	0	0	0	0	0	0	0	0	0	0	0	0	0	0	0	0	0	0	0	0	0	0	0	0	0	0	0	0	0	0	0	0	0	0	0	0	0	0	0
4921515E04Rik	0	0	0	0	0	0	0	0	0	0	0	0	0	0	0	0	0	0	0	0	0	0	0	0	0	0	0	0	0	0	0	0	0	0	0	0	0	0	0	0	0	0	0	0	0	0	0	0	0
4921517D22Rik	0	0	0	0	0	0	0	0	0	0	0.0528202	0	0	0	0	0	0	0	0	0	0	0	0	0	0	0	0	0	0	0	0	0	0	0	0	0	0	0	0	0	0	0	0	0	0	0	0	0	0
4921524J17Rik	130.614	126.691	6.08816	0.322424	42.546	0	74.6495	80.9382	41.3687	74.8447	73.1842	1.1371	0	0.38766	118.587	58.2881	11.8462	57.4384	32.3483	15.8762	90.5447	37.6969	25.9084	11.4412	40.2141	6.36583	6.14222	10.4474	6.75369	85.0826	33.2539	0	42.6299	15.305	15.6965	33.3354	0	31.035	23.1272	8.86731	50.1025	37.0118	3.33868	123.205	25.6907	47.1053	67.2872	87.1506	74.6003
4921525O09Rik	0	0	0	0	0	0	0	0	0	0	0	0	0	0	0	0	0	0	0	0	0	0	0	0	0	0	0	0	0	0	0	0	0	0	0	0	0	0	0	0	0	10.9746	0	0	0	0	0	0	0
4921529L05Rik	0	0	0	0	0	0	0	0	0	0	0	0	0	0	0.0186263	0	0	0	0	0	0	0	0	0	0	0	0	0	0	0	0	0	0	0	0	0	0	0	0	0	0	0	0	0	0	0	0	0	0
4921531C22Rik	0	0	0	0	0	0	0	0	0	0	0	0	0	0	0	3.73537	0	0	0	0	0.185684	0.195315	0	0	7.54572	0	0	13.1945	0	0	0	0	0	0	0	0	0	0	2.19723	0	0	0	0	15.8839	0	0	0	0	1.45897
4922502D21Rik	0	0	0	0	0	0	0	0	0	0	0	0	0	0	0	0	0	0	0	0	0	0	0	0	0	0	0	0	0	0	0	0	0	0	0	0	0	0	0	0	0	0	0	0	0	0	0	0	0
4930402F06Rik	0	0	0	0	0	0	0	0	3.36745	0	0	0	0	0	0	0	0	0	0	0	0	0	0	0	0	0	0	0	0	0	0	0	0	0	0	0	0	0	0	0	0	0	0	0	0	0	0	0	0
4930402H24Rik	16.0883	0	24.353	4.63073	10.6256	0.0267483	2.02016	0.105976	2.11287	14.904	4.57309	0.693847	57.6784	5.16773	10.4467	7.83119	25.1514	0	1.15577	0.00324912	6.39791	1.03414	1.79279	2.2385	10.8168	0.0255328	4.29251	0.00716987	0	6.22142	1.7375	0.350574	1.02996	0.0263331	0.00364971	11.655	3.50481	10.2664	7.15257	11.0786	0	0	0	0.279888	0	5.94885	1.39259	0	1.86644
4930404I05Rik	0	68.6093	0	12.6913	16.7956	0	0	0	0	0	0	0	0	0	0	0.360166	0	0	0.674661	0	0	0	0	0	0	0	0	0	0	0	0	0	0.872075	0	0	0	0	0	0	0	0	0	0	0	0	0.259984	0	0	0
4930404N11Rik	0	0	0	0	0	10.3812	0	0	0	0	0	0	0	0	1.53011	1.14654	0	0	0	0	1.3764	0	0	0	0	0	0	0	0	0	2.47948	0	3.52263	0	0	2.97368	0	0	0	0	0	4.39141	0	0	0	0.41278	0	0	0
4930405A10Rik	0	0	0	0	0	0	0	0	0	0	0	0	0	0	0	0	0	0	0	0	0	0	0	0	0	0	0	0	0	0	0	0	0	0	0	0	0	0	0	0	0	0	0	0	0	0	0	0	0
4930405A21Rik	0	0	0	0	0	0	0	0	0	0	0	0	0	0	0	0	0	0	0	0	0	0	0	0	0	0	0	0	0	0	0	0	0	7.60787	0.453138	0	0	0	0	0	0	0	0	0	0	0	0	0	0
4930405D11Rik	0	0	0	0	0	0	0	0	0	0	2.14148	0	0	0	0	0	0	0	0	0	0	0	0	0	0	0	0	0	0	0	0	0	0	0	0	0	0	0	0	0	0	0	0	0	0	0	0	0	0
4930412C18Rik	0	0	0	0	0	0	0	0	0	0	0	0	0	0	0	0	0	0	0	0	0	0	0	0	0	0	0	0	0	0	0	0	0	0	0	0	0	0	0	0	0	0	0	0	0	0	0	0	0
4930412O13Rik	0.0897404	27.4821	2.16736	0	6.52214	0	0	0	0	0	2.18305	0	8.82767	8.92622	0	0	0	0	0	0	0	0	5.18078	0	0	0.0949496	11.6006	0	0.120595	0	0	2.71703	5.53333	0	3.43885	0	0	0.569006	0	9.37811	0.097501	0	0	0	0	0	0	0	0
4930413F20Rik	0	0	0	0	0	0	0	0	0.455555	0	0.351253	0	0	0	0	0	0	0	0	0	0	0	0	0	0	0	0	0	0	0	0	0	0	0	0	0	0	0	0	0	0	0	0	0	0	0	0	0	0
4930413G21Rik	0	0	0	0	0	0	0	0	0	0	0	0	0	0	0	0	0	0	0	0	0	0	0	0	0	0	0	0	0	0	0	0	0	0	0	0	0	0	0	0	0	0	0	0	0	0	0	0	0
4930414L22Rik	0	0	0	0	0	0	0.179145	0	0	0	0.180025	0	0.171472	0	0	0.639031	0.289068	0	0.878817	0	0	0	0.205908	0	0	0	0	0	0	0	0	0	0	0	0	0	0	0	0	0	0	1.15945	0	1.56201	0.266665	0	0	0	0
4930414N06Rik	0	0	0	0	0	0	0	0	0	0	0	0	0	0	0	0	0	0.813349	0	0	0	0	0	0	0	0	0	0	0	0	0	0	0	0	0	0	0	0	0	0	0	0	0	0	0	0	0	0	0
4930415O20Rik	0	0	0	0	0	0	0	0	0	0	0	0	0	0	0	0	0	0	0	0	0	0	0	0	0	0	0	0	0	0	0	0	0	0	0	0	0	0	0	0	0	0	0	0	0	0	0	0	0
4930417O13Rik	0	0	0	0	0	0	0	0	0	0	0	0	0	0	0	0	0	0	0	0	0	0	0	0	0	0	0	0	0	0	0	0	0	0	0	0	0	0	0	0	0	0	0	0	0	0	0	0	0
4930417O22Rik	0	0	0	9.24569	0	0	0	0	0	0	0	0	0	0	0.0139245	0	0	0	0	0	0	0	0	0	0	0	0	0	0	0.0532427	0	0	0	0	0	0	0	0	0	0	0	0	0	0	0	0	0	0	0
4930425K10Rik	0	0	0	0	0	0	0	0	0	0	0	0	0	0	0	0	0	0	0	0	0	0	0	0	0	0	0	0	0	0	0	0	0	0	0	0	0	0	0	0	0	0	0	0	0	0	0	0	0
4930426D05Rik	0	0	0	0	0	0	0	0	0	0	0	0	0	0	0	0	0	0	0	0	0	0	0	0	0	0	0	0	0	0	0	0	0	0	0	0	0	0	0	0	0	0	0	0	0	0	0	0	0
4930426L09Rik	0	0	0	0	0	0	0	0	0	0	11.926	0	0	0	0	0	0	0	0	0	0	0	0	0	0	0	0	0	0	0	0	0	0	0	0	0	0	0	0	0	0	0	0	0	0	0	0	0	0
4930427A07Rik	0	0	0	3.13441	0	0.00712299	0	0.00635734	0	0.26173	21.2372	0.631602	0.0140315	0.00394101	0.315969	0.567901	9.38791	0	0	8.47519	0	0.0104303	25.0962	0.0432985	0	0	1.87501	0.37161	0	0.339971	7.15799	0	58.6173	10.958	1.4344	0.0683247	0.1001	0	26.1555	0.222274	0.0595059	0	34.9585	6.63688	0	21.8975	0.00333442	16.5487	34.9339
4930428G15Rik	0	0	0	0	0	0	0	0	0	0	0	0	17.1304	0	0	0	0	0	0	0	0	0	0	0	0	0	0	0	0	0	0	0	0	0	0	0	0	0	0	0	0	0	0	0	0	0	0	0	0
4930428O21Rik	0	0	0	0	0	0	0	0	0	0	0	0	0	0	0	0	0	0	0	0	0	0	0	0	0	0	0	0	0	0	0	0	0	0	0	0	0	0	0	0	0	0	0	16.4638	0	0	0	0	0
4930429B21Rik	0	0	0	0	0	0	0	0	0	0	0	0	0	0	0	0	0	0	0	0	0	0	0	0	0	0	0	0	0	0	0	0	0	0	0	0	0	0	0	0	0	0	0	0	0	0	0	0	0
4930429F24Rik	0	0	0	0	0	0	0	0	0	0	0	32.0724	0	0	0	0	0	0	0	0	0	0	0	0	0	0	0	0	0	0	0	0	0	0	0	0	0	0	0	0	0	0	0	0	0	0	10.4356	0	0
4930430F08Rik	20.3466	0	0	0	0	1.03573	0	0	4.36166	0	0.982173	0	0	4.16079	0	1.36953	0	0	0	0	0	3.72934	0.642032	0	0.806772	0	7.0398	3.84931	0.420279	5.3438	0	2.65253	5.33826	10.2486	1.57634	0	0	0	0	0.795998	0.17048	4.49774	10.6818	3.23318	0	2.07277	0	28.7598	20.37
4930430F21Rik	0	0	0	1.08623	0	0	0	0	0	0	0	0	0	0	0	0	0	0	0	0	0	0	0	0	0	0	0	0	0	0	0	0	0	0	0	0	0	0	0	0	0	0	0	0	0	0	0	0	0
4930431F12Rik	0	0	0	0.166825	0.15712	0	0	0	0	0	0.151077	0	0.575049	0	0.591736	0	0.242401	0	0.612885	0.136335	0	0	0.20162	0.132898	0	0	0	0	0	0	0	0	0	0	0.169846	0.328115	0	0	0	0	0	0	0.41797	0	0	0	0.306953	0	0.133759
4930432J09Rik	0	0	0	0	0	0	0	0	0	0	0	0	0	0.509205	0	0	0	0	0	0	0	0	0	0	0	0	0	0	0	0	0	0	0	0	0	0	0	0	0	0	0	0	0	0	0	0	0	0	0
4930432K21Rik	0	0	0	0	0	0	0	0	0	24.9517	0.568961	0	0	0	0	0	0	0	0	0	0	0	0	0	0	0	0	0	0	0	12.0823	0.192111	0	0	0	0	0	0	0	0	0	0	0	0	0	14.6219	0	0	2.77036
4930440I19Rik	0	0	0	0	0	0	0	0	0	0	0	0	0	0	0	0	0	0	0	0	0	0	0	0	0	0	0	0	0	0	0	0	0	0	0	0	0	0	0	0	0	0	0	0	0.569282	0	0	0	0
4930443O20Rik	0	0	0	0	0	0	0	0	0	0	0	0	0	0	0	0	0	0	0	0	0	0	0	0	0	0	0	0	0	0	0	0	0	0	0	0	0	0	0	0	0	0	0	0	0	0	0	0	0
4930444F02Rik	0	0	0	0	0	0	0	0	0	0	0	0	0	0	0	0	0	0	0	0	0	0	0	0	0	0	0	0	0	0	0	0	0	0	0	0	0	0	0	0	0	0	0	0	0	0	0	0	0
4930444G20Rik	0	0	0	0	0	0	0	0	0	8.17182	0	0	0.189452	0	0	0	0	0.196261	0	0	0.10101	2.33691	0	0	0.95322	0	0	1.51013	0	0	0	0	0	0	0	0	0	0	0	0.681697	0	0	0	0	0	0	0	0	0
4930447C04Rik	0	7.96861	0	0	0	0	0	0	0	0	0	0	0	0	0	0	0	0	0	0.660418	0	0	4.17404	0	0	0	0	0	0	0	0	0	0	17.1936	0	0	0.187599	0	0	0	0	0	15.769	0	0	7.26385	0.123581	8.5105	11.3139
4930447K03Rik	0	0	0	0	0	0	0	0	0	0	0	0	0	0	0	0	0	0	0	0	0	0	0	0	0	0	0	0	0	0	0	0	0	0	0	0	0	0	0	0	0	0	0	0	0	0	0	0	0
4930448K20Rik	0	0	0	0	0	0	0.253151	0	0	0	0	0	0	0	0	0	0	0	0	0	0	0	0	0	0	0	0	0	0	0	0	0	0	0	0	0	0	0	0	0	0	0	0	0	0	0	0	0	0
4930451C15Rik	0	0	0	0	0	0	0	0	0	0	0	0	0	0	0	0	0	0	0	0	0	0	0	0	0	0	0	0	0	0	0	0	0	0	0	0	0	0	0	0	0	0	0	0	0	0	0	0	0
4930451G09Rik	0	0	0	0	0	0	0	0	0	0	0	0	0	0	0	0	0	0	0	3.19117	0	0	0	0	0	0	0	0	0	0	0	0	0	0	0	0	0	0	0	0	0	0	0	0	0	0	0	0	0
4930451I11Rik	0	0	0	0	0	0	0	0	0	0	0	0	0	0	0	0	0	0	0	0	0	0	0	0	0	0	0	0	0	0	0	0	0	0	0	0	0	0	0	0	0	0	0	0	0	0	0	0	0
4930452B06Rik	0	0	0	0	0	0	0	0	0	0	9.38896	2.26471	0	0	0	2.92119	0.0977466	0	0	0	0	0	0	0	0	0	0	0	5.83635	0	0	0	23.2973	5.08192	0	0	0	0	0.131985	0	0	0	0	0	0	16.2142	0	1.80419	39.0638
4930453L07Rik	0	0	0	0	0	0	0	0	0	0	0	0	0	0	0	0	0	0	0	0	0	0	12.4269	0	0	0	0	0	0	0	0	0	0	0	0	0	0	0	0	0	0	0	0	0	0	0	0	0	0
4930453N24Rik	0	0	0	61.5851	0	88.8168	0.829346	37.732	84.0939	77.8125	65.1472	50.6663	141.719	0	0	63.9775	1.11569	0	0	7.08069	46.3069	0	0.316961	0	50.5694	0	1.52405	8.20301	37.3063	53.6121	58.195	6.05348	54.0846	87.7364	61.2635	57.4377	0	0.99919	15.0196	89.6342	49.3645	133.619	3.81124	0.40496	15.7729	62.0734	27.4138	50.953	68.1143
4930455C13Rik	0	0	0.761016	0	0	0	6.95185	0	0.501219	0	2.70464	0	4.07581	0	0	0.343043	0.311891	0	0	0	2.80421	2.52009	0	4.08417	1.11449	0	0	0	0	2.26772	0.363587	0	5.39253	1.64487	0	1.72548	0	3.76453	0	0.905137	1.93858	1.27454	0	0	0	0	0	1.43354	2.74619
4930455J16Rik	0	0	0	0	0	0	0	0	0	0	0	0	0	0	0	0	0	0	0	0	0	0	0	0	0	0	0	0	0	0	0	0	0	0	0	0	0	0	0	0	0	0	0	0	0	0	0	0	0
4930461G14Rik	0	0	0	0	0	0	0	0	0	0	0	0	0	0	0	0	0	0	0	0	0	0	0	0	0	0	0	0	0	0	0	0	0	0	0	0	0	0	0	0	0	0	0	0	0	7.01701	0	0	14.6422
4930463O16Rik	0	0	0	0	0	0	0	0	0	0.127491	0	0	0	0	0	0	0	0	0	0	0	0	0	0	0	0	0	0	0	0	0	0	0	0	0	0	0	0	0	0	0	0	0	0	0	0	0	0	0
4930467E23Rik	0	0	0	0	0	0	0	0	0	0	0	0	0	0	0	0	0	0	0	0	0	0	0	0	0	0	0	0	0	0	0	0	0	0	0	0	0	0	0	0	0	0	0	0	0	0	0	0	0
4930470H14Rik	72.8457	31.0628	11.2376	5.08631	17.2259	15.7106	0	2.28389	37.7742	0.177479	6.21057	0	5.43482	3.76091	41.8315	46.1415	10.7146	1.40787	0	0	4.34806	0.326579	0	0	0.390607	0	0	0.580286	0	4.24847	0	0	2.16066	0	12.1734	0	0	0.484865	34.063	1.74687	0	2.95879	0	0	0.907223	0.26144	0.137911	0.150786	9.20158
4930471G03Rik	0	0	0	0	0	0	0	0	0	0	0	0	0	0	0	0	0	0	0	0	0	0	0	0	0	0	0	0	0	0	0	0	0	0	0	0	0	0	0	0	0	0	0	0	0	0	0	0	0
4930473A02Rik	0	0	0	0	0.407721	1.59601	0.774817	0.335724	0	0.451695	0	0	0	0	0	0	0	0	0.212413	0	0.265006	0.278417	0.592517	0.228063	0.248693	0	0	0.247018	0.391269	0.301472	0	0	0	0	0	0	0	0	0	0	0	0	0	0.755537	0	0	0	0	0.229761
4930474G06Rik	0	0	0	0	0	0	0	0	0	0	0	0	0	0	0	0	0	0	0	0	0	0	0	0	0	0	0	0	0	0	0	0	0	0	0	0	0	0	0	0	0	0	0	0	0	0	0	0	0
4930478L05Rik	0	0	0	0	0	0	0	0	0	0	0	0	1.5927	0	0	0	0	0	0	0	0	0	0	0	0	0	0	0	0	1.72043	7.39948	0	0.590653	0	1.04648	0	0	0	0	0	0	0	0	0	0	0	0	0	0
4930479D17Rik	0	0	0	0	0	0	0	0	0	0	0	0	0	0	0	0	0	0	0	0	0	0	0	0	0	0	0	0	0	0	0	0	0	0	0	0	0	0	0	0	0	0	0	0	0	0	0	0	0
4930480K15Rik	0	0	0	0	0.012163	0	0	0	0	0	0	0	0	0	0	0	0	0	0	0	0	0	0	0	0	0	0	0	0	0	0	0	0	0	0	0	0	0.0922515	0	0	0	0	0	0	0	0	0	0	0
4930481A15Rik	0	35.6082	0	0	0	0	21.0947	0	0	0	0	0	0	0	0	0	0.465809	0	0	0	0	0.67556	4.95337	0	0	0	0	0	0	0	0	8.57844	0	0	5.29751	0	0	0	0	0.33769	2.31777	0	3.28947	0	0	0	0	0	0
4930482G09Rik	0	0	0	0	0	0	0	0	0	0	0	0	0	0	0	0	0	0	0	0	0	0	0	0	0	0	0	0	0	0	0	0	0	0	0	0	0	0	0	0	0	0	0	0	0	0	0	0	0
4930483K19Rik	0	0	0	0	0	0	0	0	0	0	0	0	0	0	0	0	0	0	0	0	0	0	0	0	0	0	0	0	0	0	0	0	0	0	0	0	0	0	0	0.350754	0	0	0	0	0	0	0	0	0.26864
4930486L24Rik	0	0	0	0	0	0.329164	112.668	0	0	0	7.21329	0	0	0	0	22.7644	0	0	0.876771	0	0	4.02205	24.4374	0	0	0	8.22001	5.8613	33.9084	0	0.747179	0	0	0.281611	0	0	36.1216	0	0	0.924299	0.329934	0	0	14.8143	21.5763	0	0	0	0
4930487H11Rik	0	0	1.80492	0	0	0	0	0	0	0	0	0	2.18776	0	38.3672	0	0	0	0	0	0	0	0	0	0	0	0	0	0	0	0	0	0	0	0	0	0	0	0	0	0	0	0	0	0	0	0	0	0
4930500J02Rik	0	0	0	0	0	0	0	0	0	0	0	0	0	0	0	0	0	0	0	0	0	0	0	0	0	0	0	0	0	0	0	0	0	0	0	0	0	0	0	0	0	0	0	0	0	17.7702	0	41.5538	0
4930502E18Rik	0	0	0	0	0	0	0	0	0	0	0	0	0	0	0	0	0	0	0	0	0	0	0	0	0	0	4.83099	0	0	0	0	0	0	0	0	0	1.31114	0	0	0	0	0	0	0	0	0	0	0	0
4930503E14Rik	0	0	0	0	0	0	0	0	0	0	0	0	0	0	0	0	0	0	0	0	0	0	0	0	0	0	0	0	0	0	0	0	0	0	0	0	0	0	0	0	0	0	0	0	0	0	0	0.854096	1.27783
4930503H13Rik	0	0	0	0	0	0	0	0	0	0	0	0	0	0	0	0	0	0	0	0	0	0	0	0	0	0	0	0	0	0	0	0	0	0	0	0	0	0	0	0	0	0	0	0	0	0	0	0	0
4930503L19Rik	13.1368	0	0	8.78204	0.232347	8.79788	27.4055	13.6715	0	29.6653	11.9173	29.6914	0.42523	37.2001	3.85073	24.7186	17.0885	0	5.1961	0	0	0	0	17.8214	0	0	7.31529	0.282005	0	19.4387	0	0	20.1624	13.8437	1.3396	22.8032	0	0	7.60635	0	0	0	23.6223	2.57676	0	0.0956729	0.706213	1.43314	0.131886
4930506C21Rik	0	0	0	0	0	0	0	0	0.528363	0	0	0.345235	0	0	0	0	0	30.6799	0	0	0	0	0	0	0	0	0	0	0	0	0	0	0	0	0	0	0	0	0	0	0	0.673351	0	0	0	0.522017	0	0	0
4930506M07Rik	0	0	0	0	0	0	0	0	0	0	0	0	0	0	0	0	0	0	0	0	0	0	0	0	0	0	0	0	0	0	0	0	0	0	0	0	0	0	0	0	0	0	0	0	0	0	0	0	0
4930507D05Rik	0	0	0	0.517953	0	0	0	1.01016	0	0	0	0	0.74365	0	0	0	0.250769	0	0	0	1.89731	0	15.9092	0	0	0.184251	0	2.51579	0	0	22.2427	0.211279	0	0.16327	0	0	63.8779	0	0	0.355339	0	0	0	0	0	0.100359	0	0	0
4930509E16Rik	0	0	0	0	0	0	0	0	0	0	0	0	0	0	0	0	0	0	0	0	0	0	0	0	0	0	0	0	0	0	0	0	0	0	0	0	0	0	0	0	0	0	0	0	0	18.9101	0	0	0
4930511M06Rik	0	0	0.610171	0.251682	0.559968	0	0	0	0.164381	0.188051	0.126922	0.214336	0	0	0	0.225255	0	0	0	0	0	0	0	0	0	0	0	0	0	0	0	0	0.134021	0	0.142473	0	0	0	0	0	0	0	0.155582	0	0	0	0.0859571	0	0
4930512B01Rik	0	0	0	0	0	0	0	0	0	0.447195	0	0	0.244944	0	0	0	0	0	0	0	0	0	0	0	0	0	0	0	0	0.895251	0	0	0	0	0	0	0	0	0	0	0	0	0	0	0	0	0	0	0
4930513N10Rik	0	0	0	0	0	0	0	0	0	0	0	0	0	0	0	1.59025	0	0	0	7.41994	0	0	0	0	0	0	0	0	0	0	0	18.0414	0.378323	0	0	0	0	0	0	0	1.73749	9.93458	0	0	0	0	0	0	0
4930515G01Rik	0	0	58.3422	0	0	0	0	0	0	0	0	0	0	0	0	11.3993	0	0	0	0	12.27	0	0	0	23.8052	0	0	0.570936	0	0	0	0	0	2.20922	0	0	0	0	0	0	0	0	0	0.87448	8.51632	0	0	0	0
4930517E11Rik	0	0	0	0	0	0	0	0	0	0	0	0	0	0	0	0	0	0	0	0	0	0	0	0	0	0	0	0	0	0	0	0	0	0	0	0	0	0	0	0	0	0	0	0	0	0	0	0	0
4930519F09Rik	0	0	0.903162	0.155384	5.29561	0	0.0772366	0.301193	0	0.405455	0	3.67115	0.554788	0	0	0	0	1.15136	1.14113	0	0	0	0	0.0682311	0	0	0.255058	0.9961	0	0	0	0	0	1.7114	0	2.88979	0	0	0	0	0	0	0	0	0	0	1.89032	0	0
4930519F16Rik	0	0	0	0	0	0	0	0	0	0	0.976113	0	0	0	0	0	0	0	0	0	0	0	0	0	0	0	0	0	0	0	0	0	0	0	0	0	0	0	0	0	0	0	0	0	0	0	0	0	0
4930519G04Rik	0.0189393	0.0160682	0.0560466	0.105226	0	0.312669	0.289463	0.649794	0.241359	0.0492051	0.169372	0.370727	0.130806	0	0.222678	0.426988	0.278683	0.0556079	0	0	0	0	0.161443	0	0	0	0.00925257	0	0	0	0.0783504	0.229223	0	0	0	0.0368631	0	0.0111559	0	0	0.309833	0.363165	0.135687	0	0	0.326282	0.195006	0	0
4930520O04Rik	0	0	0	0	0	0	0	0	0	0	0	0	0	0	3.32139	0	0	0	0	0	0	0	0	0	0	0	0	0	0	0	0	0	0	0	0	0	0	0	0	0	3.07722	0	0	0	0	0	0	0	0
4930521E06Rik	0	0	0	0	0	0	0	0	0	0.390604	0	0	0	0	0	0	0	0	0	0	0	0	0	0	0	0	0	0	0	0	0	0	0	0	0	0	0	0	0	0	0	0	0	0	0	0	0	0	0
4930523C07Rik	0	0	0	0	0	0	0	0	0	0	0	0	0	0	0	0	0	0	2.28374	0	0	0	0.926351	0	0	0	0	0	0	0	6.47222	0	0	0	0	0	0	0	0.087149	0	7.61514	0	0	0	0	0	0	0	0.501239
4930524B15Rik	0	0	0	0	0	0	0	0	0	0	0	0	0	0	0	0	0	0	0	0	0	0	0	0	0	0	0	0	0	0	0	0	0	0	0	0	0	0	0	0	0	0	0	0	0	0	0	0	0
4930524O05Rik	0	0	0	2.92144	0	0	0	0	0	0	0	0	0	0	0	0	0	0	0	0	0	0	0	0	0	0	0	0	0	0	0	0	0	0	0	0	0	0	0	0	0	0	0	0	0	0	0	0	0
4930525D18Rik	0	0	0	0	0	0	0	0	0	0	0	0	0	0	0	0	0	0	0	0	0	0	0	0	0	0	0	0	0	0	0	0	0	0	0	0	0	0	0	0	0	0	0	0	0	0	0	0	0
4930525G20Rik	0	0	0	0	0	0	0	0	0	0	0	0	0	0	0	0	0	0	0	0	0	0	0	0	0	0	0	0	0	0	0	0	0	0	0	0	0	0	0	0	0	0	0	0	0	0	0	0	0
4930526I15Rik	0	0	0	0	0	0	0	0	0	0	0	0	0	0	0	0	0	0	0	0	0	0	3.46225	0	5.97377	0	0	0	0	0	0	0	0	0	0.706353	0	0	0	6.909	0	0	0	0.622393	0	0	0	2.94877	0	0
4930528A17Rik	0	0	0	0	0	0	0	0	0	0	0	0	0	0	0	0	0	0	0	0	1.97021	0	0	3.85207	0	0	0	1.99728	0	0	0	0	0	0	0	0	0	0	0	0	0	0	0	0	0	0	0	0	0
4930528D03Rik	0	0	0	0	0	0	0	0	0	0	0	0	0.866864	1.94704	0.712018	0.268212	0.243363	0	0	0	0	0	0	0	0	0	0	0	0	0	0	0	0	0	0	0	0	0	0	0	0	0	0	0.442531	0	0	0	0	0
4930529C04Rik	0.224467	0	0.0893687	0	0	0.0955458	0	0.240765	0.181107	0	0.0932441	0	0.0738013	0	0	0.0275766	0	0	0.037619	0.0837336	0	0.0493596	0.248934	0.450983	0	0	0.219752	0	0	0.19666	0.128644	0	0	0	0	0	0	0	0.0502695	0	0	0.148647	0	0	0.0456044	0	0	0.0689615	0.0549903
4930538K18Rik	0	0	0	0	0	0	0	0	0	0	0	0	0	0	0	0	0	0	0	0	0	0	0	0	0	0	0	0	0	0	0	0	0	0	0	0	0	0	0	0	0	0	0	0	0	0	0	0	0
4930539E08Rik	0	0	0	0	0	0	0	0	0	0	0	0	0	0	0	0.0208798	0	0	0	0	0	0	0	0	0	0	0	3.59048	0	0	0	0	0	0	0	0	0	0	0	0	0	0	0	0	0	0	0	0	0
4930539J05Rik	0	0	0	0.804011	0	4.09875	0	2.89735	1.43093	0	0	0	3.23348	0	0	0	0	0	0	1.07672	0	0	0	0	0	0	0	0	0	0	0	0	0	0	0	0	0	0	0	0	0	0	0	0	0	2.10021	0.744194	0.821576	0
4930539M17Rik	0	0	0	0	0	0	0	0	0	0	0	0	0	0	0	0	0	0	0	0	0	0	0	0	0	0	0	0	0	0	0	0	0	0	0	0	0	0	0	0	0	0	0	0	0	0	0	8.35691	17.4072
4930542D17Rik	0	0	0	0	0	0	0	0	0	0	0	0	0	0	0	3.3517	0	0	0	0	0	0	0	0	0	0	0	0	0	0	0	0	0	0	0	0	0	0	0	0	0	0	0	0	0	0	0	0	0
4930545L23Rik	0	0	0	0	0	0	0	0	0	0	0	0	0	0	0	0	0	0	0	0	0	0	0	0	0	0	0	0	0	0	0	0	0	0	0	0	0	0	0	0	0	0	0	0	0	0	0	0	0
4930548H24Rik	0	0	0	0	0	0	0	0	0	0	0	0	0	0	0	9.74162	0	0	0	0	0	0	0	0	0	0	0	0	0	0	0	0	0	0	0	0	0	0	0	0	0	0	0	0	0	0	0	0	0
4930549G23Rik	0	0	5.24319	1.21052	0	1.05309	0	0	0	0	0	0	0.82665	0	0	1.50921	0	0.885085	0	0	0.925909	0	0	0	0	0	0	0	1.3369	0	0.828853	0	0	0.938438	0	0	0	0	0	0	0	0	0	0	0	0	0	0.633268	0
4930550C14Rik	0	0	0	0	0	0	0	0	0	0	0	0	0	0	0	0	0	0	0	0	0	0	0	0	0	0	0	0	0	0	0	0	0	0	0.343656	0	0	0	0	0	0	0	0	0	0	0	0	0	0
4930550L24Rik	0	0	0	0	0	0	0	0	0	0	0	0	0	0	0	0	0	0	0	0	0	0	0	0	0	0	0	0	0	0	0	0	0	0	0	0	0	0	0	0	0	0	0	0	0	84.1272	0	0	2.4246
4930552P12Rik	0	0	0	0	0	0	0	0	0	0	0	0	0	0	0	0	0	0	0	0	19.5723	0	0	0	0	0	0	0	0	1.87697	0	0	0	0	0	0	0	0	0	0	0	0	0	0	0	0	0	0	0
4930555G01Rik	0	0.522739	0.176678	0.402772	0	1.59889	0.13582	0.85707	0	0.336726	2.39263	0.332137	1.9345	0	0.0305653	0.0568768	0.195718	3.45765	0.133582	0.151067	0.873106	0	1.51471	0	0	3.11744	0.0107427	1.52741	0.025744	0.884923	2.52299	0.663162	1.96761	9.90303	0.545587	3.25781	0.181852	0	0.269058	0.502184	0.152837	1.29499	1.246	0.260207	0.667651	0.0975917	0.0283051	0	0
4930556M19Rik	0	0	0	0	0	0	0	0	0	0	0	0	0	0	0.00895789	0	0	0	0	1.40907	0	0	0	0	0	0	0	8.82408	0	0	0	0.234429	3.48443	0	0	0	0	0	0	0	0	0	0	25.024	0	0	0	0	0
4930558J18Rik	0	0	0	0	0	0	0	0	0	0	0	0	0	0	0	0	0	0	0	0	0	0	0	0	0	0	0	0	0	0	2.02475	0	0	0	0	0	0	0	0	0	0	0	0	0	0	0	0	0	0.447289
4930558K02Rik	0	0	0	0	0	0	0	0	0	0	0	0	0	0	0	0	0	0	0	0	0	0	0	0	0	0	0	0	0	0	0	0	0	0	0	0	0	0	0	0	0	0	0	0	0	0	0	0	0
4930562C15Rik	0	0	0	0	0	0	0	0	0	0	0	6.13608	0	0	0	0	0	0	0	0	0	0	0	0	0	0	0	0	0	0	0	0	0	0	0	0	0	0	0	0	0	0	0	0	0	0	0	0	0
4930562F07Rik	0	0	0	0	0	0	0	0	0	0	0	0	0	0	0	0	0	0	0	0	0	0	5.21043	0	0	0	0	0	0	0	0	0	0	0	0	0	17.328	0	0	0	5.1314	0	0	0	0	0	0	0	0
4930563D23Rik	0	0	0	0	32.0419	0	0	0	0	0	0	0	0	0	0	0	0	0	0	0	0	0	0	0	0	0	0	0	0	0	0	0	0	0	0	0	0	0	0	0	0	0	0	0	0	0	0	0	0
4930563E18Rik	0	0	0	0	0	0	0	0	0	0	0	0	0	0	0	0	0	0	0	0	0	0	0	0	0	0	0	0	0	0	0	0	0	0	0	0	0	0	0	0	0	0	0	0	0	0	0	0	0
4930563E22Rik	0	0	0	0	0	0	0	0	0	0	0	0	0	0	0.0195282	0	0	0	4.59331	1.43484	0	0	0.114193	1.14104	0	0	1.30326	0	0	0	0	0	0	0	0	14.976	0.202952	0	0	0	0.723877	0	0.243844	0	0	0.0320634	0	0	0
4930563F08Rik	0	0	0	0	0	0	0	0	0	0	15.4927	0	0	0	0	0	0	0	0	0	0	0	0	0	0	0	0	0	0	0	0	0	0	0	0	0	0	0	39.4373	0	0	0	0	17.9986	0	0	36.386	0	0
4930564C03Rik	0	0	0	0	0	0	0	0	0	0	0.959946	0	0	0	0	0	0	0	0	0	0	0	0	0	0	0	0	0	0	0	0	0	0	0	0	0	0	0	0	0	0	0	0	0	0	0	0	0	0
4930565N06Rik	0	0	0	0.00464941	0	0.0101681	0	0	0	0	0	0.0652565	0	0	0.0550209	0	0	0	0	0	0	0	0	0	0	0	0	0.0664588	0	0	0	0	0	0	0	0.152386	0	0	0.00762332	0	0	0	0	0	0	0	0.0999126	0	0
4930577N17Rik	0	0	0	0	0	0	0	0	0	0	0.216005	0	0	0	0	0	0	0	0	0	0	0	0.741081	0	0	0	0	0.205355	0	0	0	0	0	0	1.21921	0	0	0	0	0	0	0.349242	0	0	0	0	0	0	0
4930578C19Rik	0	1.48405	0	0	0	0	0	0	0	0	0	0	0	0	15.4614	0	0	0	0	0	0	0	0	0	0	0	0	0	0	0	0	0	0	0	0	0	0	0	0	0	0	0	0	0	0	0	0	0	0
4930578E11Rik	0	0	0	0.0106545	0	0.028243	0	0	0	0.0420053	0	0	0.0382316	0	0.00629366	0	0	0	0	0	0	0	0	0	0	0	0	0	0	0.0168794	0	0	0	0	0	0	0	0	0	0	0	0	0	0	0	0	0	0	0
4930579G18Rik	0	0.236549	0	0.0276891	0	0.0152916	0	0.0160813	0	0	0	0	0	0	0.00974146	0	0	0.738377	0	0	0	0	0	0	0	0	0	0	0	0	0	0	0	0	0.0140424	0	0	0	0	0.285625	0	0	0.0154566	0	0	0	0	0	0.22013
4930579G24Rik	0	0.167345	0	0.117125	0.0696327	0.325538	0.101222	1.59644	0.0114219	0.15368	0.440821	0.0135436	0.02399	0.0282956	0.138191	6.53285	5.38605	0	0	0.318928	0.178779	8.90205	5.44543	16.2891	0	0	1.73457	7.02241	4.50066	6.54667	0.6529	0	32.8727	24.7257	0	0.0960208	8.87557	0	4.03788	0	12.4834	0	22.7866	0	6.52706	1.5851	0.119421	0	23.7384
4930579K19Rik	0	0	0	0	0	0	0	0	0	0	0	0	0	0	0	0	0	0	0	0	0	0	0	0	0	0	0	0	0	0	0	0	0	0	0	12.452	0	0	0	0	0	0	0	0	0	0	0	0	0
4930581F22Rik	0	0	0	0	0	0	0	0	0	0	0	0	0	0	40.0909	1.00377	0	0	0	0	0	0	0	24.4407	0	0.166588	0	0	0.21179	0	0	0	1.64393	0	0.317742	0	0	10.3586	0	0	0.17183	0	0	0.407336	0	0	0	0	0
4930583K01Rik	0	0	0	0	0	0	0	0	0	0	0	0	0	0	0	0	0	0	0	0	0	0	0	0	0	0	0	0	0	0	0	0	0	0	0	0	0	0	0	0	0	0	0	0	0	0	0	0	0
4930590J08Rik	0	0	0	0	0	0	0	0	0	0	0	0	0	0	0	0	0	0	0	0	0	0	0	0	0	0	0	0	0	0	0	0	0	0	0	0	0	0	0	0	0	0	0	0	0	0	0	0	0
4930592A05Rik	0	0	0	0	0	0.965542	0	0	0	0	3.13015	6.30062	0	0	0	0	3.47468	10.2048	5.52359	2.16268	0	1.27656	5.81306	0	0.752445	5.13886	0.866233	2.25774	0	2.29721	1.47332	0	0	1.66635	4.02003	0	6.62374	3.81452	2.63738	0	6.38425	0	4.46752	3.47067	0	0	6.36072	1.74212	0
4930592I03Rik	0	0	0	0	0	0	0	0	0	0	0	0	0	0	0	0	0	0	0	0	0	0	0	0	0	0	0	0	0	0	0	0	0	0	0	0	0	0	0	0	0	0	0	0	0	0	0	0	0
4930594C11Rik	0	0	0	0	0	0	0	0	0	0.026524	0	0	0	0	0	0	0	0	0	0	0	0	0	0	0	0	0	0	0	0	0	0	0	0	0	0	0	0	0	0	0	0	0	0	0	0	0	0	0
4930596I21Rik	0	0	0	0	0	0	0	0	0	0	0	0	0	0	0	0	0	0	0	0	0	0	0	0	0	0	0	0	0	0	0	0	0	0	0	0	0	0	0	0	0	0	0	0	0	0	0	0	0
4930599N23Rik	0	0	0	0	0	0	0.466119	0	0	0	0	0	0	0	0	0	0	0	0	0	0	0	0	0	0	0	0	0	0	0	0	0	0	0	0	0	0	0	0	0	0	0	0	0	0	0	0	0	0
4931402G19Rik	0	0	0	0	0	0	0	0	0	0	0	0	0	0	0	0	0	0	0.122821	0	0	0	0	0	0	0	0	0	0	0	0	0	0	0	0	0	0	0	0	0	0	0	0	0	0	0	0	0	0
4931403G20Rik	0	0	0	0	0	0	0	0	0	0	0	0	0	0	0	0	0	0	0	0	0	0	0	0	0	0	0	0	0	0	0	0	0	0	0	0	0	0	0	0	0	0	0	0	0	0	0	0	0
4931406B18Rik	0	0	0.0177388	0	0	0.00920312	0	0	0.0082009	0	0	0	0.0781771	0	0.0193265	0	0.0659381	0	0	0.00923419	0	0	0	0	0	0	0.00447532	0	0	0	0	0	0	0	0.00460841	0	0	0	0	0	0.0993117	0	0	0	0.0603353	0	0.0334576	0.00608895	0.0291311
4931406C07Rik	0	0	0	0	49.7594	13.3137	0	0	0	33.6865	13.9579	4.7866	0	21.162	0	5.37332	0	34.1523	39.6411	4.29395	19.7582	8.75804	4.71674	21.4191	22.3457	0	0	1.94871	0.192691	0	1.90128	0	18.7777	3.35802	0	62.312	0.372279	1.824	9.07379	0	0.156215	47.8481	0.473832	45.9655	10.4382	0.156351	0	0	1.25437
4931406H21Rik	0	0	1.46308	8.54585	0	0	0	0	0	0	0	0	0	0	0	0	0	0	0	0	0	0	0	0	0	0	0	0	0	0	0	0	0	0	0	0	0	0	0	0	0	0	0	0	0	0	1.55189	0	0
4931406P16Rik	33.4263	14.8015	3.80129	18.0984	21.7357	8.28857	15.2505	1.78263	10.1613	29.8153	9.61806	48.8124	7.28849	44.9592	7.52138	18.7328	9.86418	15.859	1.77766	10.9844	5.4233	8.98203	9.29833	0.242991	40.2661	20.1606	0	3.06823	2.55131	4.37641	10.5948	1.03817	20.9176	4.41141	3.45904	4.57106	7.82134	0.775611	15.7729	0.992738	4.98317	7.89658	21.5528	9.15441	2.34234	19.5049	5.27816	13.9345	8.01487
4931408D14Rik	0	0	0	0	0	0	0	0.421672	0	0	0	0	0	0	0	0	0	0	0	0	0	0	0	0	0	0	0	0	0	0	0	0	0	0	0	0	0	0	0	0	0	0	0	0	0	0	0	0	0
4931414P19Rik	0	0	0	0	0	0	0	0.168591	0	0	0.130479	0	0	0	0	0	0	0	0	0	0	0	1.49267	0	3.12559	0	0	6.66117	0.781126	0.902912	5.89737	0	0	0.272086	12.4523	0	0	4.15701	0	0	5.2251	0	3.68032	0	3.07561	0	3.00445	0.0965401	6.00532
4931428F04Rik	0	0	7.66666	41.531	74.1347	1.68085	0.104446	0	0	27.2119	5.68618	10.6487	0.499475	0.056109	0	2.05225	4.04373	28.9474	2.37805	21.1227	0	0	6.37527	13.7768	0	0	0	5.06092	0.314145	6.1735	0	0.84951	2.99336	0	0.824984	0	0	0	9.31069	8.43194	0	0	0	0	0	0	10.7516	0	7.29275
4931429I11Rik	0	0	0	0	0	0	0	0	0	0	0	0	0	0	0	0	0	0	0	0	0	0	0	0	0	0	0	0	0	0	0	0	0	0	0	0	0	0	0	0	0	0	0	0	0	0	0	0	0
4931429L15Rik	0	0	0	0	0	0	0	0	0	0	0	0	0	0	0	0	0	0	0	0	0	0	0	0	0	0	0	0	0	0	0	0	0	0	0	0	0	0	0	0	0	0	0	0	0	0	0	0	0
4931431C16Rik	0	0	0	0	0	0	0	0	0	0	0	0	0	0	0	0	0	0	0	0	0	0	0	0	0	0	0	0	0	0	0	0	0	0	0	0	0	0	0	0	0	0	0	0	0	0	0	0	0
4931440F15Rik	0	0	0	0	0	0	0	0	0	0	0	0	0	0	0	0	0	0	0	0	0	0	0	0	0	0	0	0	0	0	0	0	0	0	0	0	0	0	0	0	0	0	0	0	0	0	0	0	0
4931440P22Rik	0	0	0	0	0	0	0	0	0	0	0	0	0	0	0	0	0	3.89734	0	0	0	0	0.215176	0	0	0	0	0	0	0	0	0	0	0	0.848013	0	0	0	0	0	0	0	0	0	0	0	0	0	0
4932416H05Rik	0	0	0	0	0	0	0	0	0	0	0	0	0	0	0	3.43419	0	0	0	0	0	0	0	0.189108	0	0	0	0	5.62297	2.97134	0	0	0	4.02822	16.5138	0	0	0	0	0	0	0	0	0	0	0	0	0	0
4932438A13Rik	0	0	2.47942	19.6974	0	0	11.7392	0.559484	0.0255355	7.49535	9.21375	19.8752	4.37437	10.8545	12.1963	6.87826	6.49878	1.51667	6.27627	1.53188	3.7785	5.16736	0.632247	3.78067	1.35913	0.115472	4.03873	8.27803	3.13547	0.316178	0.360888	0.237564	6.87	6.19903	4.48755	2.72224	0	0.298628	1.09534	0.8378	9.49099	5.92627	2.81522	4.3783	4.88214	4.21129	13.3475	1.04973	5.89284
4932438H23Rik	0	0	0	0	0	0	0	0	0	0	0	0	0	0	0	0	0	0.614589	0	0	0	0	0	0	0	0	0	0	0	0	0	0	0	0	0	0	0	0	0	0	0	0	0	0	0	0	0	0	0
4933400F21Rik	0	0	0.174491	0	0	0	0	0	0	0	0	0	0	0	0	0	0	0	0	0	0	0	0	0	0	0	0	0	0	0	0	0	0	0	0	0.0981844	0	0	0	0	0	0	0	0	0	0.643523	0	0	0
4933402D24Rik	0	0	0	0	0	0	0	0	0	0	0	0	0	0	0	0	0	0	0	0	0.20403	0	0	0	0	0	0	0	0	0	0	0	0	0	0	0	0	0	0	0	0	0	0	0	0	0	0	0	0
4933402E13Rik	0	0	0	0	0	0	0	0	0	0	0	0	0	0	0	0	0	0	0	0	0	0	0	0	0	0	0	0	0	0	0	0	0	0	0	0	0	0	0	0	0	0	0	0	0	6.24918	0	0	1.43672
4933402J10Rik	0	0	0	0	0	0	0	0	0	0	0	0	0	0	0	0	0	0	0	0	0	0	0	0	0	0	0	0	0	0	0	0	0	0	0	0	0	0	0	0	0	0	0	0	0	0	0	0	0
4933402N22Rik	0	0	0	0	0	0	0	0	0	0	0	0	0	0	0	0	0	0	0	0	0	0	0	0	0	0	0	0	0	0	0	0	0	0	0	0	0	0	0	0	0	0	0	0	0	0	0	0	0
4933404O12Rik	0.0137102	0.00777486	0.00788392	0.010448	0.0191619	0.70864	0.0286176	0	0	0.00358765	0.04117	0	0.00868634	0	0	11.5424	0	0	0	0	0	14.8053	14.4147	0	0	5.41534	0	2.71605	0	1.23051	6.31841	0	0.00433505	8.38136	0.553009	0	48.3586	0	27.8365	0.231851	4.41937	0.786607	60.4171	0	6.1542	0	0.0079661	0	0
4933405D12Rik	0	0	0	0.387095	0	0	0	0	0	0.162781	0	0	0	0	0	0	0	0	0	0	0	0	0	0	0	0	0	0	0	0	0	0	0	0	0	0	0	0	0	0	0	0	0	0	0	0	0	0	0
4933406C10Rik	0	0	0	0	0	0	0	0	0	0	0	0	0	0	0	0	0	0	0	0	0	0	0	0	0	0	0	0	0	0	0	0	0	0	0	0	0	0	0	0	0.267698	0	0	0	0	0	0	0	0
4933406I18Rik	0	0	0	0	0	0	0	0	0	0	0	0	0	0	0	0	0	0	0	0	0	0	0	0	0	0	0	0	0	0	0	0	0	0	0	0	0	0	0	0	0	0	0	0	0	0	0	0	0
4933406J10Rik	0	0	0	0.546564	0	0	0	0	0	0	0	0	0	0	0	0	0	0	0	0	0	0	0	0	0	0	0	0	0	0	0	0	0	0	0	0	0	0	0	0	0	0	0	0	0	0	0	0	0
4933407K13Rik	0	0	14.0687	0	0	0	0	0	0	0	0	6.68674	0	19.2044	0	0	0	0	0	0	3.24604	0	0	0	8.05711	0	3.02608	0	0	0	0	0	5.36117	0	0	0	0.695985	0	0	0	0	0	0	0	0	4.39945	0	0	0
4933408B17Rik	0	0	0	5.0542	0	0	0	0	0	0	0	0	0	0	16.133	0	0	0	0	0	0	0	0	0	0	0	0	0	0	0	0	0	0	0	0	0	0	0	0	0	0	0	0	0	0	0	0	0	0
4933408J17Rik	0	0	0	0	0	0	0	0	0.487502	0	0	0.158981	0	0	0	0	0	0	0	0	0.190986	0.200875	0	0	0	0	0	0	0	0	0	0	0	0	0	0.205181	0	0	0	0	0	0.3032	0.464867	0	0	0	0.127417	0.278579	0.166659
4933408N05Rik	0	0	0	0	0	0	0	0	0	0	0	0	0	0	0	0	0	0	0	0	0	0	0	0	0	0.321357	0	0	0	0	0.210282	0	0	0	0	0	0	0	0	0	0	0	0	0	0	0.145239	0	0	0
4933409K07Rik	7.03267	15.2166	12.1153	9.73191	11.9461	7.73013	7.08915	8.16253	10.937	9.9292	5.34563	9.20742	6.28053	21.3205	15.6149	7.05511	11.2135	18.377	7.79183	9.94537	8.99911	11.0788	15.1259	13.7998	19.9877	10.1875	16.811	15.0133	10.922	14.2032	2.42176	5.85116	7.12654	6.11057	26.0658	13.1806	4.58432	16.0605	3.26359	6.36223	9.04757	19.5286	9.26343	11.1633	13.5964	7.2783	6.53422	16.4862	8.39766
4933411G06Rik	0	0	0	0	0	0	0	0	0	0	0	0	0	0	0	0	0	0	0	0	0	0	0	0	0	0	0	0	0	0	0	0	0	0	0	0	0	0	0	0	0	0	0	0	0	0	0	0	0
4933411K16Rik	0	0	0	0	0	0	0	0	0	0	0	0	0	0	0	0	0	0	0	0	0	0	0	0	0	0	0	0	0	0	0	0	0	0	0	0	0	0	0	0	0	0	0	0	0	0	0	0	0
4933411K20Rik	0	0	0	0	0	0	0	0	2.04418	0.562852	5.5979	15.9234	0	11.537	0	0	0.689472	0.0701294	3.17851	10.7433	1.07961	5.30859	0.656965	4.60655	0	6.99184	7.25086	27.0366	0	8.24419	15.0912	18.3162	0	20.1098	6.58301	5.48278	0	18.4146	0	0	14.8685	13.4674	0	6.46601	6.19832	3.36688	0	0.583718	4.44271
4933412E12Rik	0	0	0	0	0	0	0	0	0	0.208042	0	0	0	0	0	0	0	0	29.0993	0	0	0	34.6641	0	19.4686	0	0	5.68144	32.3943	0	0	0	0	0	0	0	0	25.6867	0	0.274242	0	0	0	7.64004	0	0	0	0	0
4933412E24Rik	0	0	0	0	0	0	0	0	0	0	0	0	0	0	0	0	0	0	0	0	0	0	0	0	0	0	0	0	0	0	0	0	0	0	0	0	0	0	0	0	0	0	0	0	0	0	0	0	0
4933413G19Rik	0	0	0	0	0	0	0	0	0	0	0	0	0	0	0	0	0	0	0	0	0	0	0	0	0	0	0	0	0	0	0	0	0	0	0	0	0	0	0	0	0	0	0	0	0	0	0	0	0
4933413J09Rik	0	0	0	0	0	0	0	0	0	0	0	0	0	0	0	0	0	0	0	0	0	0	0	0	0	0	0	0	0	0	0	0	0	0	0	0	0	0	0	0	0.824572	0	0	0	0	0	0	0	0.689893
4933415F23Rik	0	0	0	0	0	0	0	0	0	33.7624	0	0	0	0	0	0	0	0	0	0	0	0	0	0	0	0	0	0	0	0	0	0	0	0	0	0	0	0	0	0	0	0	0	0	0	0	0	0	0
4933416C03Rik	0	0	0	0	0	0	0	0	0	0	0	0	0	0	0	0	0	0	0	0	0	0	0	0	0	0	0	0	0	0	0	0	0	0	0	0	0	0	0	0	0	0	0	0	0	0	0	0	0
4933416M07Rik	0	0	0	0	0	0	0	0	0	0	0	0	0	0	0	0	0	0	0	0	0	0	0	0	0.682369	0	1.5601	0.676996	0	0	0	0	0	0	0	0	0	0	0	0	0	0	0	0	0	0	0	0.526792	0
4933417E11Rik	0	0	0	0	0	0	0	0	0	0	0	0	0	0	0	0	0	0	0	0	0	0	0	0	0	0	0	2.02856	0	0	0	0	0	0	0	0	0	0	0	0	0	0	0	0	0	0	0	0	0
4933417O13Rik	0	0	0	0	0	0	0	0	0	0	0	13.9672	0	0	0	0	0	0	0	0	0	0	0	0	0	0	0	0	0	0	0	0	0	0	0	0	0	0	0	0	0	0	0	0	0	0	0	0	0
4933421O10Rik	0	0	0	0	0.131993	0	0	0	0.220268	0	0	0	0	0	0	0	0.0681203	0	0	0	0.256263	0	0	0	0	8.09272	0.0924768	0	0	0.0977981	0	0	0	0	0	0	0	0	0	0	0	0	6.32634	0	0	0	0	0	0
4933422A05Rik	0	0	0	0	0	0	0	0	0	0	0	0	0	0	0	0	0	0	0	0	0	0	0	0	0	0	0	0	12.2942	0	0	0	0	0	0	0	0	0	0	0	0	0	0	0	0	0	0	0	0
4933422H20Rik	0	0	0	0	0	0	0	0	0	0	0	0	0	0	0	0	0	0	0	0	0	0	0	0	0	0	0	0	0	1.66765	0	0	0	0	0	0	0	0	0	0	0	0	0	0	0	0	0	0	0
4933424G05Rik	0	0	0	0	0	0	0	0	0	0	0	0	0	0	0	0	0	0	0	0	0	0	0	0	0	0	0	0	0	0	0	0	0	0	0	0	0	0	0	0	0	0	0	0	0	0	0	0	0
4933424G06Rik	0	0	0	0	0	0	0	0	0	0	0	0	0	0	0	0.602425	0	0	0	0	0	0	0	0	0	0	0	0	0	0	0	0	0	0	0	0	0	0	0	0	0	0	0	0	0	0	0	0	0
4933425B07Rik	0	0	0	0	0	0	0	0	0	0	0	0	0	0	0	0	0	0	0	0	0	0	0	0	0	0	0	0	0	0	0	0	0	0	0	0	0	0	0	0	0	0	0	0	0	0	0	0	0
4933426M11Rik	0	0	0	20.3178	0	0.714443	0.320495	0	0	1.18182	7.49182	4.08595	0	0	0	0	4.75599	5.10894	15.2796	2.02497	0	1.43222	4.58197	0	0	12.9582	0	6.32299	0.192367	4.67169	0.17777	0.780277	10.3252	2.41154	0	0	0	0	6.03509	1.74187	1.5544	0.102537	0	0.0922192	5.76248	21.1275	0	0	0.114177
4933427D06Rik	0	0	0	0	0	0	0	0	0	0	0	0	0	0	0	0	0	0	0	0	0	0	0	0	0	0	0	0	0	0	0	0	0	0	0	0	0	0	0	0	0	0	0	0	0	0	0	1.23621	0
4933427D14Rik	39.9898	1.55943	0	32.5376	0	2.49272	3.13159	0	0	0.0654416	6.38335	0	0	0.0600677	6.99104	4.26414	9.44001	0	3.81099	0.0673352	1.20544	0	3.43721	15.7489	0	0	1.0608	0.495203	0	6.29896	3.37983	0	8.45723	1.16936	9.2426	4.60769	1.06542	5.98552	44.992	3.46478	4.16275	0	9.69368	8.91705	0	4.43997	7.62872	0.11106	4.71551
4933427G17Rik	0	0	0	0	0	0	0	0	0	0	0	0	0	0	0	0	0	0	0	0	0	0	0	0	0	0	0	0	0	0	0	0	0	0	0	0	0	0	0	0	0	0	0	0	0	0	0	0	0
4933428G20Rik	0	0.487381	0	0	0	0.314965	0	0	0.33139	0	0.255668	0	0	0	0	0	0	0	0	0	0	0	0	0	0	0	0	0	0	0	0	0	0	0	0	0	0	0	0	0	0	0	0	0	0	0	15.5848	0	0
4933430I17Rik	0	0	0	0	0	0	0	0	0	0	0	0	0	0	0	0	0	0	0	0	0	0	0	0	0	0	0	0	0	0	0	0	0	0	0	0	0	0	0	0	0	0	0	13.4309	0	0	0	0	0.524295
4933430M04Rik	0	0	0	0	0	0	0	0	0	0	0	0	0	0	0	0	0	0	0	0	0	0	0	0	0	0	0	0	0	0	0	0	0	0	0	0	0	0	0	0	0	0	0	0	0	0	0	0	0
4933431E20Rik	0	0.336941	0	0	0	5.26974	0	0	0	0	0.0595462	0	3.33312	0.0476055	0	2.4829	0	0	0	0	0	0	0	0.157061	0	0	1.48679	0	0	1.70864	0	1.35846	0	0	0.465906	0	0	0	0	0.535	0	0	0	13.0127	0	0	0	0	1.26359
4933431G14Rik	0	0	0	0	0	0	0	0	0	0	0	0	0	0	0	0	0.170823	0	0	0	0	0	0	0	0	0	0	0	0	0	0	0	0	0	0	0	0	0	0	0	0	0	0	0	0	0	0	0	0
4933432I03Rik	0	0	0	0	0	0	0	0	0	0	0	0	0	0	0	0	0	0	0	0	0	0	0	0	0	0	0	0	0	0	0	0	0	0	0	0	0	0	0	0	0	0	0	0	0	0	0	0	0
4933433C11Rik	0	0	0	0	0	0	0	0	0	0	0	0	0	0	0	0	0	0	0	0	0	0	0	0	0	0	0	0	0	0	0	0	0	0	0	0	0	0	0	0	0	0	0	0	0	23.8544	0	0	0
4933433G15Rik	0	0	0	0	0	0	0	0	0	0	0	0	0	0	0	0	0	0	0	0	0	0	0	0	0	0	0	0	0	0	0	0	0	0	0	0	0	0	0	0	0	0	0	0	0	0	0	0	0
4933433G19Rik	0	0	0	0	0	0	0	0	0	0	0	0	0	0	0	0	0	0	0	0	0	0	0	0	0	0	0	0	0	0	0	0	0	0	0	0	0	0	0	0	0	0	0	0	0	0	0	0	0
4933434E20Rik	46.0658	28.27	5.57698	33.1918	78.4171	70.588	18.2155	87.9888	0.750447	46.4626	26.8739	74.1775	38.331	1.74158	36.4251	26.2541	10.9637	33.9649	29.5974	50.9974	24.0842	19.9403	39.3227	33.4844	17.8674	0	50.714	50.1948	55.1832	16.7005	26.7174	52.2757	39.3997	40.1286	19.0715	52.4425	27.1138	54.4734	37.756	90.3	3.2549	36.0675	0.555277	21.6074	21.3358	7.66284	33.2256	32.7758	64.4493
4933438K21Rik	0	0	0	0	0	0	0	0	0	0	0	0	0	0	0	0	0	0	0	0	0	0	0	0	0	0	0	0	0	0	0	0	3.66537	0	0	0	0	0	0	0	0	0	0	0	0	0	0	0	0
4933439C10Rik	0	0	0	0	0	0	0	0.962983	0	0	0	0	2.30475	1.04552	13.1283	0.165146	0.747153	0	0	0	0	0	11.7065	6.05822	0	0	0	0	4.47357	0	1.37917	0	0.591732	9.54971	14.4678	0	0	0.442171	0	7.00872	0	0	0	0	0	0	0	0	0
4933439K11Rik	0	0	0	0	0	0	0	0	0	0	0	0	0	0	0	0	0	0	0	0	0	0	0	0	0	0	0	0	0	0	0	0	0	0	0	0	0	0	0	0	0	0	0	0	0	0.273207	0	0	0
5031410I06Rik	0	0	0	0	0	0	0	0	0	0	0	0	0	0	0	0	0	0	0	0	0	0	0	0	0	0	0	0	0	0	0	0	0	0	0	0	0	0	0	0	0	0	0	0	0	0	0	0	0
5031414D18Rik	0	0	0	0	0	0	0	0	0	0	0	0	0	0	0	0	0	0	0	0	0	0	0	0	0	0	0	0	0	0	0	0	0	0	0	0	0	0	0	0	3.23348	0	0	0	0	0	0	0	0
5031425E22Rik	9.4647	0	0	0	0	0	0	0	0	0	0	0	0	0	0	0	0	1.43304	0	0.35859	0.803349	4.79217	0	0	0	0	0	0	4.56735	0	0	0	0	0	11.7686	0	0	0	0	0	0	0	0	0	0	0	0	0	0
5031425F14Rik	0	0	0	0	0	0	0	0	0	0	0	0	0	0	0	0	0	0	0	0	0	0	0	0	0	0	0	0	0	0	0	0	0	0	0	0	0	0	0	0	0	0	0	0	0	0	0	0	0
5031426D15Rik	0	0	0	0	0	0	0	0	0	0	0	0	0	0	0	0	0	0	0	0	0	0	0	0	0	0	0	0	0	0	0	0	0	0	0	0	0	0	0	0	0	0	0	0	0	0	0	0	0
5031434O11Rik	0	0	0	0	0	0	0	0	0	0	0	0	0	0	0	0	0	0	0	0	0	0	0	0	0	0	0	0	0	0	0	0	0	0	0	0	0	0	0	0	25.4829	0	0	0	0	0	0	0	0
5031439G07Rik	0.142275	0.242178	1.84057	7.62938	0	0	0	2.15307	0	0.727074	0.320914	0	0	0.0513197	1.35538	0	3.0824	1.94305	0	3.90967	0.257265	5.96431	15.4966	0	0	11.2958	0.0696953	0	0	0.368453	1.59033	8.44389	2.49767	0.532553	0.789377	0.0690004	0	0	7.85843	1.58674	2.39428	0.815843	1.71709	0	0	0.288747	0	0	0.340519
5033404E19Rik	0	0	0	0	0	0	0	0	0	0	0	0	0	0	0	0	0	0	0	0	0	0	0	0	0	0	0	0	0	0	0	0	0	0	0	0	0	0	0	0	0	0	0	0	0	0	0	0	0
5033406O09Rik	0	0	0.395628	0	0	0	0	8.72522	0	0	18.1826	0	25.9013	0	71.2854	8.70279	23.47	79.9128	1.99927	0	9.34873	12.2333	8.41138	0	21.1627	0	94.1644	14.5557	3.38071	1.18409	2.65338	0	5.41973	10.7134	0	0	1.47465	0	10.5108	10.7504	23.9005	37.9347	0	0	27.9155	0	0	0	0
5133400J02Rik	0	0	0	0	0	0	0	0	0	0	0	0	0	0	0	0	0	0	0	0	0	0	0	0	0	0	0	0	0	0	0	0	0	0	0	0	0	0	0	0	0	0	0	0	0	15.9336	0	0	0
5330417C22Rik	0	0	0	0	0	0	0	0	0	0	0	0	0	0	0	0	0	0	0	0	0	0	0	2.97177	0	0	0	0	0	0	0	0	0	0	0	0	0	0	0	0	0	0	0	0	0	0	0	0	0
5330426P16Rik	0	0	0	0	0	0	0	0	0	0	4.63945	0	0	0.465556	0	1.02931	0	0.190775	0	0	0	0	0	0	0	0	0	0.734027	0	2.91085	0	0	9.22438	0	0	0	0	0	0	0	0	38.031	0.716966	14.5564	0	0	0	0	0
5330439B14Rik	0	0	0	0	0	1.29532	0	0	0	0	0	0	0	0	0	0	0	0	0	0	0	0	0	0	0	0	0	0	0	0	0	0	0	0	0	0	0	0	0	0	0	0	0	0	0	0	0	0	0
5430402O13Rik	0	0	0	0	0	0	0	0	0	0	0	0	0	0	0	0	0	0	0	0	0	0	0	0	0	0	0	0	0	4.02049	0	0	0	0	0	0	0	0	0	0	0	0	0	0	0	0	0	0	0
5430405H02Rik	0.347275	18.2123	0.600108	0.206639	3.00463	5.0056	0	3.09623	0.309829	0	2.15153	0	9.58198	0	1.31296	5.7287	17.3004	38.5999	19.365	0.869426	17.2516	0.512842	8.4744	2.104	0.589633	0	19.599	4.09707	12.6176	0.358337	41.1395	4.23894	0	8.29695	17.2969	0	4.45821	11.4345	2.89231	16.4817	12.6489	36.689	6.83791	0	11.762	11.1999	17.9724	20.5024	7.87338
5430416N02Rik	0	1.47708	0	30.3242	0	0.934059	0	0.987417	4.90065	0	0	43.6747	30.0021	0	0.596995	0	0	13.2535	9.08543	26.527	3.25447	37.3053	9.46399	3.32741	0	6.42583	10.2328	7.42708	0	10.8955	9.49575	27.7792	24.8662	4.96102	0	0	2.51975	8.66102	18.7351	1.85526	72.5195	1.29958	0	18.54	0	0.963578	0	0	10.7739
5430416O09Rik	0	0	0	0	0	0	28.5514	0	0	0	0	0	0	0	0	0.21259	0	0	0	0	0.0267229	0	0	0	0	0	0	0	0	0	0	0	0	0	0	0	0	0	0	0	0	0	0	0	0	0	0	0	0
5430417L22Rik	0	0	0	0	11.0383	4.1642	0	0	0.141444	0	0	3.0424	0.103793	9.35771	0.0854968	0	0	5.45982	0	1.57146	15.3952	0.694812	2.74916	0	7.53321	5.78065	0	3.71226	0.32646	12.8305	0.100584	0.147136	17.3959	32.1742	16.1659	0	9.33998	0	0	0	0.132186	8.19869	13.0913	18.9207	12.5221	0.0701715	0	3.95893	0
5430421N21Rik	0	0	0	0	0	0	0	0	0	0	0	0	0	0	0	0	0	0	0	0	0	0	0	0	0	0	0	0	0	0	0	0	0	0	0	0	0	0	0	0	0	0	0	0	0	0	0	0	0
5430427M07Rik	0	0	0	0	0	0	0	0	0	0	0	0	0	0	0	0	0	0	0	0	0	0	0	0	0	0	0	0	0	0	0	0	0	0	0	0	0	0	0	0	0	0	0	0	0	0	0	0	0
5430427O19Rik	0	0	0	0	0	0	0	0	0	0	0	0	0	0	0	0	0	0	0	0	0	0	0	0	0	0	0	0	0	0	0	0	0	0	0	0	0	0	0	0	0	0	0	0	0	0	0	0	0
5430435G22Rik	0	0	0	0	0	0	0	0	0	0	0	0	0	0	0	0	0	0	0	0	0	0	0	0	0	0	0	0	0	0	0	0	0	0	0	0	0	0	0	0	0	0	0	0	0	0	0	0	0
5430437J10Rik	0	0	0	0	0	0	0	0	0	0	0	0	0	0	0	0	0	0	0	0	0	0	0	0	0	0	0	0	0	0	0	0	0	0	0	0	0	0	0	0	0	0	0	0	0	0	0.165288	0	0
5530601H04Rik	0	7.3072	0	2.43073	1.36454	0	0	0	0.227664	0	0.527482	0	0.250452	1.89934	5.1592	1.32599	0	6.88152	0	0.394556	1.2364	5.0237	0.100589	0	1.17866	0	0.0955963	7.21094	0	0	2.10149	0	0	1.55301	0.0984416	1.04248	6.96079	0	0	0.297264	0.530545	0.98045	0	7.43004	5.41452	5.56429	2.05404	2.01547	0.544348
5730403I07Rik	0	0	0	0	0	0	0	0	0	0	0	0	0	0	0	0	0.010515	0	0	0	0	0	0	0	0	0	0	0	0	0	0	0	0	0	0	0	0	0	0	0	0	0	0	0	0	0	0	0	0
5730405O15Rik	0	0	0	0	0	0	0	0	0	0	0	0	0	0	0	0	0	0	0	0	0	0	0	0	0	0	0	0	0	0	0	0	0	0	0	0	0	0	0	0	0	0	0	0	0	0	0	0	0
5730408K05Rik	0	0	0	1.42199	0	0	0	0	0	0	0	0	0	0	0	0	0	0	0	1.88105	0	0	0	0	0	0	0	0	6.06376	0	0	8.29741	0	0	0	0	0	0	0	0	0	7.05885	0	0	0	0	0	0	0
5730409E04Rik	0	0	0.253383	0	0	0.00721008	0	0	0.00759166	0.0102172	7.28102	0	0	0.0312991	0.0810769	0	0	0	0.094817	0.00659355	1.29961	0.0621951	0	0	0	0	0.00638522	0.110744	0	0	0	0	0	0	0.0065762	0.0317038	0	0	0.0845491	0	0	0	0.153105	0	0	0.00376585	0.00397	0.00433662	0.02075
5730416F02Rik	0	0	0	0	0	0	0	0	0	0	0	0	0	0	0	0	0	0	0	0	0	0	0	0	0	0	0	0	0	0	0	0	0	0	0	0	0	0	0	0	0	0	0	0	0	0	0	0	0
5730455P16Rik	0.00962754	0.135046	0	0	5.87843	0	0	10.7106	0.648462	0	0.286208	0	0	25.3506	0	0.190441	2.92142	27.7571	0	0	0	0	2.12871	0	9.24838	0	2.48738	4.24539	0.0533264	0.575348	0	4.32491	0	3.3415	0.240114	0	0	3.38114	0.0769244	0	18.6154	0	0	0.0716268	1.46633	0.00229914	0	0.211622	4.87226
5730460C07Rik	0	0	0	0	0	0	0	0	0	0	1.14624	0	0	0	0	0	0	0	0	0	0	0	0	0	0	0	0	0	0	0	0	0	0	0	0	0	0	0	0	0	0	0	0	0	0	0	0	0	0
5730480H06Rik	0	0	0	3.11751	4.1442	0	0	0	0	0	0	0	0	0	0	4.51479	0	0	0	0	7.96608	3.69874	0	26.5009	0	0	0	6.37889	16.2236	6.36846	0	1.38064	1.9433	0	0	0	0	0	0	24.6724	0	0	0.755718	0.294985	0	0	12.5416	0	0
5730507C01Rik	0	0.259662	10.2932	8.38642	1.28209	0	3.20391	9.39254	0.888044	1.55364	4.04546	0	1.82607	0	0.0715637	2.92039	1.42965	0.134675	2.7779	18.3762	3.04632	1.23889	5.49069	1.20621	0.657029	16.0717	1.49544	5.31786	27.0021	5.85469	1.64524	13.6999	8.69399	2.14585	1.54032	8.77191	0	0.242873	0	0.31102	11.2986	2.67317	4.54462	0.592247	14.9613	0.616556	0	0	7.40482
5730508B09Rik	0	0	0	0	0	0	0	25.1027	0	40.9861	2.89715	0	0	0	0	0	0	0	0	0	0	0	8.91998	0	0	0	0	0	5.37106	2.84526	0	0	0	0	2.0135	0.244041	11.7495	38.0319	0	11.244	0	0	0	0	0.331673	0	0	0	0
5730522E02Rik	0	0	0	0	0	0	0	0	0	0	0	0	0	0	0	0	0	0	0	0	0	0	0	0	0	0	0	0	0	0	0	0	0	0	0	0	0	0	0	0	0	0	0	0	0	0	0	0	0
5730559C18Rik	0	0	0	0	0	0	0	0	0	0	0	0	0	0	0	0	0	0	7.77072	0	0	0	0	0	0	0	0	1.87819	0.165171	0	0	0	0	0	0	0	0	0	0	0	0	0	0	0	0	37.4873	0	0	11.1477
5830415F09Rik	0	0	0	1.38459	0	4.82235	0	0	0	0	0	0	0	0	0	0	0.185165	0	0	0	0.939465	0	6.32148	0	0	0	0	0	0.347129	0	4.49632	0	40.6399	0	1.82175	1.76711	0.238351	0	0.253032	0	2.83102	0.373021	0	0	0	0.739158	0	28.4922	17.5582
5830416I19Rik	0	0	0	0	0	0	0	0	0	0.111591	0	0	0	0	0	0	0	0	0	0	0	0	0	0	0	0	0	0	0	0	0	0	0	0	0	0	0	0	0	0	0	0	0	0	0	0	0	0	0
5830416P10Rik	0	0	0	0	0	0	0	0.00392816	0.00875946	0	0	0.0796152	0	0.024343	0.0500065	0.918418	0.011872	0	0	0	0	0	0	0	0	0	0	0.286556	0	0	0	0	0	0	0	1.70475	0	0	0	0	0	0	0	0	0.0890353	0	0.0206196	0	0
5830417I10Rik	6.02098	0.978642	0.153173	0	0.225158	0.358079	0.111588	0	0.0832059	4.05302	1.73794	0	0.584956	1.15621	1.99446	1.9674	1.42407	0.0782681	0.356692	2.77481	1.25516	3.80867	2.48289	1.10086	1.33384	0.0376477	0.0348371	0.533419	1.2534	4.57785	0.740504	4.45489	3.94158	1.81447	2.6719	2.0312	1.2166	2.37113	0.928057	7.47584	0	0.035619	0.882356	0.02289	3.75778	9.02613	3.51267	1.06976	2.42032
5830418K08Rik	0.0477985	13.4738	0.659476	18.8841	17.8399	0	0	0.111428	0	0.0376442	11.5779	0	0.163858	0	0.776854	6.63028	4.21635	0	6.31425	0.502208	2.5486	0.227676	12.1619	5.54498	0	0	0	0.121836	0.128537	4.50726	10.7664	13.8386	7.98636	11.3622	9.50302	0.0463321	0	19.7227	0	4.164	0	0.342396	20.1198	0	4.47609	7.55335	0	0.83025	3.97161
5830418P13Rik	0	0	0	0	0	0	0	0	0	0	0	0	0	0	0	0	0	0	0	0	0	0	0	0	0	0	0	0	0	0	0	0	0	0	0	0	0	0	0	0	0	0	0	0	0	0	0	0	0
5830428M24Rik	0	0	0	0	0	0	0	0	0	0	0	0	0	0	0	0	0	0	0	0	0	0	0	0	0	0	0	0	0	0	0	0	0	0	0	0	0	0	0	0	0	0	0	0	0	0	0	0	0
5830432E09Rik	0	0	0	0	0	0	0	0	0	0	0	0	0	0	0	0	0	0	0	0	0	0	0	0	0	0	0	0	0	0	0	0	0	0	0	0	0	0	0	0	0	0	0	0	0	0	0	0	0
5830444B04Rik	0	0	0	0	0	0	0	0	0	0.0263992	0.0403899	0	0	0	0.0323413	0	0	0	0	0.0363562	0	0	0	0	2.16947	0	0	0	0	0.0199515	0	0	0	0	0	0	0	0	0	0	0	0	0	0	0	0	0	0	0
5830454E08Rik	0	0	0	0	0	0	0	0	0	0.511528	0	0	0	0	0	0	0	0	0	0	0	0	18.0848	0	0	0	0	0	0	0	0	0	0	0	0	0	0	0	0	0	0	0	0	0	0	0	0	0	0
5830473C10Rik	0	0	0	0	0	0	0	0	0	0	0	0	0	0	0	0	0	0	0	0	0	0	0	0	0	0	0	0	0	0	0	0	0	0	0	0	0	0	0	0	0	0	0	0	0	0	0	0	0
5930403L14Rik	0	0	0	0.0390016	20.0685	0.00434812	0.0084263	0	0	0	0	0	0	0.0226239	0.0221321	0	0	8.12427	1.04681	5.26988	11.7317	0	6.47709	6.66842	25.8449	0	2.0274	7.24281	9.35532	0.00324768	3.84164	0	0	9.38744	1.26827	0.668775	0.405287	7.94343	2.12555	12.5184	6.60061	4.76247	0	19.7204	11.7462	0	29.1935	0	0
5930412G12Rik	0	0	0	0	0	0	0	0	0	0	0	0	0	0.226352	0.331789	0	0	0	0	0	0	0	0	0	0	0	0	0	0	0	0	0	0	0	0	0	0	0	0	0	0	0	0	0	0	0	36.4362	0.522456	0
5930430L01Rik	0	0	0	0	0	0	0	0	0	0	0	0	0	0	0	0	7.28993	0	0	0	0	0	0	0	0	0	0	0	0	0	0	0	0	0	0	0	0	0	0	0	0	0	0	0	0	0	0	0	0
6030408B16Rik	0	0	0	0	0	0	0	0	0	0	0	0	0	0	0	0	0	0	0	0	0	0	0	0	0	0	0	0	0	0	0	0	0	0	0	0	0	0	0	0	0	0	0	0	0	0	0	0	0
6030419C18Rik	0	0	0	0	0	0	0	0	0	0	0	0	0	0	0	0	0	0.316421	0	0	0	0	0	0	0	0	0	0	0	0	0	0	0	0	0	0	0	0	0	0	0	0	0	0	0	0	0	0	0.142335
6030440G07Rik	0	0	0	0	0	0	0	0	0	0	0	0	0	0	0	0	0	0	0	0	0.0191632	0	0	0	0	0	0	0	0	0	0	0	0	0	0	0	0	0	0	0	0	0	0	0	0	0	0	0	0
6030443J06Rik	0	0	0	0	0	0	0	0	0	0	0	0	0	0	0	0	0	0	0	0	0	0	0	0	0	0	0	0	0	0	0	0	0	0	0	0	0	0	0	0	0	0	0	0	0	0	0.0509572	0	0
6030458C11Rik	0.346953	19.8047	15.9084	0	0.382828	5.46083	0	23.008	23.4296	0.182964	11.8855	0	18.8644	13.4899	25.6804	31.9085	2.638	0.0804428	0	16.6037	41.069	14.9635	7.29829	29.8708	3.3868	26.3715	3.49149	12.3254	11.0424	26.7641	28.6481	24.7683	5.97597	25.8006	32.1783	6.51287	0.584017	0	3.45368	14.7299	23.9725	0	0.434428	24.9641	61.9581	37.8573	0.0139258	2.49381	16.4416
6030468B19Rik	0	0	0	0	0	0	0	0	0	0	0	0	0	0	0	0	0	0	0	0	0	0	0	0	0	0	0	0	0	0	0	0	0	0	0	0	0	0	0	0	0	0	0	0	0	0	0	0	0
6030469F06Rik	0	0	0	0	0	0	0	0	0	0	0	0	0	0	0	0	0	0	0	0	0	0	0	0	0	0	0	0	0	0	0	0	0	0	0	0	0	0	0	0	0	0	0	0	0	0	0	0	0
6030498E09Rik	0	0	0	0	0	0	0	0	0	0	0	0	0	0	0	0	0	0	0	0	0	0	2.55525	0	0	0	0	0	0	0	0	0	0.682689	0	0	0	0	0	0	0	0	0	0	0	0	0	0	0	0
6230400D17Rik	0	0	0	0	0	0	0	0	0	0	0	0	0	0	0	0	0	0.708997	0	0	0	0	0	0	0	0	0	0	0	0	0	0	0.37978	0	0	0	0	0	0	0	0	0	0	0	0	0	0	0	0
6330403K07Rik	0	0	0	0	0.350956	83.7325	2.22781	0	0	0	0.223664	0	0	19.2301	0	0	12.5842	0	0	30.6668	0	12.6975	18.1602	0	30.685	3.44058	3.67723	41.272	0	34.7877	0	0	0.237632	0.234941	24.7559	0	0	5.07198	9.81935	0	39.0035	17.7353	0	52.3099	30.627	0	108.008	3.31323	0
6330407A03Rik	0	0	0	0	0	0	0	0	0.246151	0	0	0	0	0	0	0	1.67826	0	0	0	0.578705	7.30384	0	0	0	0	0	0	0	8.80032	0	0	0	6.36885	0	0	0	0	0	0	0	0	0	0	0	0	0	0	0
6330408A02Rik	0	0	0	0	0	0	0	0	0	0	0	0	0	0	0	0	0	4.63919	0	0	0	0	0	0	0	0	0	0	2.35814	1.02221	0	0	0	0.718491	0	0	0	0	6.3895	0	0	0	0	0	0	0	0	0	0
6330409D20Rik	0	0	0	0.231555	0	0	0	0	0	0	0	0	0	0	0	0	0	0	0	0	1.06092	0	0	0	0	26.526	0	0	0	0	0	0	0	0	0	0	0	0	0	0	0	0	0	0	0	0	0	0	0
6330410L21Rik	0	0	0	0	0	0	0	0	0	0	0	0	0	0	0	0	0	0	0	0	0	0	0	0	0	0	0	0	0	0	0	0	0	0	0	0	0	0	0	0	0	0	0	0	0	0	0	0	0.972971
6330415B21Rik	0.0574478	0.0292567	0.0991575	0.0392063	0	0.00949447	0.015348	0	0.01999	0.0448313	0.0514401	0	0.0562979	0.00618679	0.285446	0.0456461	0.00619066	0	0.166996	0.06965	0	0	0	0	0	0	0	0	0	0	0	0	0	0	0	0	0.0395138	0	0	0	0	0.012387	0	0	0	0	0.022897	0	0
6330416G13Rik	0	0	0	0	0	45.8666	0	0	0	0	2.35404	0	0	0	0.212544	0.0803302	0	62.0255	0.219112	16.6638	0	0	0	0	0	0	0	0	0	0.104139	0.0832581	7.42931	0.476925	0	0	0	0	0	0	0	0	0	32.6993	5.05948	0	10.7045	0	0	0
6330418K02Rik	0	0	0	0	0	0	0	0	0	0	0	0	0	0	0	0	0	2.40184	0	0	0	0	8.74059	12.4615	0	0	0	17.2116	0	0	0	0	8.32569	0	2.72308	0	0	0	0	1.41692	0	0	0	0	0	0	0	0	0
6330419J24Rik	0	0	0	0	0	0	0	0	0	0	0	0	0	0	0	0	0	16.0623	4.56053	0	3.38715	0	9.68544	0	0	0	0	0	0	0	0	1.46199	0	0	0	0	0	0	0	0	14.4473	0	0	0	0	0	0	0	5.47386
6330549D23Rik	0	0	0	0.0390725	0	0	0	6.57325	0	0	3.31352	0	0	0	0	0	0	0.058038	0	0	0	0	0	0	0	0	0	0	0	0	0	0	0	0	0.0663832	0	0	0	0.0640159	0.0669485	0	0	0	0	0	0	0	0	0
6430531B16Rik	0	0	0	0	0	0	0	0	0	0	0	0	0	0	0	0	0	0	0	0	0	0	0	0	0	0	0	0	0	0	0	0	0	0	0	0	0	0	0	0	0	0	0	0	0	0	0	0	0
6430548M08Rik	0	0.109337	0	0	0	0	3.57561	32.9111	0	0.0505169	15.574	0.315838	1.87413	62.0564	0	2.37126	27.1138	0	0	0	0	0	0	0	0	0	0	0	0	23.1426	0	0	0.0609495	0	0	0	0	0	0	0	0	0	0	0	3.73745	0	0	0	0
6430550D23Rik	0	0	0	0	0	0	0	0	0	0	0	0	0	0	0	0	0	0	0	0	0	0	0	0	0	0	0	0	0	0	0	0	0	0	0	0	0	0	0	0	0	0	0	0	0	0	0	0	0
6430562O15Rik	0	0	0	0.136831	0	1.26436	4.29434	0	0	0	0.410769	0.520805	2.34946	0.659758	0	0	10.0652	0	0	0.372404	2.08878	0.878537	0.704671	0.542183	1.18197	4.61307	1.12436	0.195122	0	0.952375	0.190551	0	0.435913	0	0	0	0	1.95664	0.449713	1.40988	0.503264	0	0.508623	1.78672	0.610158	4.21912	0	0.456273	0.727945
6430571L13Rik	0	0	0	0	0	0	0	0	0	0	0	0	0	0	0	0	0	0	0	0	0	0	0	0	0	0	0	0	0	0	0	0	0	0	0	0	0	0	0	0	0	0	0	0	0	0	0.0896146	0.0979059	0
6430573F11Rik	0	0	0	0	0	0	0	0	0	0	7.49225	0	0	0	0	0	8.94848	0	0	0	0	0	0	0	0	0	0	0	0	0	0	0	0	0	0	0	0	0	0	0	0	0	0	0	0	0	29.4049	0	0
6430706D22Rik	2.2074	5.72E-06	8.13581	139.795	9.95628	89.6614	75.8969	144.82	9.70775	31.9584	39.7959	35.5202	43.9232	43.1533	62.7439	115.691	59.3467	28.9065	5.78793	153.632	19.7507	12.3235	72.703	9.72457	76.6941	7.9597	1.22E-13	63.5043	51.21	58.9777	62.9344	8.66868	96.4702	97.7975	36.375	15.2921	82.7606	63.0414	52.2131	7.46356	53.3289	17.1302	84.4693	28.8073	23.9241	13.1336	12.724	2.80573	60.0593
6530402F18Rik	0	0	0	0	0	0	0.0752946	0	12.175	0	0	0	0	0	0	0	0	0	0	0	0	0	0	0	0	0	0	0	0	0	0	0	0	0	0	0	0	0	0	0	0	0	0	0	0	0	0	0	0
6720416L17Rik	0	0	0	0	0	0	0	0	2.14669	0	2.90044	0	0	0	0.432675	0	0	0	0	0	0	0	0	0	0	0	0	0	0	1.91252	0	0	0	0	0	0	0	0	0	0	0	0	0	3.57963	0	0	0	0	0
6720468P15Rik	0	0	0	0	0	0	0	0	0	0	0	0	0	0	0	0	0	0	0	0	0	0	1.57072	0	0	0	0	0	0	0	0	0	0	0	0	0	0	0	0	0	0	0	0	0	0	0	0	0	0
6720483E21Rik	0	0	0	0	0	0	0	0	0	0	0	0	0	0	0	0	0	0	0	0	0	0	0	0	0	0	0	0	0	0	0	0	0	0	0	0	0	0	0	0	0	0	0	0	0	0	0	0	0
6720489N17Rik	0.142208	0	0	0	0	0	0	34.4624	0	0	5.23256	0	8.97997	36.2972	0	0	0.409289	1.25276	0	0	10.5565	0	0	6.17384	0	0	54.1555	19.1807	2.48262	0	0.23539	1.033	0.134768	48.0259	0	0	0	0	0.414748	0.289142	0.154815	35.5404	41.4606	0	5.07493	0	32.8083	0	23.457
6820408C15Rik	0	0	0	0	0	0	0	0	0	0	0	0	0	0	0	0	0	0	0	0	0	0	0	0.185103	0	0	3.82432	0	0	0	0	0	0	0	4.27557	0	0	0	0	0	0	0	0	0	0	0	0	0	0
6820431F20Rik	53.792	34.449	19.3507	21.5912	240.539	18.8407	38.4226	6.13502	84.7849	112.48	29.2114	73.7196	40.9521	41.8089	32.3926	25.0801	32.1306	13.0757	48.6174	17.5051	58.5717	49.9343	33.7514	49.0772	64.6521	26.4121	63.7908	26.0215	44.4667	46.2735	31.3362	52.853	85.9831	36.048	55.7304	90.902	56.1203	116.09	19.6167	43.5944	69.8686	60.7979	85.6238	51.4852	72.7027	19.5262	54.8464	15.444	29.1356
7530416G11Rik	0	0	0	0	0	0	0	0.212231	0	0	0	0	0	0	0	0	0	0	0	0	0	0	0	0	0	0	0	0	0	0	0	0	0	0	0	0	0	0	0	0	0	0	0	0	0	0	0	0	0
8030423F21Rik	0	0	0	0	0	0	0	0	0	0	0	0	0	0	0	0	0	0	0	0	0	0	0	0	0	0	0	0	0	0	0	0	0	0	0	0	0	0	0	0	0	0	0	0	0	0	0	0	0
8030423J24Rik	0	0	0	0	0	0	0	0	0	0	0	0	0	0	0	0	0	0	0	0	0	0	0	0	0	0	0	0	0	0	0	0	0	0	0	0	0	0	0	0	0	0	0	0	0	0	0	0	0
8030442B05Rik	0	0	0	0	0	0	0	0	0	0	0	0	0	0	0	0	0	0	0	0	0	0	0	0	0	0	0	0	0	0	0	0	0	0	0	0	0	0	0	0	0	0	0	0	0	0	0	0	0
8030462N17Rik	0	0	0	0	0	0	0	0	0	1.76661	0	0	0	0	0	0	0	0	0.31167	1.21398	0	0	0	0	0	0	0	0	0	0.666476	0	0	0.610433	0	0	0	0	0	0	0	0	0	0	2.90649	0	0	0.0653763	0.214193	0.683205
8430408G22Rik	1391.14	51.4485	121.005	0	0	0	0	0	0	135.97	0	2.85073	17.7075	284.815	0	23.1814	26.4415	0	0	0	17.8938	0	0	49.0667	274.43	0.333687	0.309608	0	61.9926	5.90371	0	0	0	0	0	0	0	0	0	0	0	0	0	0	0	0.180364	9.53296	0	0
8430419L09Rik	1.8038	0	0	2.39263	0	2.37924	0.0768623	42.5606	0	0	0	0.0653115	0	0	0	14.9036	2.66528	0	0	12.9821	0.155358	0	0	0.476476	0	0	18.171	0	0	0.533754	0	0	0	2.08972	0	4.75089	0	0	0	0	0	0	0	0.33231	8.61742	0	10.3277	0	0
8430426J06Rik	0	0	0	0	0	8.80841	0	0	0	0	0	0	0	0	0	0	0	0	0	0	0	0	0	0	0	0	0	0	0	0	0	0	0	0	0	0	0	0	0	0	0	0	0	0	0	0	0	0	0
8430427H17Rik	24.6066	0.107966	26.6901	17.1335	17.3747	18.5071	23.5808	13.5159	29.9433	41.1084	14.2558	12.1206	42.7444	30.1384	2.77593	9.44732	46.8256	14.0816	14.7324	21.8353	1.03193	1.08756	3.6033	1.91276	20.7711	0.335742	21.8748	7.81112	19.8641	49.244	3.20328	1.30589	50.6792	2.19588	11.5812	38.7453	6.59821	0	15.6039	4.43532	27.878	8.27158	2.29549	10.7099	14.3922	0	2.55895	0	0.607432
8430429K09Rik	0	0	0	0	0	0	0	11.2126	56.3005	0.184153	13.7332	0	4.63331	0	0	0	0	0	0	0.191644	0	0	12.323	0	0	0	0	42.6702	20.9877	0	10.3939	12.3355	0	0	13.8294	0	0	0	0	0	0	0	0.261811	0	0	0	0	0	0
8430431K14Rik	0	0	0	0	0	0	0	0	0	0	0	0	0	0	0	0	0	0	0	0	0	0	0	0	0	0	0	0	0	0	0	0	0	0	0	0	0	0	0	0	0	0	0	0	0	0	0	0	0
9030025P20Rik	16.1513	0	0	0.0615332	0	0.53275	0	0.157434	0	0	0.446447	0	0	0	0.820738	0.361868	6.85046	2.47706	6.2458	2.88398	9.46657	0.691758	2.0051	0.428458	0	11.6617	12.582	19.9039	5.60947	0	0	0.32939	0	0.49091	6.96783	1.58871	0.582588	0	0.462768	0.184718	0	1.95646	0.399815	0.248287	0	0	6.86529	0	2.20943
9030204H09Rik	0	0	0	0	0	0	0	0	0	0	0	0	0	0	0	0	0	0	0	0	0	0	0	0	0	0	0	0	0	0	0	0	0	0	0	0	0	0	0	0	0	0	0	0	0	0	0	0	0
9030617O03Rik	0	0	0	0	0	0	0	0	0	0	0	0	0	0	0	0	0	22.2103	24.1102	3.59577	0	0	34.9778	0	2.55488	0	26.3496	2.51715	0	3.77907	0	0	0	0	0	0	0	45.6042	0	0	0	9.98699	0	5.59275	25.9169	0	0	2.5041	0
9030619P08Rik	0	0	0	0	0	0	0	0	0	0	0	0	0	0	0	0	0	39.4802	5.2525	0.895529	30.3107	0	0.550906	0	1.85696	0	0	13.0639	0	0	0	34.778	10.9393	0	0	0	0	0	0	0	19.6025	36.1999	0	0	0	0	0	0	0
9030624G23Rik	0	5.13942	0	1.11441	0	0	0	0	12.5853	3.93845	2.33485	0	0	0	15.1827	0.267335	0.966759	0	0.73328	1.54055	1.52318	0.320597	0.344625	2.12015	0	5.94804	0	0	4.5153	1.04383	0	0	8.44295	0	1.01607	0	1.38784	0.267278	9.57577	0	2.44355	0	0.370421	0.217174	0.889647	0	0	0	0
9030624J02Rik	72.746	59.2554	49.0032	0.363411	4.141	20.5813	0.0913441	41.1999	80.2632	19.3148	29.7976	7.68328	127.787	0.0735992	0.143934	22.4392	19.006	22.6839	93.5653	14.3687	24.6777	11.4881	25.8857	2.10273	74.4256	0.43226	116.233	50.1731	20.0425	26.9769	0.422902	23.3842	44.1854	84.986	28.0181	23.3092	0.280221	48.8229	26.9677	10.9933	24.5441	45.4434	30.6396	35.5847	71.7785	5.20022	98.1585	7.88993	34.4945
9030625G05Rik	0	0	0	0	0	0	0.0185845	0.0241583	0.0241239	0	0	0	0.0178268	0	0	0	0	0	0	0	0	0	0	0	0	0	0	0	0	0	0	0	0	0	0	0	0	0	0	0	0	0	0	0	0	0	0	0	0
9130008F23Rik	0	0	0	0	0	0	0	0	0	0	0	0	0	0	0	0	0	0	0	0	0.96603	5.59082	2.18368	0	0	0	0	0	0	0	0	0	0.168328	0	0	0	0	0	0	0	0	0	0	20.6602	0	0	0	0	0
9130011E15Rik	0	0	0	0	0	0	0	0	0	0	0	0	0	0	0	0	1.29419	0	8.02043	12.1408	2.44009	0	0	0.912944	0	0	0	0	0.172439	0	16.7897	0	0	0	0	0	0	0	0	0	0	1.29033	0	0	4.24095	17.2642	0.234333	8.87354	7.6547
9130015A21Rik	0	0	0	0	0	0	0	0	0	0	0	0	0	0	0	0	0	0	0	0	0	0	0	0	0	0	0	0	0	0	0	0	5.15829	0	0	0	0	0	0	0	0	0	0	0	0	0	0	0	0
9130019O22Rik	0	0.531405	0	0	0	0	0.167645	1.68879	0.327874	0	1.9414	0	0	0	0	0	0	0.206415	0	0	0.0847622	0	0.418513	0	0	0	0	0	0	0	3.84036	0	0	0	0	0	0	0	0.818134	0	0	0	0	0.120869	0	0	0.0762182	0.218472	4.06896
9130019P16Rik	0	0	0	0	0	0	0	0	0.0937226	0	0	0	0	0	0	0	0	0	0	0	0	0	0	0	0	3.22893	0	4.22716	0	0	0	0	0	0	0	0	0	0	0	0	0	0	0	0	0	0	0	0	0
9130023H24Rik	0	0	0	0	0	0	0.0912353	25.6155	2.37886	0	0	0	0	0	0	4.72701	0	0.0899078	3.40907	0	1.10778	0	0.105101	0	0	0	20.9809	0	15.2196	0	13.7701	5.80816	0	0.0954828	0	0	0	8.41507	0	0	0.221852	0	0	0	5.12088	0	8.14942	0	0
9130221F21Rik	0	0	0	0	0.00996502	0	0.00636121	0	0	0	0	0	0.030426	0	0	0	0	0	0	0	0	0	0	0	0	0	0	0	0	0	0	0	0.202743	0	0	0	0	0	0	0	0	0	0	0	0	0	0	0	0
9130221H12Rik	21.4903	0	0	0	23.4276	0	0	0	0	0	0	0	0	0	0.182878	0	0.749653	47.3147	0.190629	0.211839	6.89533	10.7459	0.26657	0.205157	0	0	0	0.221864	0	0	2.16741	0	3.96506	29.896	0	0	0.965274	25.0689	0	0	0	20.3928	0	0	0.347324	0.149612	0	5.52564	0.206637
9130401M01Rik	0	5.95001	0	0	13.8481	41.1988	0	75.6651	88.8855	0	0.566641	0.95899	0.270777	0.228078	0	39.7345	5.24589	0	75.4325	91.5374	70.5986	25.6296	76.7704	7.48259	130.847	18.1615	0	45.9922	15.0002	0.330208	41.7847	39.8455	67.3824	45.4533	0.321208	0.312465	1.47661	85.8432	33.2343	45.5118	42.0752	40.1658	29.4135	65.4329	25.4697	24.9017	27.0574	75.8063	59.063
9130409I23Rik	0	0	0	0	0	0	0	0	0	0	0	0.0517616	0	0	0	0	0	0	0	0	0	0	0	0	0	0	0	0	0	0	0	0	0	0	0	0	0	0	0	0	0	0	0	0	0	0	0	0	0
9230102K24Rik	0	0	0	1.52793	0	2.10259	0	0	0	0	20.7585	0	0.543565	0	0	10.3488	9.61497	0	0	0	0	0	0	0	0	40.172	0	0	0	11.2692	0	0	0	0	0	0	0	0	0	0	0	0	0	0	0	0	0	0	0
9230102O04Rik	0	0	0	0	0	0	0	0	0	0	0	0	0	0	0	0	0	0	0	0	0	0	0	0	0	0	3.32351	0	0	0	0	0	0	0	0	0	0	0	0	0	0	0	0	0	0	0	0	0	0
9230105E05Rik	0	0	0	0	0	0	0	0	0	0	0	0	0	0	0	0	0	0	0	0	0	0	0	0	0	0	0	0	0	0	0	0	0	0	0	0	0	0	0	0	9.98566	0	0	0	0	0	0	0	0
9230110C19Rik	0	0	0	0	0	0	0	0	0	0	0	0	0	0	0	0	0	0	1.83552	0	0	0	0	0	0	0	0	0	0	4.95443	0	0	0	0	0	0	0	0	0	0	0	0	0	0	0	0	3.34719	0	1.39373
9230114K14Rik	0	0	0	0	0	0	0	0	0	0	5.85054	0	0	0	0	0	0	0	0	0	0	0	0	0	0.467362	0.383354	0	5.69664	0	0	0	0	0	0	0	0.883564	0	0	0	0	0	0	0	0	0	1.04363	0	0	0
9230116L04Rik	0	0	0	0	0	0	0	0	0	0	0	0	0	0	0	0	3.67E-11	0	0	0	0	0	0	0	0	0	0	0	0	0	0	0	0	0	0	0	0	0	0	0	0	0	0	0	0	0	0	0	5.56E-10
9230116N13Rik	0	0	0	0	0	0	0	0	0	0	0	0	0	0	0	0	0	0	0	0	0	0	0	0	0	0	0.179489	0	0	0	0	0	11.1318	0	0	0	0	0	0	0	0	0	0	0	0	0	0	0	0
9330020H09Rik	0	0	0	0	0	0	14.8165	0	0	0.167725	0	0.162428	0	0	0	0.0853832	0	2.63827	0	0	3.67675	0	0	0.592395	0	5.76828	0	0.726224	1.43688	0.110731	0	0	0	0	6.03765	0	0.684572	0	0	0	0	0	0.117503	4.55299	0	0	0	0	0
9330102E08Rik	0	0	0	0	0	0	0	0	0	0	0	0	0	0	0	0	0	0	0	0	0	0	0	0	0	0	0	0	0	0	0	0	0	0	0	0	0	0	0	0	0	0	7.68099	0	0	0	0	0	0
9330133O14Rik	0	0	0	0	0	0	0	0	27.3533	0	0	0	0	0	2.41533	0	0	0	0	0.533925	0	0	9.23101	0.104361	0	0	3.61925	10.8731	0	2.73484	0	0	0	5.43849	0.798755	0.256738	0	0	0	0	0	0	1.88887	0	5.23756	0.838492	0	0	0
9330151L19Rik	0	0	8.67737	0	0	34.5982	0	0	0	0	0	0	0	0	0	0	0	1.82387	0	0	0.267783	0	0	0	0	0	0	0	0	0	0	0	0	0	0	21.563	0	0	0.647129	5.5639	0	13.3839	0.976426	3.24545	0	0	0	0	0
9330158H04Rik	0	0	0	0.0353103	0	0	0.0106376	0	0	0	0	0.00451854	0.0542596	0	0	0	0	0	0	0	0	0	0	0	0	0	0	0	0	0	0.0197163	0	0	0	0	0	0	0	0.00578298	0	0	0	0	0	0	0	0.0036255	0	0
9330159F19Rik	0	0	0	0.00467144	0.0110213	0.00437457	0.0141293	0	0.00737209	0.0328058	0	0	0	0	0	0.0161385	0	0.0037053	0	0	0	0	0.00814558	0	0	0	0	0	0	0	0.00435258	0	0	0	0	0	0.00479729	0	0	0.0639342	0	0.015068	0	0	0	0	0	0	0
9330159M07Rik	0	0	0.118506	0	0	0.00754095	0.0612735	0.0250571	0	0	0.00645333	22.9736	0.0390364	0	0.0531046	0	0	0	0	0.00613232	0	0	0.141175	0	0.00903653	0	0	0	0	0.071069	0.0378547	0	0	0.00709791	0.0068799	0.00663547	0	0.0726865	0	0	0	0	0	0	0	0.0263759	0	0	0
9330175E14Rik	0	0	0	0	0	0	0	0	0	0	0	0	0	0	0	0	0	0	0	0	0	0	0	0	0	0	0	0	0	0	0	0	0	0	0	0	0	0	0	0	0	0	0	0	0	0	0	0	0
9330179D12Rik	0	0	0	0	0	0	0	0	0	0	0	0	0	0	0	0	0	0	0	0	0	0	0	0	0	0	0	0	0	0	0	0	0	0	0	0	0	0	0	0	0	0	0	0	0	0	0	0	0
9330182L06Rik	0	0	0	0	0	0	0	0	0	0	0	0	0	0	0	0	0.224396	0	0	0	0	0	0	0	0	0	0	0	0	0	0	0	0	0	0	0	0	0	0	0	0	0	0	0	0	0	0	0	0
9430008C03Rik	0.126277	12.6304	3.92253	40.7138	2.11783	0	0	0.146566	8.50348	9.76429	4.34055	0.478924	9.68709	10.2585	1.33245	13.671	4.54722	0.445025	0	2.94441	0.739895	6.01767	3.01811	0	7.25824	0	0.617858	0	5.02136	6.0132	2.15761	0	6.88388	0.354447	0.127253	0.490735	0	0	0	5.00663	6.37771	0.543927	1.66904	6.52904	4.70639	5.48143	0	0.125903	8.04121
9430015G10Rik	0	6.88991	1.81486	9.80382	0	79.2352	0	10.273	3.83943	3.52286	0.269469	0	3.07563	0	39.9928	9.32582	1.67479	0.529352	0	11.2927	0	0	41.6189	8.4149	0	28.5639	16.4551	1.27421	0	35.4427	36.5531	0.181844	32.741	15.8808	13.9221	0	7.84555	11.1356	21.8426	13.1387	0	0	35.3818	0	0.198571	7.01048	12.4107	3.09072	29.8175
9430016H08Rik	0.943727	48.4117	28.2612	34.051	64.5771	109.563	87.5553	0	46.2494	100.1	16.4446	17.4522	0	60.3486	50.5525	27.214	64.165	39.8882	60.6679	34.5825	22.2826	3.00037	12.4283	108.206	144.103	89.6423	0.612974	4.25714	33.2972	41.8922	24.1869	84.4563	46.6559	17.0562	3.47492	48.5418	67.6504	4.01913	83.8428	78.2257	95.1456	29.0521	26.8283	30.1339	82.2262	38.4465	8.30639	101.839	52.1667
9430018G01Rik	0	0	0	0	0	0	0	0	0	0	0	0.0224111	0	0.0127493	0	0	0	0	0	0	0	0	0	0	0	0	0	0	0	0	0	0	0	0	0	0	0	0.00467261	0	0	0	0	0	0	0	0	0.0296811	0	0
9430020K01Rik	82.9699	18.4227	66.7481	1.58643	57.9161	30.8453	17.0422	0	20.3905	57.3419	20.9707	16.885	4.4995	45.159	14.2082	26.8117	29.2288	15.547	12.3118	0.466856	2.23067	20.6612	4.45212	7.84171	14.0774	6.95224	0	1.11534	1.83566	23.5602	16.0024	0	11.6644	0	21.5676	0.0509083	11.8318	0.055425	3.40645	11.4387	7.91925	1.12864	0.921174	32.8261	9.00491	0	0	0	9.39515
9430037G07Rik	0	0	0	0	0	0	0.0103712	0	0	0.0101081	0.104392	0	0	0	0	0	0	0	0	0	0	0	2.86645	0	0	0	0	0	0	0	0	0	0	0	0	0	0	0	0	0	0.126261	0	0	0	12.8819	0	0	0	0.00486116
9430038I01Rik	0	0	0	0	0	20.1274	0	3.53118	0	0	2.38033	0	0	1.91958	0	4.22626	1.37079	2.03798	4.2146	1.87124	2.45571	0	9.32873	17.069	5.88142	0	0.750552	2.28147	0	3.97878	0	0	10.5555	2.88442	0	3.77554	0	0	6.06859	2.37534	0	5.57802	8.99859	0	0	14.8279	0	20.9322	12.0762
9430060I03Rik	0	0	0	0	0	0	0	0	0	0	0	0	0	0	0	0	0	0	0	0	0	0	0	0	0	0	0	0	0	0	0	0	0	0	0	0	0	0	0	0	0	0	0	0	0	0	0	0	0
9430069I07Rik	0	0	0	0	0	0	0	0	0	0	0	0	0	0	0	0	0	0	0	0	0	0	0	0	0	0	0	0	0	0	0	0	0	0	0	0	0	0	0	0	0	0	0	0	0	0	0	0	0
9430076C15Rik	0	0	0	0	0	0	0	0	0	0	0	0	0	0	0	0	0	0	0	0	0	0	0	0	0	0	0	0	0	0	0	0	0	0	0	0	0	0	0	0	0	0	0	0	0	0	0.00744176	0	0
9430083A17Rik	0	0	0	0	0	0	0	0	0	0	0	0	0	0	0	0	0	0	7.83583	0	0	0	0	0	0	0	0	0	0	0	0	0	0	0	0	0	0	0	0	0	0	0	0	0	0	0	0	0.0137379	0
9430091E24Rik	0	1.50593	0	0	0	0	0	0	0.0858035	0	0	0	0	0	15.5697	0	0	0	0	0	0	0	8.6431	0	0	17.3254	0	0	0	0	0	0	0	0	0	0	0	27.5344	0	0	8.36631	0	0.162565	0	0	0	0	1.17689	0
9530026F06Rik	0	0	0	0	0	0	0	0	0	0	0	0	0	0	0	0	0	0	0	0	0	0	0	0	0	0	0.508145	0	0.700214	0	0	0	0	0	0	0	0	0	0	0	0	0	0	0.680739	0	0	0	0	0
9530026P05Rik	0	0	0	0	0	0	0	0	0	0	0	0	0	0	0	0	0	0	0	0	0	0	0	0	0	0	0	0	0	0	0	0	0	0	0	0	0	0	0	0	0	0	0	0	0	0	0	0	0
9530027J09Rik	0	0	0	13.8951	0	0	0.62901	28.617	2.45562	0	8.42243	5.5177	0.200758	8.62531	0	2.80303	0	11.8613	14.0889	0.381959	1.92833	1.12637	0	2.22346	8.28094	7.22046	8.30194	3.80204	6.65484	3.66272	20.9113	0	1.78819	0	0	7.13754	1.73846	10.287	0	2.41063	3.87219	0	9.39223	0	4.06831	0.405494	0.285218	5.76954	2.79881
9530036O11Rik	0	0	0	0	0	0	0	0	0	0	0	0	0	0	0	0	0	0	0.0614781	0	0	0	0	0	0	0	0	0	0	0	0	0	0	0	0	0	0	0	0	0	0	0	0	0	0	0	0	0	0
9530052E02Rik	0	0	0	0	0	0	0	0	0	0	0	0	0	0	0	0	0	0	0	0	0	0	0	0	0	0	0	0	0	0	0	0	0	0	0	0	0	0	0	0	0	0	0	0	0	0	0	0	0
9530053A07Rik	0	0	0	0.131397	0	0	0	0	0	0	0	0	0	0	0	0	0	0	0	0	0	0	0	0	0	0	0	0	0	0	0	0	0	0	0	0	0	0	0	0	0	0	0	0	0	0	0	0	0
9530068E07Rik	17.3044	48.6376	2.37858	42.4279	49.0015	42.4028	4.64171	55.8985	3.55714	0.239346	9.74961	0.115955	0.130611	41.047	47.4263	8.65112	22.0246	53.69	111.935	6.56002	62.5348	60.2788	45.8695	82.3759	30.0682	18.1151	11.0815	55.8481	34.7491	37.5522	41.0607	45.6043	115.206	126.778	7.86642	15.3345	95.4173	25.6227	87.7301	48.7483	30.521	96.147	63.0374	36.1798	54.4601	27.7832	99.4157	27.4343	12.1553
9530077C05Rik	0	0	0	11.4045	0	0	0	21.6191	0	0	18.7915	0	0	0	0	7.63096	8.05042	0	0	0.862859	0	13.0589	5.10049	0	0	0	0	0	0	4.78476	6.18326	0	0	6.32401	0	0	0	0	0	0	0	0	0	0.229798	0	0	14.2366	0	0
9530080O11Rik	0	0	0	0	0	0	0	0	0	0	0	0	0	0	0	0	0	0	0	0	0	0	0	0	0	0	0	0	0	0	0	0	0	0	0	0	0	0	0	0	0	0	0	0	0	0	0	0	0
9530082P21Rik	6.06793	51.9774	19.1273	0	13.6984	8.38717	0.104241	21.2728	5.1631	9.69221	14.5843	26.3018	8.17477	24.7802	28.4149	19.1775	10.9294	57.159	0	26.0309	15.4159	15.0119	29.4106	9.41191	0	58.2319	45.568	19.9051	0	7.85205	9.65914	18.6511	15.6	0	18.5831	25.046	8.43329	0	0.113311	27.1399	26.6516	8.03948	1.15429	0.301122	31.9082	29.6608	14.5668	19.5576	12.811
9530091C08Rik	0.0440538	0	9.19291	0.0130462	0.0615823	0.0652575	0.00987832	0.291039	0.618655	0.0347046	0	0.254681	0.134055	1.31531	0.52933	0.644818	0.0238942	0.543456	0.159873	0.0118683	0.0862547	0	2.3701	0	0	0	0	0.0187164	0.0394909	0.0684786	0.0547231	0	0	0.0549725	0	0.0640467	0	0	0.0852727	0.513119	0	0	0.0724254	0	0	0.153612	0.0269717	0	0.035205
9630001P10Rik	0.0198949	0	0.0163479	0.00807331	0.00926722	0.0488368	0.0091059	0.0384676	0.00771313	0	0	0	0.0509532	0.0954042	0.0113979	0	0.0318265	0	0	0	0	0	0.0454243	0	0	0	0.00648802	0	0	0	0	0	0	0	0	0	0	0.00779782	0	0	0	0	0.0218799	0	0	0	0	0	0
9630013A20Rik	0	0	0	0	0	0	0	0	0	0	0	0	0	0.134754	0	8.49722	0	0	0	0	0	0	0	0	0	0	0	0	0	0	0	0	0	0	0	0	0	0	0	0	0	0	0	0	0	0	0	0	0
9630028B13Rik	0	0	0	0	0	0	0	0	0	0	0	0	0	0	0	0	0	0	0	0	0	0	0	0	0	0	0	0	0	0	0	0	0	0	0	0	0	0	0	0	0	0.309073	0	0	0.142231	0	0	0	0
9630033F20Rik	0	1.35927	0.344682	0	0	5.75021	0	0	0	0	3.4175	0	0	0	0	8.77718	0.576271	0	0	0	0	0	1.6464	0	4.30638	0	0.0978051	0	3.22136	4.03408	0	1.08874	0	2.33671	1.51076	32.7766	0	0	0	0	1.30291	0	0.109723	0	0	3.81399	0	10.5088	22.991
9830107B12Rik	0	0	0	0	0	0	0	0	0	0	0	0	0	0	0	0	0	0	0	0	0	0	0	0	0	0	0	0	0	0	0	0	0	0	0	0	0	0	0	0	0	0	0	0	0	0	0	0	0
9830132P13Rik	0	0	0	0	0	0	0	0	0	0	0	0	0.0738755	0	0	0	0	0	0	0	0	0	0	0	0	0	0	0	0	0	0	0	0	0	0	0	0	0	0	0	0	0	0	0	0	0	0	0	0
9830147E19Rik	0	0	0	0	0	0	0	0	0	0	0	0.0543775	0.061169	0	0	0	0.232194	0	0	0	0	0	0	0	0.339429	0	0.175004	0	0.0640271	0	0	0	0	0	0	0	0	0	0	0	0.0387879	0	0.0391971	0.138181	0	0	0.10914	0	0.30401
9830166K06Rik	0	0	0	0	0	0	0	0	0	0	0	0	0	0	0	0	0	0	0	0	0	0	0	0	0	0	0	0	0	0	0	0	0	0	0	0	0	0	0	0	0	0	0	0	0	0	0	0	0
9930012K11Rik	0	0.331729	40.2012	1.85569	79.2762	55.5479	115.922	0	120.107	44.5189	23.6157	1.91972	152.141	28.6034	0.136859	31.4647	11.5149	0	0	5.21892	49.624	2.79682	10.9861	0.307547	16.1009	0	20.4221	2.98417	3.14876	15.3627	123.864	0.473293	0	38.0718	0	0	0	0	0	3.78127	0	2.81008	0	54.8653	8.54441	0	0	0	0
9930014A18Rik	0	0	0	3.8414	0.292319	0	0	0	0	0	1.32096	0	0	0	0	7.36637	0	0	3.49208	0	3.15125	2.39101	0	0.0553058	3.85399	4.87072	0	0	0	0	2.13567	5.99492	1.85229	1.5004	0	0	1.01823	0	0	0.141349	0	4.49694	0	0	0	0	0	0.0465057	0
9930021J03Rik	0.218883	7.08417	20.4594	2.43724	15.727	0	0.392651	0	5.17433	0.344869	2.25595	8.41012	4.09018	0.695686	0	17.3798	2.72266	0.810053	0	0.459949	2.01751	4.87924	1.22291	1.0438	4.79149	2.50433	13.3039	0.0743946	0.412046	3.99214	10.1145	6.20467	1.2053	0.286789	0.088366	12.474	0.0399174	0.0461911	0.296572	1.41881	0.759666	2.75925	10.0276	0	10.3921	11.525	2.78746	4.18323	7.48657
9930104L06Rik	0.757189	0	0	0	0	0.139461	0	0	0	0	1.02052	0	0	6.53785	0	0	1.90843	0	0	0.407998	0	0	1.16754	0	0	0	0	0	1.52556	0.653127	0	0	0	0.590331	0	0	0	0	0	0	0	0	0	0.162853	0	0	0	0	1.50506
9930111H07Rik	0	0	0.5091	0	0	0	0	0	0	0	0	0.216882	0	0	0	0	0	0	0	0	0	0	0	0	0	0	0	0	0	0	0	0	0	0	0	0	0	0	0	0	0	0	0	0	0	0	0	0	0
9930111J21Rik1	0	0	0	0	0	0	0	0	0	0	0	0	0	0	0	0.606205	0	0	0	0	0	0	0	0	0	0	0	0	0	0	0	0	0	0	0	0	0	0	0	0	0	0	0	0	0	0	0	0	0
9930111J21Rik2	0	0	0	0	0	0	0	0	0	0	0	0	0	0	0	0	0	0	0	0	0	0	0	0	0	0	0	0	0	0	0	0	0	0	0	0	0	0	0	0	0	0	0	0	0	0	0	0	0
A130010J15Rik	62.1541	0	0	0	1.12445	0	5.93492	0.0259478	0	0	5.25131	0	0	0	0	1.44593	0	0.0885888	0	0.650278	0	2.29998	0.103571	0	0	0	0	9.47664	0.135105	0	0	0	0	0	0	0	0	0	0	0	0	9.66691	18.1172	0.259433	46.4821	2.12412	20.4183	14.5972	0
A130077B15Rik	1.01012	1.00442	5.97373	6.85459	5.4738	4.78511	2.10915	2.57022	3.8214	1.87215	0.92824	0.970386	6.54715	6.60542	3.20182	3.17692	3.61524	1.47583	1.07401	1.01557	1.27142	0.422655	0.910193	1.80788	1.14359	0.858837	0.14457	0.480636	1.38946	0	0.672852	2.14747	2.24118	1.24456	1.48905	0.14369	0	0.41737	3.61755	1.20248	2.81682	1.6988	2.22311	3.53028	0.586214	0.567847	2.12543	0	1.46717
A230009B12Rik	0	0	0	0	0	0	0	0	0	0	0	0	0	0	0	0	0	0	0	0	0	0	0	0	0	0	0	0	0	0	0	0	0	0	0	0	0	0	0	0	0	0	0	0	0	0	0	0	0
A230028O05Rik	0	0	0	0	0	0	0.0596028	0	0	0	0	0	0	0	0	0	0	0	0	0	0	0.0636462	0	0	0	0	0	0	0	0	0	0	0	0	0	0	0	0	0	0	0	0	0	0	0	0	0.00812332	0	0
A230046K03Rik	4.88482	1.86817	0.394381	3.47927	0.21203	2.85732	2.66418	0.323462	1.81644	3.16529	8.08794	0.931856	1.52791	2.46704	2.47917	0.238971	7.73071	3.04734	1.49755	0.482215	1.59055	1.61855	0.0626935	9.97063	0.212393	0.085665	0.0594593	3.83984	0.416904	2.01159	1.75845	0.042872	0.0575877	20.1573	6.36681	0.33013	0.110736	0.37367	6.27342	16.5415	0.425277	4.73917	0.919915	0.156428	0.640402	2.92622	12.4342	4.80278	10.3778
A230050P20Rik	0	0	0	0.0538399	0	0	0.0104907	0	0.546065	0	3.58197	0	0.200895	0	0.330468	0	0.00846504	51.4345	0	0	17.1527	6.31208	8.19297	27.8122	0	2.24238	8.30767	2.40295	0.634232	0.0122175	0	36.0456	1.11839	0	0	0	1.95713	8.03452	0	0.482464	1.54996	3.06416	0	0	21.6084	1.21731	0	0.015604	11.2029
A230056J06Rik	0	0	0	0	0	0	0	0	0	0	0	0	0	0	0	0	0	0	0	0.0945739	0	0	0	0	7.75979	0	0	0.496509	0	0	0	0	0	0	0	0	3.10431	0	0	0	0	0	6.17321	0	0	0	0	0	0
A230056P14Rik	0	0	0	0	0	0	0	0	0	0	0	0	0	0	0	0	0	0	0	0	0	0	0	0	0	0	0	0	0	0	0	0	0	0.273873	0	0	0	0	0	0	0	0	0	0.379074	0	0	0	0	0.461075
A230057D06Rik	0	0	0	0	0	0	0	0	0	0	0	0	0	0	0.406432	0	0	0	0.281114	0	0	0	0	0	0	0	0	0	0	0	0	0	0.36616	0	0	0	0	0	0	0	0	0	0	0	0	0	0	0	0
A230065H16Rik	0	0	0	0	0	0	0	0	0	0	0	0	0	0	0	0	0	0	0	0	0	0	0	0	0	0	0	0	0	0	0	0	0	0	0	0	0	0	0	0	0	0	0	0	0	0	0	0	0
A230070E04Rik	0	0	0	0	0	0	0	0	0	0	0	0	0	0	0	0	0	0	0	0	0	0	0	0	0	0	0	0	0	0	0	0	0	0	0	0	0	0	0	0	0	0	0	0	0	0	0	0	0
A230072C01Rik	0	0	0	0	0	0	0	0	0	0	0	60.075	8.48689	1.90659	0	0.175606	0	0	0.161271	0.179281	10.457	19.0476	0	0.174113	19.2082	0	0	19.0725	18.1514	0	0	0	0	27.7969	0	0	0	0.235423	0.216414	0.226174	18.2607	0	0	11.6391	0	0	0	11.6508	8.32798
A230072E10Rik	0	0	0	0	0	0	0	0	0	0	0	0	0	0	0	0	0	0	0	0	0	0	0	0	0	0	0	0	0	0	0	0	0	0	0	0	0	0	0	0	0	0	0	0	0	0	0	0	0
A230073K19Rik	0.6287	0	1.16768	0.916663	2.09569	0.537139	0.650498	0	0.113157	0	1.09271	0	0.165784	0.279412	0	0.775503	0.139865	1.23579	0.351026	0.195432	0.21853	0.27643	0.0500186	0	0	0.0512273	0.426651	0.08218	0.325124	0.551247	0.280338	1.28885	0	0.27156	0.0488064	0.32815	0.220536	0.357257	0.234073	0.04899	0	0	0.0530137	1.68286	0.127574	0.224764	0.503192	0	0.193185
A230077H06Rik	0	0	0	0	0	0	0	0	0	0	0	0	0	0	0	0	0	0	0	0	0	0	0	0	0	0	0	0	0	0	0	0	0	0	0	0	0	0	0	0	0	0	0	0	0	0	0	0	0
A230103J11Rik	0	0	0	0	0	0	0	0	0	0	0	0	0	0	0	0	0	0	0	0	0	0	0	0	0	0	0	0	0	0	0	0	0	0	0	0	0	0	0	0	1.20949	0	0	0	0	0	0	0	0
A2m	0	0	0	3.00899	0	0	0	0	0	0	0	0	0	0	0	0	0	0	0	0	0	0	0	0	0	0	0	0	0	0	0	0	0	0	0	0	0	0	0	0	0	0	0	0	0	0	0	0	0
A330009N23Rik	0	1.02641	25.1631	0	0	0	7.51017	0	0.697448	0.733459	0	0.474629	0	14.287	0	1.24481	0	0	3.45644	2.81525	0.550889	0	3.14686	0	0	0	0	0	0	14.7218	0.261716	0	0	0	0	2.78311	1.16897	0	0	0	5.98221	0.875281	0	1.63941	0	0	0	8.73121	0
A330021E22Rik	0	0	0	0	0	0	0	0	0	0	0	0	0	0	0	0	0	0	0	0	0	0	0	0	0	0	0	0	0	0	0	0	0	0	0	0	0	0	0	0.806576	0	0	0	0	0	0	0	0	0
A330023F24Rik	0	0	0	0	0	0	0	0	0	0	0	6.91234	0	0	0	0	0	0	0	0	0.497576	0	0	0	4.57625	0	0	0	0	0	0.79749	0	0	5.15033	0	0	0	0	0.266632	0.0697448	0	0	0	0	0	0	0	0	0
A330032B11Rik	0	0	0	0	0	0	0.106732	0	0	0	0	0	0	0	0	0	0	0	0	0	0	0	0	0	0	0	0	0	0	0	0	0	0	0	0	0	0	0	0	0	0	0	0	0	0	0	0	0	0
A330033J07Rik	0	0.224957	0	0	0	0	0	0	0	0	0	0	0	0	0	0	0	0	0	0	0	0	0	0	0	0	0	0	0	0	0	0	0	0	0	0	0	0	0	0	0	0	0	0	0	0	0	0	0
A330035P11Rik	0	0	0	0	0	0	0	0	0	0	0	0.313784	0	0	0	0	0	0	0	0	0	0	0	0	0	0	0	0	0	0	0	0	0	0	0	0	0	0	0	0	0	0	0	0	0	0	0	0	0
A330040F15Rik	0	0	0	0	0	0	0	0	0	0	0	0	0	0	0	0	0	0	0	0	0	0	0	0	0	0	0	0	0	0	0	0	0	0	0	0	0	0	0	0	0	0	0	0	0	0	0	0	0
A330048O09Rik	0	0	0	0	0	0	0	0	0	0	0	0	0	0	0	0	0	0	0	0	0	0	0	0	0	0	0	0	0	0	0	0	0	0	0	0	0	0	0	0	0	0	0	0	0	0	0	0	0
A330049N07Rik	0	0	0	0	0	0	0	0.22548	0	0	0	0	0	0	0	0	0	0	0	0	0	0	0	0	0	0	0	0	0	0	0	0	0	0	0	0	0	0	0	0	0	0	0	0	0	0	0	0	0
A330069E16Rik	0	0	0	0	0	0	0	0	0	0	0	0	0	0	0	0	0	0	0	0	0	6.00355	1.5673	0	0	0	0	5.74179	0	0	0	0	0	0	0	0	0	0	0	0	2.89469	0	0	0	0	0	0	0	0
A330074K22Rik	0	0	0	0	0	0	0	0	0	0	0	0	0	0	0	0	0	0	0	0	0	0	0	0	0	0	0	0	0	0	0	0	0	0	0	0	0	0	0	0	0	0	0	0.978817	0	0	0.276296	0	0
A330076C08Rik	0	0	0	0	0	0	0	0	0	0	0	0	0	0	0	0	0	0	0	0	0	0	0	0	0	0	0	0	0	0	0	0	0	0	0	0	0	0	0	0	0	0	0	0	0	0	0	0	0
A330076H08Rik	0	0	0	0	0	0	0	0	0	0	2.86207	0	0	0	3.44022	0	0	0	0	0	0	0	0	0	0	0	0	0	0	0	0	0	2.42756	0	0	0	0	0	0	0	0	0	0	0	1.6978	0	0	0	0
A330093E20Rik	0	0	0	0	0	0	0	0	0	0	0	0	0	0	0	0	0	0	1.0292	0	0	0	0	0	0	0	0	0	0	0	0	0	0	0	0	0	0	0	0	0	0	0	0.692993	0	0	0	0	0	0
A3galt2	0	0	27.0785	0	0.151271	0	0	0	0	0	0	0	0.185017	0	0	0	0	0	0	0	0	0	0	0	0	0	0	0	0	0	0	0	0	0	0	0	0	0	0	0	0	0	0	0	0	0	0	0	0
A430005L14Rik	0	0	46.1467	55.7632	0	0.497278	87.6325	2.61917	0	0	0	0.683201	54.242	1.95376	0	7.51411	2.92905	0.809285	0	31.9634	9.42205	30.6881	91.2357	35.9911	33.021	0	0.892794	33.4324	32.7037	21.8892	49.7094	40.4119	7.14046	19.3552	32.2757	40.9572	14.5331	5.90202	16.1856	52.6941	29.3972	74.9624	20.9893	29.9123	34.9401	138.851	27.8362	31.0978	78.5081
A430033K04Rik	0	0	0.297856	0	0	0.102077	0	0.0933426	0	0.828549	0	0	0	0.0620228	0	20.4958	0	0.103513	0	0	0	0	0	0	0	0	0	0	6.6291	0	0	23.6167	0	0.659571	0.118424	0	0	0	0	20.7644	9.64825	0.446917	0	0	0.620846	0.0576905	0	0	0
A430035B10Rik	0	0	0	0	0	0	0	0	0	0	0	0	0	0	0	0	0	0	0	0	0	0	0	0	0	0	0	0	0	0	0	0	0	0	0	0	0	0	0	0	0	0	0	0	0	0	0	0	0
A430078G23Rik	3.85541	2.76295	13.5928	1.0134	11.2998	2.80989	5.52656	1.88661	1.6006	4.29209	0.730344	0	5.16127	0.0899754	2.74133	0.249238	1.11061	5.64557	2.08905	1.02748	1.35793	0.714964	2.29245	1.21876	0.645822	0.925189	0.652554	1.59152	0.503862	0.388287	1.50071	0	0.316097	0.311957	2.22619	0.56685	0.438654	3.24118	7.77372	0.127035	0.090691	0.179514	0	2.44724	0	4.52959	0.380474	1.89231	0.397697
A430088P11Rik	0	0	0	0	0	0	0	0	0	0	0	0	0.00350848	0	0	0	0	0	0	0	0	0	0	0	0	0	0	0	0	0	0	0	0	0	0	0	0	0	0	0	0	0	0.136327	0	0	0	0	0	0
A430089I19Rik	0	0	0	0	0	0	0	0	0	0	0	0	0	0	0	0	0	0	0	0	0	0	0	0	0	0	0	0	0	0	0	0	0	0	0	0	0	0	0	0	0	0	0	0	0	0	0	0	0
A430090L17Rik	0.0989092	0	0	0.117263	0	0	0	0	0	0	0.178107	0	0	0.142521	0	0	0	0	0	0	0.178939	0	0	0	0	0	0	0	0	0.102419	0	0	0	0	1.29643	0	0	0	0	0	0	0	0	3.18951	0	0	0	0	0
A430093F15Rik	0	0	0	0	0	0	0	0	0	0	0	0	0	0	0	0	0	0	0	0	0	0	0	0	0	0	0	0	0	0	0	0	0	0	0	0	0	0	0	0	0	0	0	0	0	0	0	0	0
A430105I19Rik	0	0	0	0	0	0	0	0	0	0	0	0	0	0	15.1515	0	0	0	0	0	0	0	0	0	0	0	0	0	0	0	0	0	0	0	0	0	0	0	0	0	0	0	0	0	0	0	0	0	0
A430107P09Rik	0	0	0.294786	0.101352	0	0	0	0	0	0	0	0	0	0	0	0	0	0	0	0	0	0	0.349908	0	0	0	0	0	0	0	0	0	0	0	0	0	0	0	0	0	0	0	0	0	0	0	0	0	0
A4galt	0.0735739	0	0.0781748	0.0189538	0	0	0.0629358	0.0709046	0.0105642	0.0477902	0.24707	0	0	0	0.0228763	0.0692655	0.0660479	0	0	0	0	0	0	0	0.0262337	0	0.0688952	0.0194134	0	0.01109	0	0	0	0	0	0.0596427	0.00836238	0.0107347	0	0	0	0.132281	0.0386333	0.0117725	0	0	0	0	0
A530013C23Rik	0	0	0	0	0	0	0	0	0	0	0	0	0	0	0	0	0	0	0	0	0	0	0	0	0	0	0	0	0	0	0	0	0	2.02659	0	0	0	0	0	19.1383	0	0	0	0	0	0	0	0	0
A530016L24Rik	0	0	0	0	0	0	0	0	0	0	0	0	0	0	0	0	0	0	46.8414	0	0	0	0	0	0	0	0	0	0	0	0	0	0	0	0	0	0	0	0	0	2.63407	0	0	0	0	0	0	0	0
A530032D15Rik	0	0	0	0	0	0	0	0	0	0.0872445	0	0.084602	0	0	0.078482	0	0	0	0	0	0.305235	0.69291	0.133561	0	0	0	0	0	0	0	0	0.539944	0	0	0	0	0.0589485	0.521881	0	0.171669	0.825797	0	0	0	0.258284	0	0	0	0
A530054K11Rik	0	19.7972	16.786	0.24537	0	0	50.4964	0	0	0	2.42899	0	0	0	0	0.221019	0	0	0	2.95651	6.73907	0.0657577	3.56343	0	0	0	0	2.52072	0	0.500492	0	0	0	0	2.64585	0	0	0	0	0	0	0	0	0.0889827	0	1.80128	0	0.0460462	0.991271
A530058N18Rik	0	0	0	0	0	0	0	0	0	0	0	0	0	0	0	0	0	0	0	0	0	0	0	0	0	0	0	0	0	0	0	0	0	0	0	0	0	0	0	0	0	0	0	0	0	0	0	0	0
A530064D06Rik	0	0	0	0	0	0	0	0	0	0	0	0	0	0	0	0	0	0	0	0	0	0	0	0.0604284	0	0	0	0	0	0	0	0	0	0	0	0	0	0	0	0	0	0	0	0	0	0	0	0	0
A530065N20Rik	0.048817	0	0	0	0	0	0.00436548	0	0	0	0	0	0	0.00351729	0	0	0	0	0	0	0	0	0	0	0	0	0	0	0	0	0	0	0	0	0	0	0	0	0	0	0	0	0	0	0	0	0	0	0
A530072M11Rik	0	0	0	0	0	0	0	0	0	0	0	0	0	0	0	0	0	0	0	0	0	0	0	0	0	0	0	0	0	0	0	0	0.400589	0	0	0	0	0	0	0	0	0	0	0	0.280142	0	0	0	0
A530088E08Rik	0	0	0	0	0	0	0	0	0	0	0	0	1.49243	0	0	0	0	0	0	0	0	0	0	0	0	0	0	0	0	0	0	0	0	0	0	0	0	0	0	0	0	0	0	0	0	0	0	0	0
A530099J19Rik	0	0	0	0	0	0	0	0	0	0	0	0	0	0	0	0	0	0	0	0	0	0	0	0	0	0	0	0	0	0	0	0	0	0	0	0	0	0	0	0	0	0	0	0	0	0	0	0	0
A630001G21Rik	0	0	0	0	0	0	0	1.16228	0	0	1.79711	0	0	0	0	0	0	1.77157	0	0	0	1.15043	0	0	0	0	0	0	0	0	0	0	5.52163	0	0	0	0	0	5.09754	0	0.877818	0	0	1.29936	1.06476	0	0	0	0
A630007B06Rik	29.5699	0	0	0	0	0	0	0	0.473189	0	2.07044	0	0.115782	25.0716	0	0.540321	0	0	0	0	0	0	0	0	0	0	0	4.94827	0	0	0.22453	0	0	0	0	0	0	0.14356	3.82297	0	0	0	0	0	0	1.95592	0	1.08123	2.91015
A630012P03Rik	0	0	0	0	0	0	0	0	0	0	0	0	0	0	0	0	0	0	0	0	0	0	0	0	0	0	0	0	0	0	0	0	0	0	0	0	0	0	0	0	0	0	0	0	0	0	0.238434	0	0
A630020A06	0	0	0	0	0	0	0	0	0	0	0	0	0	0	0	0	0	0	0	0	0	0	0	0	0	0	0	0	0	0	0	0	0	0	0	0	0	0	0	0	0	0	0	0	0	0	0	0	0
A630033H20Rik	0	0	0	0.0732208	0	0	0	0	0	0	0	0	2.42918	0	0	0.197006	0	0.871373	0	0	17.2736	0	0	0	39.1643	0	0	0	0	0	0	0	0	0	0	0	0	0	0	21.1084	0	0	0	0	0	0	0	0.0136113	0
A630066F11Rik	0	0	1.7468	0	0	0	0	0	0	0	1.1923	0	0	0	0.234118	0	17.2838	0	0	0	22.6542	0	0	0	0	114.734	0	1.13963	0	0	0	0	0	0	0	19.0999	0	0	0	0	0	0	0	0	0	0	0	0	0
A630072M18Rik	0.0659347	0.78574	0	0.0781306	0	0	0.0590667	0	0	0.466723	0	0	0.846914	0	0.0465422	2.21748	2.33381	0	0	0	0	0	0.0680998	0.31394	0.0569697	0	0	0	0.265898	0	0.0545948	0	0	1.91275	0	0.511556	0.872633	0	0.958152	1.73774	1.14515	0	0	5.44008	0	0.0764981	0	0	0
A630075F10Rik	0	0	0	0	0	0	0	0	0	0	0	0	0.0596895	0	0	0	0	0	0	0	0	0	0	0	0	0	0	0	0	0	0	0.254904	0	0	0	0	0	0	0	0	0	0	0	0	0	0	0	0	0
A630089N07Rik	1.11229	0	1.08971	18.2528	0.756032	0	2.40837	1.46091	1.25457	0.281352	2.93231	0	4.07169	0	69.6514	7.73461	1.38162	0	20.7125	0.145789	1.63399	0.343864	0	0.709991	0	0	0.793225	0.611629	20.0941	1.11933	0.149244	0	1.28111	0.33742	0.363167	1.49167	0	8.22089	0.702625	0.36727	3.14636	0	0.794941	0.931879	2.74396	1.71032	0	2.62832	1.57224
A730006G06Rik	0	0	0	0	0	0	0	0	0	0	0	0	0	0	0	0.0141719	0	0	0	0	0	0	0	0	0	0	0	0	0	0	0.0148002	0	0	0	0	0	0	0	0	0	0	0	0	0	0	0	0	0	0
A730008H23Rik	0	0	8.23E-26	4.74E-05	1.06E-12	0	4.95E-07	0	0	7.13E-23	6.00E-10	0	3.89E-06	1.23E-28	0	5.46E-11	1.91E-05	0	0	9.04E-10	0	3.87E-19	2.85E-07	0	7.03E-08	0	5.32E-05	1.95E-07	1.02E-43	2.06E-06	3.79E-07	0	7.80E-09	1.06E-06	1.93E-29	0	6.84E-05	0.00115818	8.06505	0	3.75E-06	0	9.47E-07	2.60E-06	1.59E-17	1.44E-08	0	0	0.000531364
A730017C20Rik	0	0	0	0	0	0	0	0	0	0	0	0	0	0	0	0	0	0	0	0	0	0	0	56.8569	0	0	0	0	0	0	0	0	0	0	0	0	0	0	0	0	0	0	0	0	0	0	0	0	0
A730017L22Rik	0	0	0	0	0.669609	0	0.142356	0.00925205	0	0.0623869	0	0	0.408608	0	0	0.133393	0.0382778	0	0	0	0	0	0	0.125937	0	0	0	0	0.214465	0	0	0	0	0	0	0.38832	0	0	0	0.162503	0	0	0	0.82501	2.95703	0.168584	2.39173	0	0
A730020E08Rik	39.1366	0	0.103653	0.0713185	0	0	0	0	1.38597	7.4579	0	0	0	0	0	0	2.4065	0	0	0	0	0	0	0	0	0	0	0	0	0	0	0	0	0	0	0	0	0	0	0	0	0	0	0	0	0	0	0	0
A730036I17Rik	0	0	0	0	0	0	0	0	0	0	0	0	0	0	0	0	0	0	0	0	0	0	0	0	0	0	0	0	0	0	0	0	0	0	0	0	0	0	0	0	0	0	0	0	0	0	0	0	0
A730046J19Rik	0	0	0	0	0	0	0	0	0	0	0	0	0	0	0	0	0	0	0	0	0	0	0	0	0	0	0	11.2121	0	0	0	0	0	0	0	0	0	0	0	0	0	0	0	0	0	0	0	0	0
A730090N16Rik	0	0	0	0	0	0	0	0	0	0	9.80018	0	0	0	0	0	0	0	0	0	0	0	0	0	0	0	0	0	0	0	0	0	0	0	0	0	0	0	0	0.305369	0	0	0	0	0	0	0	0	0
A730098P11Rik	10.0139	9.55537	29.764	14.2483	18.6949	8.76269	16.3555	6.33337	11.7388	31.4962	19.917	23.4728	19.9658	13.1496	12.5205	21.3869	17.9934	10.9604	14.5399	8.98962	11.2775	23.472	14.8123	17.3191	14.4574	6.01588	17.993	17.8639	21.3785	21.3932	11.2466	14.9409	16.9999	19.6496	23.5599	5.78048	15.879	8.52599	10.0721	16.5455	10.6457	11.3249	4.40964	11.2575	12.0253	28.5887	16.6855	20.8972	25.1863
A830009L08Rik	0	0	0	0	0	0	0	0	0	0	0	0	0	0	0	0	0	0	0	0	0	0	0	0	0	0	0	0	0	0	0	0	0	0	0	0	0	0	0	0	0	0	0	0	0	0	0	0	0
A830010M20Rik	0	0	0	0	0	0	0	0	0	0	0	0	0	0	0	4.44477	2.00415	0	0	1.27248	0	1.64291	0	0	0	0	0	2.6741	0	0	0	0	0	4.70047	0	0	0	0	0	1.14388	0	16.5647	0.0822672	1.64333	0	4.78183	0	0.599976	2.27551
A830018L16Rik	0	0	0	0	0	0	0.00643741	0	0	0.00237752	0	0	0	0	0	0	0	0	0	0	0	0	0	0	0	0	0	0	0	0	0	0	0	0	0	0	0	0	0	0	0	0	0	0	0	0	0.257907	0	5.53139
A830080D01Rik	0	0	0	20.1111	0.152433	20.6341	0	17.2314	0	1.53924	2.45321	0	0	0	0	13.1467	0	12.2038	0	0	0	3.42986	10.2168	1.46701	0.281955	8.53525	0	18.2375	31.3586	12.6476	2.70866	0	21.4097	0.306152	33.6448	0	12.169	31.0256	0.105875	5.86944	13.5194	0	2.63659	18.1519	28.6672	12.1053	0	27.6521	18.7515
A830082K12Rik	0	7.01065	0	0	0	0	0.147142	21.23	0	0	5.17886	0	5.91313	0	0.115905	0	3.44219	0	0	0	0	0	0	0	0	0	0	0	0	0	0	0	0	0	0	0	0	0	0	0	0	0	0	0	0	0	0.200423	0	0
A830082N09Rik	0	0.00636612	0	0	0	0	0	0.0261418	0	0	0	0	2.03739	0	0	0	0	0	0	0	0	4.14423	0	0	0	0	0	0	0	0	0	0	0	0	0	0	0	0	0.0217033	0	0	0	0	0	0	0	0	0	0
A930001A20Rik	0	0	0	0	0	0	0	0	0	0	0	0	0	0	0	0	0	0	0	0	0	0	0	0	0	0	0	0	0	0	0	4.39902	0	0.283345	0	0	0	0	0	0	0	0	0	0	0	0	0	0	0
A930001C03Rik	0	0	0	0	0.706296	0	0	0	0	0	0	0	0	0	0	0	0	16.9204	0	0	0	0	0	0	0	0	0	0	0	0	0	0	0	0	0	0	0	0	0	10.4358	0	0	0	0	0	0	0	0	0
A930003A15Rik	0	0	0	0	0	0	0	0	0	0	0	0	0	0	0	0	0	0	0	0	0	0	25.9559	40.0106	0	0	0	0	0	0	0	0	0	0	0	0	0	0	0	22.5396	0	32.3525	0	0	0	0	0	0	0
A930003O13Rik	0	0	0.172088	0	0	0	0	0	0	0	0	0	0	0	0.00775716	0	0	0	0	0	0	0	0	0	0	0	0	0	0	0	0	0	0	0	0	0	0	0	0	0	0	0	0	0	0	0	0	0	0
A930004D18Rik	0	0	0	0	0	0	0	0	0	0	0	0	21.0812	0	0	0	0	0.402534	0	0	4.03081	0	0	0	0	0	0	0	0	0	0	0	0	0	0	0	0	0	0	0	0	0	0.627671	0	0	0	0	0	0
A930005H10Rik	0	0	0	0	0	0	0	0	0	0	13.3964	0	0	0	0	0	1.53751	0	0	0	0.671682	0	0	0.719452	0	0	47.2911	1.8493	0	0	0	0	0	0	0	0	0	22.7481	0	2.77543	0.990695	17.1412	0.826468	0	0	0	0	0	0
A930006K02Rik	0	0	0	0	9.74973	0	0	0	0	0	0	0	0	0	0	0	0	0	0	7.19251	0	0	0	0	0	0	0	1.60369	0	0	23.0701	0	0	2.37293	0	0	0	0	0	0	0	0	0	0	0	0	0	0	0
A930007I19Rik	0	0	0	0	0	0	0	0	0	0	0	0	0	0	0	0	0	0	0	0	0	0	0	0	0	0	0	0	0	0	0	0	0	0	0	0	0	0	0	0	0	0	0	0	0	0	0	0	0
A930012L18Rik	0	0	0	0	0	0	0	0	0	0	0	0	0	0	0	0	0	0	0	0	0	0	0	0	0	0	0	0	0	0	0	0	0	0	0	0	0	0	0	0	0	0	0	0	0	0	0	0	0
A930013F10Rik	0	0	28.0151	0	0	0	0	11.7546	0.724967	0	0	0	6.52218	0	4.60288	0	0	5.36225	0	0.756932	1.272	12.1986	0	0.123084	0	0	0	0	0	0.161489	0	25.6967	4.1406	0	0	25.0396	0	0	0.759167	17.9398	0.510027	31.6215	0	0	0	19.2334	2.93778	0	0
A930015D03Rik	0	0	0	0	0	0	0	0	0	0	0	0	0	0	24.8122	0	0	0	0	0	0	0	0	0	0	18.603	0	0	0	0	0	0	0.574529	0	0	0	0	0	0	0	0	0	0	0	0	0	0	0	0
A930016O22Rik	0.0538873	0	0	0	0	0	0.0288048	0	0.0469066	0.0631346	0.217358	0	0	0	0	0	0	0.047469	0	0	0	0.0385175	0	0	0	0	0	0	0	0	0	0	0	0	0	0	0	0	0	0	0.0880709	0	0.0593313	0	0	0	0	0	0
A930024E05Rik	0	0	0	0	0	0	0	0	0	3.0541	0	0	0	0	0	0	0	0	0	0	7.4861	0	0	0	0	0	0	0	0	0	0	0	0	0	0	0.603163	0	0	0	0	0	0	10.7042	0	0	0	13.9897	0	2.12379
A930041C12Rik	0	0	0	0	0	0	0	0	0	0	0	0	0	0	0	0	0	0	0	0	0	0	0	0	0	0	0	0	0	0	0	0	0	0	0	0	0	0	0	0	0	0	0	0	0	0	0	0	0
AA387883	0	0	0	0	0	0	0	0	0	0	0	0	0	0	0	0	0	0	0	0	0	0	0	0	0	0	0	0	0	0	0	0	0	0	0	0	0	0	0	0	0	0	0	0	0	0	0	0	0
AA388235	0	0	0	0	0	0	0.0840754	0.0546417	0	0	0	0	0.0803887	0	0	0	0	0	0	0	0.255059	0	0	0	0	0	0	0	0	0	0	0	0	0	0.616084	0	0	0	0	0	8.68219	0.943847	20.7477	0	0	0	0	0	0
AA413626	0	0	0	0	0	0	0	0	0	0	0	0	0	0	0	0	0	0	0	0	0	0	0	0	0	0	0	0	0	0	0	0	0	0	0	0	0	0	0	0	0	0	0	0	0	0	0	0	0
AA414768	0	0	0	0	0	0	0	0	0	0	0	0	0	0	0	0	0	0	0	0	1.29913	0	0	0	0	0	0	0	0	0	0	0	0	0	0	0	0	0	0.233138	0	0	0	0	0	0	0	0	0	0
AA415398	0	0	0	0	0	0	0	0	0	36.8169	0	0	0	0	0	0	0	0	0	0	0	0	0	0	0	0	0	0	0	0	0	0	12.4567	0	0	0	0	0	0	0	0	0	0	0	0	0	21.2705	0	0
AA465934	0	0	0	0	0	0	0	0	0	0	0	0	0	0	0	0	0	0	0	0	0	0	0	0	0	0	0	0	0	0	0	0	0	0	0	0	0	0	0	0	0	0	0	0	0	0	1.27047	0	0
AA467197	0	0	0	0	0	0	0	0	0	0	0	0	0	0	0	0	0	0	0	0	0	0	0	0	0	0	0	0	0	0	0	0	0	0	0	0	0	0	0	0	0	0	0	0	0	5.59183	0	0	2.60366
AA474331	0	0	1.09404	0	0	0	0	0	0	0	0	0	0	0	0	0	0	0	0	0	0	0	0	0	11.5972	0	0	0	0	0	0.521416	0	0	0	0	0	0	0	0	0	0	0	0	0	0	0	0	0.406698	0.406002
AA536875	0	0	0.373796	0	0	0	0.00913377	0	0.0183164	0	0.184175	0	0.115977	0.0886756	0.0360706	0	0.0492736	0.0181333	0	0.166672	0	0	0	0	0	0	0	0	0	0	0	0	0	0	0	0	0	0.0109007	0	0	0	0	0	0	0	0.00589258	0.614566	0	0
AA543186	0	0	0	0	0	0	0	0	0	0	0	0	0	0	0	0	0	0	0	0	0	0	10.5096	0	0.100166	0	0	0	0	0	0	0	0	0	0	0	0	0	0	0	0	0	0	0	0	0	0	0	0
AA545190	0	0	0	0	0	0	0	0	0	0	0	0	0	0	0	0	0	0	0	0	0	0	0	0	0	0	0	0	0	0	0	0	0	0	0	0	0	0	0	0	0	0	0	0	0	0	0	0	0
AA792892	0	0	0	0	0	0.382563	0	0	0	0	0	0	0	0	0	0	0	0	0	0	0	0	0	0	0	0	0	0	0	0	0	0	0	0	0	0	0	0	0	0	0	0	0	0	0	0	0	0	0
AA986860	0	0	0	0	0	0	0	0	0	0	0	0	0	0	0	0	0	0	0	0	0	0	0	18.3726	0	0.135034	0	33.3882	3.7752	0.793431	0	0	0	0	0	0	0	0	0	0	2.78018	0	0	0	0	0	0	0	0
AA987161	0	0	0	0	0	0	0.0664303	8.63475	14.7285	0	5.6213	0	0	0	0	4.74964	0	22.8784	0	0	5.5675	0	10.4908	0	4.86917	0	0	0.693067	0.199434	0	0	0	1.97109	0	0.44901	0	0	4.93665	15.818	13.2399	2.4167	0	0	0	9.88875	1.41926	17.1761	4.35407	0
AB041803	0	0	0	0	0	0	0	0	0	0	0	0	0	0	0	0	0	0	0	0	0	0	0	0	0	0	0	0	0	0	0	0	0	0	0	0	0	0	0	0	0	0	0	0	0	0	0	0	0
AB124611	0	0	0	0	0	0	0	0	0	0	0	0	0	0	0	0	0	0.30762	0	0	0	0	0	0	0	0	0	0	0	0	0	0	0	0	0	0	0	0	0	0	0	0	0	0	0	0	24.8893	0	0
AF251705	0	0	0	0	0	0	0	0	0	0	0	0	0	0	0	0	0	0	0	0	0	0	0.127603	0	0	0	0	0	0	0	0	0	0	0	0	0	0	0	0	0	0	0	0	0.410135	0	0	0	0	0
AF366264	0	0	0	0	0	0	0	0	0	0.645495	0	0	0	0	0	0	0	0	0	0	0.0589207	0.124081	0	0	0	0	0	0	0	0	0	0	0	0	0	0	0	0	0	0.132303	0	0	0	0	0	0	0	0	0
AI118078	0	0	0	0	0	0	0	0	0	0	0	0	0	0	0	0	0	0	0	0	0	0	0	0	0	0	0	0	0	0	0	0	0	0	0	0	0	0	0	0	0	0	0	0	0	0	0	0	0
AI182371	0	0	0	0	0	0	0	0	0	0	0	0	0	0	0	0	0	0	0	0	0	0	0	0	0	0	0	0	2.86173	0	0	0	0	0	0	0	0	0	0	0	0	0	0	0	0	0	0	0	0
AI197445	0	0	0	0	0	0	0	0.0440038	0	0.029717	0	0	0.00323633	0	0	0	0.00419988	0	0	0	0	0	0	0	0	0	0	0	0	0	0	0	0	0	0	0.0366792	0	0	0	0	0	0	0	0.048752	0	0	0	0	0
AI314180	15.6557	19.1723	69.687	27.7535	6.81758	13.2986	0.593552	21.2516	26.2544	0	27.2403	0.0458579	25.8911	28.3806	8.75881	20.2593	4.13339	5.04031	50.5297	17.1792	38.5904	23.0612	42.3714	10.182	20.5581	0.127523	20.7709	15.0382	5.50452	8.60911	40.5361	64.476	10.9729	30.4289	5.83245	30.2446	11.5387	12.5233	33.1839	65.723	20.6499	15.9647	84.6592	27.8653	12.2339	1.01346	0	26.6089	12.9311
AI314278	0	0	0	0	0	0	0	0	0	0	0	0	0	0	0	0	0	0	0	0	0	0	0	0	0	0	0	0	0	0.16542	0	0	0	0	0	0	0	0	0	0	0	0	0	0	0	0	0	0	0
AI317395	0	0	0.241277	0	0	0	0	0	0	0	0	0	0	0	0	0	0	0	0	0	0	0	0	0	1.44293	0	0	0	0	0	0.270006	0	0	0	0	0	0	0.147998	0	0	0	0	0	0	0	0	0	0	0.444285
AI413582	0	0	0	0	0	0	0	0	0	0	1.46832	0	0	0	0	0	0	0	0	4.87907	0	0	16.7591	27.2171	7.80122	0	0	0	0	0	9.23332	1.0389	2.4186	1.6079	6.85562	0	0	8.41337	0.866376	0	0	3.78785	0	9.00869	4.63183	0	0	0	23.6016
AI414108	0	0	0	0	0	0	0	0	0	0	0	0	0	0	0	0	0	0	1.12523	0	0	0	0	0	0	0	0.144604	7.89756	2.57918	0	0	0	0	0	0	5.22615	0	0	0	0	0	0	0	0	9.83726	0	0	0	0
AI427809	0	0	0	0	0	0	0	0	0	0	0	0	0	0	0	0	0	0	0	0	0	0	0	0	0	0	0	0	0	0	0	0	0	0	0	0	0	0	0	0	0	0	0	0	0	0	0	0	0
AI429214	0	0	0	0	0	0	0	0	0	0	0	0	0	0	0	0	0	0	0	0	0	0	0	0	0	0	0	0	0	0	0	0	0	0	0	0	0	0	0	0	0	0	0	0	0	0	0	0	0
AI450353	0	0	0	0.160964	0	0	0	0	1.87203	0	0	0	0	0	6.04435	0	0	0	0	0	14.499	0	0	0	0	0	0	0	0	0	0	0	0	0	0	0	0	0	0	0	0	0	12.5769	0	0	8.96079	11.7288	0	0
AI462493	4.04807	1.94235	0	0	0	0	10.0733	15.0591	16.9641	57.8525	37.6953	0	0.483845	0.407373	7.92454	25.8885	23.6035	85.4926	0.843937	54.7007	36.4116	5.5222	60.2859	11.0756	88.0879	61.5799	38.084	25.3215	34.7468	38.0657	9.06926	27.2302	53.2787	32.9404	42.7651	15.3639	8.64276	63.3603	4.58899	13.7502	58.8997	7.56447	0.647172	39.0982	21.6125	41.1999	71.1579	1.12033	11.6298
AI463170	0	0	0	0	0	0	0	0	0	0	0	0	0	0	0	0	0	0	0	0	0	0	0	0	0	0	0	0	0	0	0	0	0	0	0	0	0	0	0	0	0	0	0	0	0	0	0	0	0
AI464131	0	0	0	0.0256738	0	0	0	0	0	0	0	0	0	0	0	0	0	0	0	0	0	0	0.0893369	0	0	0	0	0	0	0	0	0	0	0	1.92219	0	0.0131918	0	0	0	0	0	0.00475562	0	0	0	0	0	0
AI467606	0	0	0	0	1.42004	0	15.5428	0	21.6468	0	0	0.306911	0	0	0	0	0	0.179059	0.443349	45.3513	26.3462	9.10854	28.4579	89.1613	64.0829	0	13.5025	0	52.3733	6.09559	8.74561	55.8469	30.0203	41.4482	0	0	12.3219	21.5641	43.2042	8.07886	8.20769	36.5587	20.6253	20.7511	7.53374	0	0	0	8.0433
AI504432	0	0	0	0	0	0	0	0	0	0	0	0	0	6.2612	0	0	0	0	6.34518	0	0	0	0.730262	0	0	0	1.13355	0	10.1946	0	0	0	0	3.368	0	0	0.821188	2.57865	1.05838	3.51772	1.60445	0	3.73619	1.15991	0	0	0	0	0
AI506816	0	0	2.7928	0	0	0	0	0	0.847286	0	0	0	0	0	0	0.247655	0.223839	0	0	0	1.48662	0	0	0	0	0	0	0.132009	0	0	0	0	0	0	0	0	0	0	0	0	0	0	0	0	0	0	0	0	0
AI507597	0	0	0	0	0	0	0	0	0	0	0	0	0	0	0	0	0	0	0	0	0	0	0	0	0	0	0	0	0	0	0	0	0	0	0	0	0	0	0	0	0	0	0	0	0	0	0	0	0
AI597479	0.423938	0	0	0.0628327	2.07368	58.9897	0	25.3662	0.493986	0	0.190746	29.9409	0	4.12194	0	12.3544	0	0	1.6164	27.2402	9.58822	0.302977	7.74759	14.7612	0	0.112086	10.7903	0.0899607	5.41097	9.87606	0.087735	6.41703	20.7045	0.396654	9.72286	0	0	0	7.61194	4.41148	0	3.64988	7.68497	0	6.15865	0	18.0851	0.0705378	13.7526
AI606473	0	0	0	0	0	0	0	0	0	0.0691461	0	0	0	0	0	0	0	0	0	0	0	0	0	0	0	0	0	0	30.9336	0	0	0	0	0	0	0	0	0	0	0	0	0	0	0	0	0	0	0	0
AI607873	0	0	0	0	0	0	0	0	0	0	0	0	0	0	0	0	0	0	0	0	0	0	0	0	0	0	0	0	0	0	0	0	0	0	0	0	0	0	0	0	0	0	0	0	0	0	0	0	0
AI661453	0	0	0	0	0	0	0	0	0	0	0	0	0	0	0	0	0	0	0	0	0	0	0	0	0	0	0	0	0	0	0	0.344648	0	0	0	0.483003	0	0	0	0	0.617878	0	0	0	0	0	0	0	0
AI662270	0	0	0.504731	0	0	0	0	0	0.336124	0	10.1133	0	0	0	0	0	0	38.8527	52.9363	13.6986	5.83517	49.0435	89.2485	0	0	0	70.3506	73.6743	0	30.1729	3.38238	131.115	2.48523	0	0.587083	37.0736	112.075	20.5167	16.3028	0.29875	25.2738	13.0627	54.9679	45.7494	10.4623	29.9512	0	19.5988	74.5054
AI837181	0.264027	0	77.6038	0	9.59823	0	0.468127	0	15.2316	78.1788	20.685	3.57785	0.224076	0.18872	3.68811	33.5881	16.064	6.98294	2.11468	4.70004	0.958989	0	0.537323	21.7217	11.0516	0.278029	36.8668	7.5261	39.3615	2.45721	0	0	1.24936	4.44847	3.18782	0.515274	12.6569	2.24727	42.8937	22.1365	28.3307	0	33.8136	3.41831	0.700247	0	0	4.87532	0
AI839979	0	0	0	0	0	0	0	0	0	0	0	0	0	0	0	0	0	0	0	0	0	0	0	0	0	0	0	0	0	0	0	0	0	0	0	0	0	0	0	0	0	0	0	0	0	0	0	0	0
AI846148	0	1.18185	1.39982	0	0.351991	31.6019	62.7218	4.43963	14.84	34.3446	16.148	0	9.10661	8.42382	24.8702	6.84022	27.3801	0.714491	0	27.7613	9.95914	4.3059	14.6266	1.64916	2.89391	2.89616	17.6892	3.1403	8.85443	4.55771	11.0288	23.0072	15.5987	0.108397	8.87502	20.8032	0.105984	15.2613	0.224994	7.17755	8.44214	13.3032	7.48073	20.7783	11.7843	27.6193	0.0705547	5.24005	15.2089
AI847159	0	0	0	0	0	0	0	0	0	0	0	0	0	0	0	0	0	0	0	0	0	0	0	0	0	0	0	0	0	0	0	0	0	0	0	0	0	0	0	0	0	0	0	0	0	0	0	0	0
AI848285	0	0	0	0	0	0	0	0	0	0	0	0	0	0	0	0	0	0	2.69603	0	0	0	13.3574	0	0	0	0	0	0	0	0	0	0.206424	2.2439	0	0	0	0	0	0	0	8.79025	0.240686	0	0	0	0	0	0
AI854517	0	0	0	0	0	0	0	0	0	0	0	0	0	0	0	0	0	0	0	0	0	0	0	0	0	0	0	0	0	0	0	0	0	0	0	0	0	0	0	0	0	0	0	0	0	19.0119	0	3.22071	8.99774
AI854703	0	0	0	0	0	0	0	0	0	0	0.0920775	0	0	0	0.0720529	0	2.87643	0	0	0	0.64776	0	0	0	0	0	0	0	0	0	0	0.123874	0	4.40275	0	7.84531	0	0.973309	0	0	6.00443	0	0	0	0	0	0	0	0
AI987944	0	0	0	0	0	0	0.125493	2.12075	0	0	0	11.8688	0	0	0	6.83433	0	0	0.102197	0	0.318369	0	0.698171	0	0	0	8.89876	34.9683	12.1534	9.2933	1.69001	0	17.6644	0	0	2.57493	0	0	0.797731	0.405186	10.618	0.0673326	1.13494	0	1.51847	0	0	0	16.0017
AK010878	0	0	8.31979	1.76336	0.517003	0.707048	0	0	8.89786	5.12557	0	1.10668	0	12.116	0	0	7.24191	0	0.269635	3.15037	11.3094	10.9513	4.71519	11.7966	1.08144	0	0	25.696	7.43663	6.4934	43.1509	0.454166	3.84394	28.7245	0.371471	0	12.3908	0.418262	2.54644	3.03797	0	15.7971	13.5639	0	14.7581	24.3079	0	0	13.9219
AK129341	0	0	0	0.237286	0	0	30.78	0	0.116654	0	0	0	0.0855585	13.914	0.634467	7.27382	2.02048	0	0	9.22044	9.2333	0	2.577	0	21.6559	0	0	0.764548	0	0	0	0	0.189819	9.73783	7.16349	0	0	0	0	0	0.870141	0.43071	0	0	0	14.2406	0	0	11.5555
AU015228	0	0	0	0	0	0	0	0	0	0	0	0	0	0	0.0437395	0	0.0447798	0	0	0	0	0	0	0	0	0	0	0	0	0	0	0	0	0	0	0	0	0	0	0	0	0	0	0	0	0	0	0	0
AU015836	0	0	0	0	0	0	0	0	0	0	0	0	0	0	0	0	0	0	0	0	0	0	0	0	0	0	0	0	0	0	0	0	0	0	0	0	0	0	0	0	0	0	0	0	0	56.9212	0	0	47.6482
AU018091	0	0	0.106964	0	0	0	0	0	0	0.0458389	0	0	0	0.00382727	0	0	0	0	0	0	0	0.0337586	0	0	0	0	0	0	0	0	0	0	0	0	0	0	0	0.00561883	0	0	0	0	0	0	0	2.33511	0.0308426	0.282938	11.9014
AU018829	0	0	0	0	0.0298458	0	0	0	0	0	0	0	0	0	0	0	0	0	0	0	0	0	0	0	6.28E-06	1.11E-05	0	5.92E-06	0	0	0	0	0	0	0	0	0	0	0	0	0	0	0	0	0	0	0	0	0
AU019823	0	0	0.190992	0.0656185	0	0.122442	0.396083	0	0.258077	24.5506	8.1763	0	0.189329	0.319163	3.66765	1.68081	8.30796	3.22252	0.24142	1.25415	1.20334	3.2459	0.45619	0	0	0	0	20.9796	0.893492	4.01643	9.90956	0.939397	13.3485	1.65923	0	37.8875	0	0	0.753111	0.112394	0.120359	14.1937	6.32822	1.14387	0.292626	0.896831	1.08036	11.7999	11.5561
AU019990	0	0	0	0	0	0	0	0	0	0	0	0	0	0	0	0	0	0	0	0	0	0	0	0	0	0	0	0	0	0	0	0	0	0	0	0	0	0	0	0	0	0	0	0	0	0	0	0	0
AU021063	0	1.65802	39.8432	0	0	0	0	0	2.19078	0	0	0	0	17.2432	0	0	0	0	0.731324	3.22842	0.917658	0	1.92155	0	0	0	0	0	0	31.634	0	0	0	0	0	6.95723	0	0	0	0	10.1077	0	0	0	0	0	0	7.53664	0
AU021092	25.627	0	0	0	229.895	60.9483	118.631	0.346532	62.3896	0	0	0	0.766253	57.4443	0	0	0	0	0	0	51.7348	0	3.66877	9.41495	221.516	0	0	3.57089	0	5.91468	30.4121	0	0	0	62.3848	17.6605	0	34.332	0	0	32.0323	5.65381	36.0461	164.663	6.7986	0	0	0	0
AU022252	0	0	0	0	0	0	4.28572	0	0	0	0	0	46.9109	0	0	15.7839	0.15034	55.9563	0	4.57578	0	5.39692	10.4926	9.22479	0	0.884434	0	0.710625	0	0.216769	7.63204	7.61195	0	0.58827	4.43024	2.44998	0	0.222455	0.408926	0	0	0	23.8218	7.04453	0	4.08699	0	12.7524	4.31207
AU022751	0	0	0	0	0	0	0	0	0	0	0	0	0	0	0	0	0	0	0	0	0	0	0	0	0	0	0.208202	0	0	0	0	0	0	0	0	0	0	0	0	0	0	0	0	0	0	0	0	0	0
AU022754	0	0	0	0	0	0	0	0	0	0	0	0	0	0.00448405	0	0	0	0	0	0	0	0	0	0	0	0	0	0	0	0	0	0	0	0	0	0	0	0	0	0	0	0	0	0	0	0	0	0	0
AU022793	0	0	0	0	0	0	0	0	0	0	0	0	0	0	0	0	0	0	0	0	0	0	0	0	0	0	0	0	0	0	0	0	0	0	0	0	0	0	0	0	0	0	0	0	0	0	0	0	0
AU023762	0	0	0	0	0	0	0	0	0	0	0	0	0	0	0	0	0	0	0	0	0	0	0	0	0	0.0154726	0	0	0	0	0	0	0	0	0	0	0	0	0	0	0	0	0	0	0	0	0	0	0
AU040320	0	0.13999	0.425732	2.29142	0	0	44.5461	23.5703	0	3.16663	0.0741613	20.8972	0	0	0.0694622	0.131592	5.04695	0	33.2109	12.1676	21.2763	7.83828	0	0	7.59779	0.0870594	21.9171	13.4823	0	11.6731	7.76461	9.3656	0	22.401	3.6507	9.41871	0	34.7223	0	26.3371	41.4929	4.48283	0.541789	1.80343	10.4244	4.43227	12.0491	0	0
AU041133	0	0	0	0	0	0	0	0	41.5565	0	0	0	0	0	0	0	0	0	0	0	0	0	0	0	0	0	0	0	0	0	0	0	0	0	0	0	0	0	13.4328	0	0	0	0	0	0	0	4.06904	0	13.9165
AV039307	0	0	0	0	0	0	0	0	0	0	0	0	0	0	0	0	0	0	0	0	8.12217	0	0	0	1.15295	0	0	0	0	0	0	0	0	0	0	0	0	0	0	0	0	0	0	0	0	0	0	0	0
AV051173	0	0	0	0	0	0	0	0	0	0	0	0	0	0	0	0	0	0	0	0	0	0	0	0	0	0	0	0	0	0	0	0	0	11.6359	0	0	0	0	0	0	0	0	0	0	0	0	0	0	0
AV320801	0	0	0	0	0	0	0	0	0	0	0	0	0	0	0	0	0	0	0	0	0	0	0	0	0	0	0	0	0	0	0	0	0	0	0	0	0	0	0	0	0	0	0	0	0	0	0	0	3.02085
AW011738	0	0	0	0	0	0	0	0	0	0	0	0	0	0	0	0	0	0	0	0	0	0	0	0	0	0.863084	0	0	0	0	0	0	0	0.891467	0	0	0	0	0	0	0	0	0	0	0	0	0	0	0
AW046200	0	0	0	0	0	0	0	0	0	0	0	0	0	0	0	0	0	0	0	0	0	1.55201	0	0	0	0	0	0	0	0	0	0	0	0	0	0	0	7.78646	0	0	0	0	0	0	0	0	0	0	0
AW112010	0	0	0	0	0	0	0	0	0	0	0	0	0	0	0	5.89351	0	0	0	0	0	0	0	0	0	0	0	0	0	0	0	0	0	0	0	0	0	0	0	0	0	0	0	0	0	0	0	0	0
AW146154	0.215046	0	0	0	0	0	0	0.124914	0	0	0	0.299372	0	0	0	0	0	0	0	0	5.88523	0	16.5115	0	0	0	0.982379	0.851798	13.8198	0.909148	0.0445038	0	35.1263	0	0	14.3201	0	0	32.3703	3.40232	0.311734	0.411445	20.3982	0	19.8572	0	0	0	5.14954
AW209491	0	0	0	71.2295	0	0	0	0	0	0	35.7956	0	2.21611	0	0	17.7892	0	1.76424	13.9782	2.26658	0	0	27.8415	1.57468	0	0	5.4785	0	11.5575	0	22.0342	183.423	43.2321	26.0399	17.3315	0.194941	10.4838	67.1346	0	0	0	42.0697	1.98775	46.5756	23.3279	5.97599	0	0	15.6929
AW549542	0	0	0	0.033129	0	0	0	0	0	0	0	0	0	0	0	0	0	0	0	0	0	0	0	0	0	0	0	0	0	0	0	0	0	0	0	0	0	0	0	0	0	0	0	0	0	0	0	0	0
AW549877	0	0	5.82655	13.3851	42.1002	35.9814	1.51267	5.24318	5.42552	31.7601	1.90492	12.9618	32.9567	2.53852	0	13.9143	17.6866	0.124012	20.9984	11.0911	19.66	4.02289	4.57753	14.0688	6.68669	2.97994	0	2.21149	16.9323	28.4311	0.349613	0.0852372	6.01027	3.95127	5.04043	0.477806	3.27654	36.863	1.5002	16.9094	19.4828	26.4314	17.0632	0.544383	18.8518	17.8336	28.2089	3.0984	16.0017
AW551984	0	0	0.289844	0	0	0	0	0	0	0	0	0	0	0	0.0592386	0	0	0	0	0	0	0	0	13.266	0.725576	0	0	0	0	0	0	0	0	0	0	0	0	0	0	0	0	0	0	0	0	4.2386	42.1538	1.06492	5.69911
AW554918	0	0	0	3.55652	0	0	0	0	0	0	5.83897	0	0.285555	0	0	1.84243	4.3841	0	0	0.700768	0	0.76252	0	0	0.979622	0	0	0.226601	0	5.45844	0	0	3.22806	0.062414	2.48961	0	0	0	0.129233	0	5.21282	0	0	5.58895	0	2.90162	0	0	4.20473
AW822252	0	0	0	0	0	0	0	0	0	0	0	0	0	0	0	0	0	0	0	0	0	0	0	0	0	0	0	0	0	0	0	0	0	0	0	0	0	0	0	0	0	0	0	0	0	0	0	1.0603	0.952028
AY074887	0.74685	1.2487	0	0.447157	0	0	1.93372	0	0	0	0	0	1.24039	0	0	0.569696	0	0.656928	0	0	0	0	0	0	31.5535	0	0	0	0	0	0	0	0	0	0	0	0.703001	0	0	0	0	1.09049	0.841381	0	1.00065	0	0.434448	0.954469	0
AY358078	0	0	0	0	0	0	0	0	0	0	0	0	0	0	0	0	0	0	0	0	0	0	0	0	0	0	0	0	0	0	0	0	0	0.130655	0	0	0	0	0	0	0	0	0	0	0	0	0	1.01168	1.10065
AY512931	0	0	0	0	0	0	0	0.0916687	0	0	0	0	0	0	0	0	0	0	0	0	0	0	0	0	0	0	0	0.13421	0	0	0	0	0.299866	0	0	0	0	0	0	0	0	0	0	0	0	0.0455559	0.096072	0	0.376734
Aaas	0	64.2301	0	26.4806	0	1.90259	1.923	0	1.50186	54.5551	88.0945	1.95918	23.0113	7.13403	74.0596	88.98	45.9263	62.9158	56.499	39.192	86.142	50.1473	121.083	95.1916	118.201	24.8769	30.4371	13.7543	1.16161	46.7679	99.3824	53.6978	22.1245	101.623	17.6394	151.579	212.435	140.355	126.692	69.9565	78.9313	18.6918	204.443	51.1947	11.1766	225.241	0	35.8556	77.3599
Aacs	0	2.17409	0	0	0	0	0	0.13499	23.2828	7.56095	9.72157	0	0	0	3.76362	0.370993	71.7814	75.3799	18.2385	0	24.72	24.7044	28.3445	0	0	0	0	9.76728	0	2.52731	0	7.4606	0	10.0065	4.68696	43.242	3.08409	0	0	1.53488	14.1606	0	7.66627	7.19975	29.3311	2.75357	21.4504	43.1448	58.2669
Aaed1	0	0	0	0	0	0	0	0	0	0	0	0	0	0	0	0	0.330239	0	0	41.1184	0	1.7815	5.13961	0	0	0	0	0	0	0	0	0	0	0	0	0	0.433666	0	0	0	0	0	0	0	0	0	21.8792	0	0
Aagab	1.445	0	0	0	0	0.159497	0	0.335055	0.335854	0.112995	0	22.88	0	0	0	9.31881	23.0788	52.4453	42.8332	17.8693	33.6201	20.2444	32.7805	1.48255	6.21178	0.152657	9.61058	47.4355	7.95572	16.1493	27.5056	26.5905	2.46482	14.8696	3.93033	0.280896	1.4559	34.8793	16.1566	40.9889	24.2278	86.5522	5.88264	13.2434	21.9649	6.8294	0.0878101	0.287795	27.5422
Aak1	10.5879	0.461959	0	2.79196	8.46192	2.83511	7.07598	0.105458	2.41481	0.641732	3.42066	0	4.21761	1.22833	0	3.15055	2.13269	1.95837	0.209758	4.74314	0.0326267	1.84148	1.38614	1.78389	2.36446	0.0574492	0	0.982983	1.40957	3.0718	0.987678	2.45181	4.3935	2.26612	0.711523	0	0.658243	4.91447	1.81646	1.62707	2.44712	0.0775739	5.02486	2.95583	3.45315	4.00921	2.5603	0.0362727	1.64867
Aamdc	0	79.6196	0	0	0	0	0	0	0	8.45795	0	26.524	0	0	0	0.57566	0	6.56406	0	0	10.236	0	19.4458	0	0	0	52.3018	0.523931	0	16.702	23.2738	26.7371	0	6.87597	38.9143	0	0	9.43763	0	30.9516	0	14.2853	14.023	24.6216	0	0	23.0223	0	0
Aamp	81.987	16.8706	26.5181	69.495	7.55323	25.6689	81.484	73.1932	157.847	3.19606	89.3451	62.1651	91.0663	84.0796	115.636	80.3575	162.347	173.385	56.0754	113.13	155.114	177.363	107.317	140.796	142.938	2.05083	98.0132	151.109	123.923	93.0294	95.0245	94.7623	92.1271	214.841	97.7172	204.47	97.6018	134.756	73.645	179.742	81.4787	32.6882	96.4278	171.659	130.883	284.747	126.445	125.971	99.205
Aar2	0.956813	0	0	0.0630145	0.891461	4.70554	78.3722	39.526	0	14.006	16.8376	0.0807177	4.08918	2.6799	25.8082	12.0531	32.4179	2.99727	0.463255	1.80447	14.4273	12.9673	16.4188	62.845	13.2857	13.3797	44.8566	22.8309	53.2784	16.5114	29.3948	5.53583	2.1172	3.68047	16.7196	91.8686	41.7046	0.112389	2.27008	7.98713	12.9452	27.4597	9.22747	28.1158	21.6227	0	40.5377	2.47645	9.90205
Aard	0	0	0	0	0	0	0	0	0	0	0	0	0	0	0	2.66607	0	0	0	0	0	0	0	0	0	0	0	0	0	0	0	0	0	0	0	0	0	0	0	0	0	0	0	0	0	0	0	6.07082	6.53919
Aars	45.7201	1.0013	13.541	1.51212	6.71896	0.217239	0	0	0.228771	18.6299	25.0888	36.8994	31.9624	42.4131	2.21197	44.5973	43.0188	1.38304	9.04854	24.1857	41.2674	21.1281	25.6737	27.189	40.8617	62.5811	52.7386	19.6563	11.4692	12.6993	5.6043	45.2678	41.1302	24.6025	11.0793	0.285709	69.5017	0.207419	80.9106	26.1882	7.67738	23.224	13.0386	6.96026	17.1005	14.6452	18.4865	59.7129	17.8164
Aars2	27.0881	11.5619	38.9781	12.4189	0	0	0	0	0	7.30809	2.7625	0	5.62337	0	35.3638	4.2893	0.237124	6.85993	18.7973	32.1757	7.83849	11.1819	4.40236	17.9599	15.8753	0.11597	0.10735	33.5094	3.97807	0.227084	7.80728	0	2.59984	24.5235	8.40185	0	0	0	9.36823	0	0	0.472139	0	0	0	8.49432	10.2229	19.4835	6.10989
Aarsd1	122.722	3.6969	0	3.90002	0	1.36396	0	2.86964	132.372	13.0259	24.3519	78.2043	83.5557	63.9217	99.9427	59.9329	0.222735	112.739	77.7202	70.6771	76.1852	0	55.369	25.3349	28.1617	0.656758	6.08512	0	13.389	22.5663	8.51966	53.6263	133.933	36.7818	32.6143	22.2617	56.4846	135.306	83.5253	2.55623	0.684346	0	61.2126	0	48.4743	0.532629	0	77.5227	162.248
Aasdh	5.7251	0	0	0	5.38027	0	0.264796	0	0	0	1.06649	0	0	0	0	0	0	0.608759	0	2.47318	0.625016	0.188112	0.406751	0	0	0	23.0984	0	0	0	0	2.15164	9.54923	11.7296	0.0995232	12.1688	0	2.1912	0	0	11.3718	6.51407	0	0	0	0	0	4.79802	35.4552
Aasdhppt	0	40.9854	2.23728	2.53749	77.3663	0	0.231477	0	5.58074	0	19.3336	0	0.774918	0	0	7.5438	7.74809	1.48488	4.99178	18.4437	21.9439	26.9363	32.2453	66.7861	10.823	13.703	0	7.04053	18.4591	31.4021	8.15588	3.76755	39.2053	22.4403	0.914549	8.0619	32.1621	37.5918	14.361	20.9477	14.2493	10.7974	31.224	19.1586	0.856605	61.1283	26.0686	11.89	31.0223
Aass	0	0	0	0	0	0	0	0	0	0	0	0	0	0	0	0	0.0710395	0	5.15066	0	0	0	0	0	0	0	0	0	0	0	0	0	0	0	0	0	0	0	0	0	0	0	0	0	0	0	0	0	0
Aatf	0	0	120.069	0.129871	0	0	0	0	13.6534	0	10.9279	0	120.875	0	11.015	81.2203	7.20965	126.545	49.7664	0.176761	66.2141	62.5466	66.0626	17.5138	15.3459	40.8088	122.138	27.9752	37.8453	16.0503	18.814	160.893	0.206951	131.605	62.2594	38.7656	92.6479	25.0657	69.5496	0.222968	30.5623	13.2194	70.4621	26.0025	34.1653	147.958	26.1685	165.44	54.4585
Aatk	0	0	2.1433	0	0	0	0	0	0.161276	0	0.18687	0	0	0	0	0	0	0	0	0	0	0	5.77391	0	0	0	0	0	0	0.214525	0	0	0	0	0	0	0	0	0	0	0	0	0	0	0	0	0	0	0
Abat	0	0	0	0	0	0	0	0	0	1.20388	0	14.5384	0	0	8.8164	0	0	0	0	0	0	0	2.99525	0	0	0	0	0	0	0.25058	0	0	10.1003	0	0.732067	0	0	0	0	0	0	0	0	0	0	0	2.46214	0	2.76507
Abca1	0.952411	52.5668	26.9823	0	0	4.49992	18.8345	23.7671	21.7493	26.4136	7.93996	0.0518944	36.4333	0.294984	12.4368	2.29327	0.886016	0	0	1.31956	2.79663	0	10.6364	10.1991	7.95128	13.0121	11.4069	1.99461	2.88183	25.8412	0	0	0.322998	1.78277	29.3579	0.164792	0.310026	0	0	0	0	5.26106	2.04964	10.6501	5.51651	0	40.4939	0	0
Abca13	0	0	0	0	0	0	0	0	0	0	0	0	0	0	0	0	0	0	0	0	0	0	0	0	0	0	0	0	0.087197	0	0	0	0	0	0	0	0	0	0	0	0	0	0	0	0	0	0	0	0
Abca17	0	0	0	0	0	0.0254008	0.0717898	0	0	0	0	0	0	0	0	0	0	0.0403542	0	0	0	0.0218176	0	0.0454224	0	0	0	0	0	0.0237225	0.0379221	0	3.58568	0	0.0231018	0	0.0731651	0.0725486	0	0	0	0.0328263	0	0.0590464	0	0	0	0	0
Abca2	0	0	0	0	0	0	0	0	0	0	0	0	0	0.125923	0	0.838899	0	5.52979	0.316309	1.16234	6.37986	0.0830324	0.135273	0.0346381	0	0	8.28845	1.66639	6.97344	2.0323	0.0721806	15.2575	0.248256	0.856517	8.31324	19.7676	4.09305	3.03494	0.0421774	0	0	0	0	0.280811	2.87375	0.987791	0	8.21263	5.11969
Abca3	24.1026	0	1.04871	0.0327176	0	8.26469	32.4981	7.79342	4.00781	0	0	0	0.663017	0	0	5.89197	3.63588	7.46882	20.6257	2.30094	0.399685	3.87964	2.17144	19.3809	0.143349	0	0	0	1.26341	21.4601	7.8888	0	8.71055	0	14.3175	0	30.8318	18.5561	14.9883	0.784153	2.15934	6.46919	2.00025	1.44878	6.92782	0	0	0	0
Abca4	0	0	0.335529	0	0	0.0540196	0	0	0	0	0	4.41111	0	0	0	0.233974	0	0	0	0	0.131867	0	2.06243	1.12067	0	0	0.286056	0	0	1.71357	0	0	0	0	0	0	0	0	0	5.76461	0	0	0	0	0	1.38451	0	0	0
Abca5	0	0.0723154	0	0	0	0	0	0	0	0	0	2.5569	0	0	0	0	0	0	0	0	0	0	0	0	0	0.494716	0	0	0	0	0	0.874249	0	0	0	0	0	0	0	0	0	0	0	0	0	0	0	0	0
Abca6	0	0	0	0	0	0	0	0	0	0	0	0	0	0	0.0110014	0	0	0	0	0	0	0	0	0	0	0	0	0	0	0.0419229	0	0	0	0	0	0	0	0	0	0	0	0	0	0	0	0	0	0	0
Abca7	1.55571	4.8419	0	0.0317779	0.0749872	0	0	0	2.13306	0	0	0	0	0	0	0.429948	3.56738	4.44324	0	1.43078	0.727284	0	0	0.127822	6.4942	0	7.30842	1.6407	5.84204	2.77921	0.310956	0.519858	2.5461	1.75713	1.19093	0	0	3.62384	1.45437	6.8485	1.45511	0.0768675	0.646994	0	0	2.95938	0	0	0.599819
Abca8b	0	0	0	0	0	0	0	0	0	0	0	0	0	0	0.283788	0	0	0	0	0	0	0	0	0	0	0	0	0	0	0	0	0	0	0	0	0	0	0	0	0	0	0	0	0	0	0	0.0702211	0	0
Abca9	0	0	0	0	0	0	0	0	0	0	0	0	0	0	0	0	0	0	0	0	0	0	0	0	0	0	0	0	0	0	0	0	0	0	0	0	0	0	0	0	0	0	0	0	0	0	0	0	0
Abcb10	0	0.570683	0.723178	0	0	6.13209	0.150073	10.046	0	0	8.31332	0.892652	0	0.241802	0	0.134102	0	5.54048	7.48814	17.2126	13.7239	29.3987	12.885	16.9455	15.0515	0	0	0	6.7609	0	10.0655	20.6137	0.159089	17.5742	16.8275	0	7.73561	4.25217	18.0473	21.4324	28.8709	18.9976	1.0124	1.08123	5.42312	13.2103	0	8.88541	9.89207
Abcb1a	82.2368	0.122493	0	0.0106604	0	0	0	0	0	0.565749	0	0	0	0	0	0	0	0	0	0	0	0	0	0	0	0	0	0	0	0	0	0	0	0	0	0	0	0	0	0	0	0	0	0	0	0	0	0	0
Abcb1b	1.33602	0	0	0.0123074	0	0	0	0	0	0	0	0	0	0	0	0	0	0	0	0	0.525833	0	0	0	0	0	0	0	0	0	0	0	0	0	0	0	0	0	0	0	0	0	0	0	0	0	0	0	0
Abcb4	0.125938	0	0	0.474201	0	0	0	0	0	0	0	0	0	0	0	0	0	0	0	0	0	0	0	0	0	0	0	0	0	0	0	0	0	0	0	0	0	0	0	0	0	0	0	0	0	0	0	0	0
Abcb6	77.1117	0	0	0	0	0	0.113048	0	0	0	10.5803	0	0	0	0	12.7188	46.5927	0	0	0.307022	0	0	19.0029	0	0.980874	0	0	0	2.72116	11.6645	1.78167	12.1114	8.04204	5.21228	0	0.123008	0	0	0	0	6.19935	0	0	0	7.86306	0	0	29.9606	8.859
Abcb7	29.8938	6.51991	3.08936	43.3247	0	0.06854	14.7767	12.2291	5.48651	0	3.9593	0.0940674	8.83422	2.89752	3.48871	4.10621	0	7.12918	7.4877	10.0836	2.2891	8.59108	5.10504	0.0490279	4.48393	15.9575	14.7075	5.66625	6.31032	2.04765	2.35256	0	15.4757	15.0857	0.810115	5.6299	0.112729	0	2.03404	8.51339	3.28465	13.3666	12.1933	4.93637	8.96375	4.1935	16.843	2.22616	15.4813
Abcb8	0	0.429309	0	0.374475	0	2.79126	1.80411	0	30.566	0.0988891	14.4112	113.508	0.647083	0.0908703	0	12.2834	49.201	5.00668	13.5772	18.9349	30.6313	23.2283	26.3539	9.38107	9.8922	0	4.07797	57.8667	14.9276	3.13733	0	0	0	3.072	34.2352	11.2873	5.66357	0	25.5189	8.08368	12.5038	15.9558	0	32.2689	7.34201	22.4531	15.2161	1.84674	4.81975
Abcb9	0	0	0	0	0	0	0	0	0	0	0	0	0	0	0	0	0	0	0	0	0	0	0	0	0	0	0	0	0	0.114092	0	0	0	0	0	0	0	0	0	0	0	0	0	0	0	0	0	0	0
Abcc1	15.0235	2.95551	30.1446	21.3112	0	8.70226	0	0	12.3145	0	9.24232	34.1888	6.40859	0	2.53593	0.383598	11.5911	0.210956	32.761	0.0483756	13.4719	29.3671	39.1508	14.6357	0	0.126763	17.7142	13.4231	11.6675	0.0620126	19.478	31.103	29.7115	44.8107	14.313	28.3225	38.7782	6.88766	72.405	18.6829	14.2255	4.54631	20.0207	2.46896	58.9088	11.464	14.0187	0	7.59782
Abcc10	0	0	0	0	0	0.0818652	0	0	0	0.17411	0	0	0	10.0659	1.35445	0	0.74639	0	0	0	0	0	0.228631	15.2842	0	0	0	0	0.0992348	0	0	1.87797	0	0	3.79842	1.43244	0	0	0	1.64707	0	0	0	1.42797	1.16928	0	0	0.0492398	0.530053
Abcc12	0	0	0	0	0	0	0	0	0	0	0	0	0	0	0	0	0	0	0	0	0	0	0	0	0	0	0	0	0	0	0	0	0	0	0	0	0	0	0	0	0	0	0	0	0	15.4939	0	0	0.318224
Abcc2	0	0	0	0	0	0	0	0	0	0	0	0	0	0	0	0	0	0	0	0	0	0	0	0	0	0	0	0	0	0	0	0	0	0	0	0	0	0	0	0	0	0	0	0	0	8.06489	0	0	0
Abcc3	0	0	0	0	0	0	0	0	0	0	0	0	0	0	0	0	0.516959	0	0	0	0	0	0	0	0	0	0	0	0	3.48527	0	0	0	0	0	0	0	0	0	0	0	0	0	7.19903	0	0	0	0	0
Abcc4	0.0647426	14.5526	0	16.2291	0	0.00345696	0	4.67537	0.454022	0.0245086	4.91012	0	0.0533625	76.6383	13.4399	6.27485	8.84157	16.0333	0	19.2603	2.80993	0	0	0	0.0107694	0	0	0.109996	3.04675	13.082	0	1.17653	0	1.15138	0	0	0	0	0.0201171	0	7.52102	0	0.0710135	12.2717	6.83543	0	0	0	4.59978
Abcc5	0	0	4.7499	0	0	0.13583	44.6931	4.41933	22.8628	4.38162	8.50949	9.04128	2.83048	23.5868	39.4947	14.0691	0.0442182	25.0741	0.0444256	6.37672	7.74385	12.0106	17.4507	13.3253	1.00497	0.194405	23.3585	2.28735	0	5.00412	0.0506745	12.0088	28.2043	0	6.73036	33.5882	0	43.8062	12.27	3.35295	0.79702	4.56082	5.57084	4.33889	4.27929	6.81459	17.7115	0.733562	0.586244
Abcc9	9.10219	0.0271024	25.2775	0	0.0891405	33.1148	0.0450239	0	0	0.00186023	6.73706	45.6521	9.58258	0	18.5682	16.5511	38.6123	0	0	0	0	0	0	0	0	0	0.0023153	0	0	30.3971	0	0	0	0.0148917	0	0	0.00215404	0	0	0.0161188	0	0	0.00258902	0	0	0.00137228	0.00485564	0	0.0382038
Abcd1	0	0.183422	0	0	10.5521	0	0.0964023	13.909	1.25669	0	10.9666	0	0	36.9749	0	0.774965	11.3512	3.13595	20.5244	13.3384	43.8157	5.03638	21.3195	42.2461	26.0263	19.0492	59.0233	16.6625	29.5626	0.446705	19.5543	5.6164	14.7291	21.0924	10.3298	27.4394	0	3.07947	1.04696	9.74658	18.0599	35.7546	21.8061	25.3254	52.424	6.54742	30.1022	26.5584	27.1308
Abcd2	0.00643169	0.00912493	15.2175	0.0209582	0.00899011	0.285445	0.0086434	0	0.00375808	0.00569157	0.116117	0	0.110159	0.0642062	0.0136214	2.79429	8.17767	0	0.046691	0.883698	0	0	0.0332186	0.0102091	0	0	0	0.0341447	0	5.33053	0	0	0.06104	0.0300941	0	0	0	0	0	0	3.97925	0	0.00705475	0.0046063	0	0	0	0.042922	0
Abcd3	0	7.7086	0.931077	55.6063	1.5084	0	40.9968	1.25385	9.30537	1.69253	4.95266	41.3873	55.3475	5.59637	0.303994	27.744	4.27882	0	12.2284	12.2128	14.1588	16.5586	7.33316	0	23.4384	76.8157	27.3644	25.8341	29.8713	39.2231	15.7248	0	1.12585	15.5516	0.108803	40.5565	74.1227	12.6681	0.104763	36.162	5.98467	16.727	17.1951	37.1768	0	33.132	18.4146	17.0224	12.4571
Abcd4	0.260404	0.0126646	5.14681	11.2523	0	0	0.00664831	0.200175	2.28671	5.1347	0.0137273	0.118585	0	0	13.1977	4.39718	21.6707	0	0	0.0468704	4.11774	2.13178	9.94571	0	0.20211	0	8.61134	3.04179	0	0.171441	2.96175	0.381099	37.7261	1.26319	18.3325	0	0	4.73671	0	0	12.449	8.56865	0	0	0	25.1769	0	0	41.7921
Abce1	0.954195	76.613	39.5075	99.9416	19.3372	0.528286	99.5916	0.665562	81.8929	22.4656	49.5839	4.64068	109.914	49.7805	0.0672379	51.8449	75.636	32.0301	86.5449	45.733	84.9267	59.553	31.6605	37.7071	15.6355	10.9018	68.86	17.5786	49.3637	24.4061	75.4395	46.9152	53.7604	49.7303	59.7482	18.9863	17.18	87.9454	23.6968	43.6714	31.5228	29.9766	35.9426	45.6597	91.2145	94.2589	9.19508	100.853	48.0387
Abcf1	79.2085	3.78486	0	5.83609	0	0	8.79212	37.5501	7.50349	0.09181	44.0373	1.06705	7.20731	14.6761	45.1884	18.6951	17.2211	80.3114	44.7658	30.6841	28.5208	19.4286	23.6247	40.2107	55.3009	26.7581	51.26	24.064	56.1925	11.0382	26.1872	48.0968	7.99875	52.4013	17.7148	20.7115	49.3089	19.5819	34.5893	21.5401	49.446	17.1546	32.5829	13.4553	63.4612	33.7078	72.3472	50.8865	32.4849
Abcf2	2.92535	6.71026	0.757263	51.7669	0	31.0129	81.0583	34.102	7.65148	75.7555	37.291	29.1583	118.878	119.371	12.7496	111.794	157.836	36.7452	81.6668	59.7395	64.3977	84.7232	76.8269	31.4905	16.7333	19.1711	106.222	89.3957	72.9138	30.2894	74.2778	185.658	116.22	108.726	37.0059	77.5764	223.408	83.7302	111.452	46.4298	96.9356	50.457	67.5553	93.5915	106.311	236.213	25.4014	166.412	151.479
Abcf3	10.5152	0	3.4741	1.12752	0	0	0.099956	0	25.7984	14.468	17.1054	21.3151	4.68391	1.69144	0	5.98145	22.8141	1.18264	13.6494	4.24943	15.8903	16.7359	17.2682	16.547	1.44562	0	0	26.5838	3.15592	10.0757	5.55594	15.0356	10.395	14.7574	37.2107	33.4574	82.7712	1.18301	10.0998	0.567959	16.1782	4.65568	3.07317	25.9779	6.79668	3.16776	2.93015	1.04192	11.2165
Abcg1	0	11.9656	24.664	0.362043	1.79382	8.34158	0	0.213533	0.785734	0	0	0.465379	0	2.46999	13.7214	1.56644	0	0	0	0	1.21529	0	0	0	0	0	0	1.97261	0.410764	1.83607	0.0506018	0	1.56601	0	1.54145	0.0592578	0	0	0	0	0	0	0	6.85348	0	9.25625	0	12.4819	8.53717
Abcg2	143.169	262.22	69.5493	16.6279	0	123.524	119.137	127.645	41.1792	266.305	87.2284	236.342	114.107	39.1968	123.749	171.799	111.354	30.0954	105.896	67.4717	29.2182	85.4819	84.2436	39.4385	39.971	84.0124	22.3718	103.183	83.8117	160.053	120.741	8.43673	47.5155	35.7146	111.858	13.55	153.04	138.451	52.7503	43.4489	52.4673	21.7659	136.56	17.2118	21.6309	102.98	82.9999	198.356	66.9894
Abcg3	0	0	0	0	0	0	0	0	0	0	0	0	0	0	0	0	0	0	0	0	0	0	0	0	0	0	0	0	0	0	0	0	0	0.342534	0	0	0.111671	0	0	0	0	0	0	0	0	0	0	0	0
Abcg4	0	0	0	0	0	0	0	0	0	0	0	0	0	0	0	0	0	0	0	0	0	0	0	0	0	0	0	0	0	0	0	0	0	0	0	0	0	0	0	0	0	0	0	0	0	0	0	0	0
Abcg5	0	0	0	0	0	0	0	0	0	0	0	0	0	0	0	0	0	0	0	0	0	0	0	0	0	0	0	0	0	0	0	0	0	0	0	0	0	0	0	0	0	0	0	0	0	0	0	0	0
Abhd1	0	0	0	0	0	0	5.0628	0	0	0	0	0	0	0	0	0	0	0	0.463383	0	0	0	4.83667	0	0	0	0	0	0	3.94399	0	0	0	0	0	0	0	0	0	0	0	0	0	0	0	0	0	0	0
Abhd10	7.42309	0	7.33425	31.7203	32.9846	41.7057	0.335837	1.28301	55.2829	0	17.0457	0.104786	59.2756	0	0	18.9182	14.8969	15.4686	0	34.7302	3.94315	8.04856	18.2823	103.506	0	0	9.34354	17.252	0	7.4309	0.572229	0.461158	8.01285	1.02926	21.7734	0	0	8.90824	28.3201	19.5279	30.3233	0	14.1772	14.5745	10.0386	70.9391	1.00885	0	21.6178
Abhd11	0.440115	0	140.059	0	0	136.24	0.386209	0.502044	136.375	120.143	25.5018	49.9247	1.11158	0	66.2676	30.5448	0	29.8261	25.995	51.5774	16.0048	16.3688	108.147	127.604	49.0374	0	0	33.4372	108.918	0.907082	65.0921	79.2773	0	81.7991	9.68863	0.862732	25.964	93.886	91.4988	38.0158	25.1795	26.128	28.4124	51.9557	40.3895	55.0003	36.2757	56.7461	50.6596
Abhd11os	0	0	0	0	0	0	0	0	0	0	0	0	0	0	0	0	0	0	0	0	0	0	0	0.961913	0	0	0	1.09399	0	0	0	0	0	9.79504	0	0	0	0	0	0	0	3.90226	0	0	0	0	2.94561	0	0.975356
Abhd12	0	0	17.049	0	0	0	0	2.73989	32.018	0	10.9448	0	0	32.8606	25.3179	19.8951	0.425143	7.65493	3.1587	23.7877	6.26456	0	33.3156	9.78461	3.89284	0	30.6795	20.2546	5.56606	1.63392	10.6219	0	5.23578	0.184734	1.78903	8.84421	0	0	49.6662	3.42078	0	1.13648	9.14641	0	16.4673	0	0	0.392043	6.25411
Abhd13	0	0	9.12466	26.9566	0	15.8802	0	0.164184	20.5154	5.93383	7.89146	0.966266	0	5.85182	0	16.6559	11.3084	20.5707	0.153599	15.791	28.8238	13.3729	21.5558	16.7865	1.03571	0	0.207283	1.01838	22.6594	4.16473	9.5778	19.9909	0.133836	30.23	14.0883	9.09899	5.73092	0.595889	0	9.29636	28.4868	25.885	0.773818	5.91088	29.6917	0.899816	13.9245	5.41095	5.00833
Abhd14a	2.68779	0	0	2.13614	0	0	11.9613	40.3966	3.08269	0	25.6929	15.8392	0	0	0	14.7991	27.8508	63.2163	73.9568	72.6484	30.4339	13.1404	65.9982	80.645	40.0652	6.00232	4.11572	5.20164	42.8874	0	8.80846	113.422	6.02797	22.1052	40.724	0	0	0.715911	0	1.97943	0	19.6273	0.428475	11.3035	11.3095	49.1245	32.2632	6.72915	35.6099
Abhd14b	0	0	0	0	28.9442	0	0	0	0	0	0	0	0	0	0	0	0	87.6001	0	1.11675	5.51656	0	30.3202	0	19.5559	0.290856	6.19722	28.7649	0	4.56642	0	15.7094	39.1817	0	37.4863	0	0	0	0	50.258	56.2384	0	0	0.357459	16.484	0.78779	26.6058	0	0
Abhd15	0	0	0	0	0	0	0	0	0	0	0	0	0	0	0	0	0	0	6.7487	0	0	0	7.11268	0	0	0	0	9.23241	0	0	3.47056	0	0	0	1.25641	18.2668	0	0	0	0	0	0	0	0	22.1519	0	0	0	0
Abhd16a	93.0315	0.67876	0	0.118781	139.476	0.220044	1.24528	108.914	54.8924	90.3719	34.6825	0	0.170275	44.7573	9.24759	3.64891	5.59751	5.81531	57.7379	12.7752	33.8139	27.4642	25.3556	22.9643	50.0524	96.6557	116.283	14.7507	51.2768	47.5801	57.1051	34.8663	3.97737	32.5585	33.2209	66.8037	18.7383	25.0396	80.3457	99.067	46.2767	66.4838	112.509	54.0254	44.4827	0	0	0	32.7779
Abhd17a	19.3734	100.732	19.5995	24.0183	14.3023	299.269	357.532	4.77808	58.0063	25.5069	100.329	99.4115	44.8332	11.4683	42.8374	110.655	88.0064	56.7887	153.019	108.724	6.27905	33.7827	58.4873	30.9502	52.8615	107.499	49.9277	62.0733	104.253	61.7464	126.563	79.6786	27.7331	27.4291	108.747	18.6306	47.6869	55.3279	101.521	68.4404	49.668	150.011	63.6661	116.006	32.288	77.4839	40.1388	8.38034	42.7321
Abhd17b	0.457763	46.3908	72.9448	41.6419	0	0	0.544144	0	16.4821	0.953993	17.2409	28.077	0.260293	6.03099	22.2894	25.9828	16.6792	23.6573	0.776078	9.24979	11.7436	32.2855	13.3052	0	0.262245	0	31.186	0	17.8246	16.2618	14.3956	8.86656	0.144577	9.70628	0.153693	25.6633	0	16.1585	36.6574	38.0202	7.97667	21.0456	8.56504	16.7445	26.0227	2.10933	1.48271	5.06241	0.242244
Abhd17c	0	0.289795	0	36.7724	0	2.06912	0	0	0	0	15.8985	0.129116	0.290954	0	1.55682	11.666	0	26.7655	0.248106	11.7278	1.85536	64.7583	10.492	28.9126	0	6.12711	3.33722	7.38149	10.0826	10.7714	9.0402	5.3723	30.0739	0.319347	3.95327	75.5478	0.156539	0	1.66167	8.51268	0.186038	33.6159	0	23.147	10.611	6.87242	0	17.9886	9.88058
Abhd2	0	0	0	0	0	0	0	0	0	0	0	0	0	36.8504	0	0	0	0	0	0	0	0	0	0	14.547	0	0	0	0	0	0	0	0	0	0	0	0	0	0	0	0	0	0	0	0	0.59122	0	0	0
Abhd3	0	0	0	0	0	0	0	0	0	0	0	0	0	0	0	0	0	0	0	0	0	0	0	0	0	0	0	0	0	0	0	0	8.03804	0	0	0	0	0	0	0	0	0	0	0	0	0	0	0	0
Abhd4	0.472343	0.26737	30.9787	0	6.16021	32.125	152.123	17.6941	25.5942	74.2963	14.1143	0.119181	2.14824	0.113116	66.3274	24.6726	95.9952	0.138688	121.502	75.4669	24.0956	20.7097	28.417	24.3339	45.5822	18.2909	86.5347	51.0085	1.69118	19.8743	29.8519	23.2536	14.1714	32.9923	85.315	54.3481	31.4579	0.166749	0.153163	40.681	0	48.2035	18.1995	93.3103	29.5615	0	56.8757	44.9106	24.3634
Abhd5	0.117253	0	6.06931	0	0	0	0	1.2253	6.55297	74.4168	13.5997	1.06778	0.30051	21.1851	0	13.0955	0.084475	0	0	0.0947691	19.6282	12.9613	5.1865	0.834431	17.874	0	0	15.6225	9.76564	7.52567	0	0	0	0	3.07268	0	0.107267	0	0	0	0.765158	0	0	11.1953	36.3992	0	1.78493	0	0
Abhd6	0	32.2249	11.9224	0.113885	0	0	0	0.221838	0	55.0159	15.7811	0	77.9122	0	4.70475	0.152219	0	3.8866	0.418341	0	0.869152	0	0	0	2.30234	0	35.9879	0.487809	12.3581	0	2.69837	0	30.3343	0	13.5166	0	7.04377	1.42397	0	0	15.2752	14.3478	4.86386	11.6484	0	15.2003	16.8452	1.65068	12.3052
Abhd8	0.195477	0	0	0.812331	0	0	68.3267	14.2375	63.3837	8.52821	22.8901	0	3.49445	38.9733	6.16216	37.6795	22.8633	0.17218	1.8472	32.2321	68.0189	6.14935	77.1459	14.6043	5.69593	10.9298	0	32.6371	17.5755	22.6393	37.521	49.6814	31.4616	42.4161	14.165	187.796	16.869	0	47.2438	0	0.21324	46.9554	53.0145	0.505089	23.7982	34.6694	80.9452	0.129349	0
Abi1	62.2326	23.8799	2.95525	38.5981	205.066	40.7905	63.8642	39.8607	31.5655	12.5288	27.5621	68.9912	18.2206	7.56383	57.2227	49.4723	51.3589	42.7767	66.3739	25.8417	34.3477	11.0979	21.3838	104.963	34.4242	43.4245	63.968	60.458	114.118	62.0615	30.0578	74.6665	105.156	37.0705	18.4194	104.087	30.5745	7.00452	36.4849	33.8504	53.6981	16.0613	24.3028	24.4561	89.9413	1.12274	20.4791	4.70935	29.9951
Abi2	0	5.97504	6.57083	22.2629	0	80.3333	0	26.6011	0	32.2309	6.50064	3.52366	13.746	4.31002	11.5933	19.0672	10.8399	0.394862	0.86766	3.92395	6.88854	0	1.77312	0	4.06358	18.3422	0	3.74438	0	9.7484	18.4293	0.814191	32.1814	1.46779	0.60274	0	0	0	2.46127	0.0378663	2.59537	0.321257	37.7842	0	2.6626	0.47628	33.4437	1.64382	12.7866
Abi3	0	31.6288	0.170623	1.93485	33.8781	11.4971	33.4299	0	9.22334	0.0776026	10.6832	38.3246	29.3876	26.7594	11.9854	4.27113	6.95821	0.261419	49.4336	14.6282	30.3372	0.37698	45.0352	30.6623	10.3269	25.8343	38.2475	16.6248	7.17661	11.88	10.072	15.3363	7.97277	13.7872	14.561	0	1.80823	2.92754	9.78764	4.31602	26.8748	0.425682	2.82452	40.4348	24.945	0	0	0	0
Abi3bp	0	0	0	0	0	0	0	0	0	0	0	0	0	0	0	0	0	0	0	0	0	1.78294	0	0	0	0	0	0	0	0	0	0	0	0	0	0	0	0	0	0	0	0	5.75337	0	0	0	39.7208	0	0
Abl1	50.535	12.8456	47.9178	0.0354527	32.055	58.7441	0.375569	25.1776	25.6874	16.3484	49.9044	49.1579	18.9248	7.90891	40.2085	16.8842	9.69145	0.316518	9.08414	60.3455	23.1646	33.7127	43.1551	100.299	6.98651	5.95989	34.854	16.0728	11.0276	33.8708	12.6676	19.7272	44.2135	5.26708	20.5405	4.12212	82.3917	12.6423	45.1748	47.634	9.42202	34.7528	82.2778	15.7451	15.7987	10.0084	19.9553	1.55879	18.6427
Abl2	2.34774	0.0190297	13.3676	24.2113	0	0	19.3243	1.79971	45.1703	7.08645	16.5993	10.3876	0.0862793	8.19277	0.717527	19.4377	12.2312	0.827505	12.9735	31.9316	4.21203	7.44414	15.246	9.49665	11.2669	1.24393	29.5659	15.063	21.5148	0.72998	8.83293	13.2868	1.08284	0.549321	12.0531	6.36946	20.1447	1.1409	17.0659	12.5637	4.41796	1.77717	5.54842	13.483	5.88157	11.1198	0	11.5277	10.3525
Ablim1	38.3151	27.6673	23.9927	0	0	5.78948	0	0	5.25682	65.391	12.5071	0.0913221	0.0513499	47.3471	0	12.825	0	6.60397	8.12777	28.7857	7.53369	36.8449	14.5601	21.0876	5.75277	13.9049	27.3818	26.5878	6.52918	3.60305	17.278	15.7604	24.1297	0	4.77936	28.5469	2.57153	3.03844	0	0	16.463	13.4911	21.9629	61.9184	33.8571	0	0.03666	0	0.86163
Ablim2	0	0	0	0	0	0	0	0	0	0	0	0	0	0	0	0	0	0	0	0	0	0	0	0	0	0	0	0	0	0	0	0	0	0	0	0	0	0	0	0	0	0	0	0	0	0.614674	0	0	0
Ablim3	0	0	0	0	0	0	0	0	0	0	0	0	0	0	0	0	0	0	0	0	0	0	0	0	0	0	0	0	0	0	0	0	0	0	0	0	0	0	0	0	0	0	0	0	0	0	0	0	0
Abr	60.7064	0	14.6216	0	6.43138	0	0	0	0.471147	17.7584	0	0	9.60219	0	4.8963	18.7258	24.6479	1.35139	32.12	10.7655	15.0376	7.84536	40.6408	0.0639918	24.3898	8.71424	22.7728	42.0912	3.58034	26.5887	19.5831	15.5455	16.6201	13.3704	47.1422	3.28954	12.0919	0.170562	0.0782549	13.0183	30.8625	9.26052	27.0239	0	27.1708	0	22.0816	0.0538123	15.1257
Abra	0	0	0	0	0	0	0	0	0	0	0	0	0	0	0	0	0	0	0	0	0	0	0	0	0	0	0	0	0	0	0	0	0	0	0	0	0	0	0	0	0	0	0	0	0	0	0	0.444145	0
Abracl	79.8962	55.4533	18.7169	0	0	0	69.5007	108.011	83.9168	1.8182	31.275	0	54.7295	67.6372	42.7508	47.2192	1.68905	85.1031	192.472	116.56	144.776	153.75	147.066	153.017	123.512	160.449	58.1484	118.827	141.929	35.8236	195.335	63.8165	126.451	129.006	28.8034	81.0327	132.56	16.144	45.3336	36.6722	166.406	63.7749	84.7812	113.294	52.9462	5.34024	198.444	20.9186	0
Abt1	0	0.688018	2.37124	12.4591	0	0	0.0361888	7.33809	6.41825	1.46113	0.801921	0.0153757	1.87979	13.7021	0.114056	7.82608	0.116731	9.54672	1.17421	2.28738	4.97214	0.616345	1.08443	0.128202	0	5.73355	0.316814	2.19727	0.326026	2.84754	4.61938	1.71382	1.15076	5.44785	0	1.72596	11.7428	3.41702	8.7013	0.0820126	1.14171	1.15949	9.05256	2.29392	0.747106	37.9251	0	0.323427	8.70362
Abtb1	0	2.46939	0.718225	0	0	0	0.92437	0	5.29477	0	17.8329	1.72666	0	0	0	0.494545	0	0.18321	0.151218	0	8.48378	1.58639	10.1982	0.16344	21.5531	0	17.0647	21.5027	20.9316	6.23656	0	7.55163	0	0	6.48818	0	0	1.10339	0	0	0	0.598584	16.7484	34.6734	7.43397	15.7434	17.7391	65.6008	20.2396
Abtb2	69.7127	0	0	0	0	0	0	0	0	3.59803	0	0.120113	0	10.8175	0.0556865	0	0	0	0	0	0	0	0.733129	0	0	4.92989	0	0	0	0	3.33368	0	0	0	1.27409	0	0	0	0	0	0	0	0	0	0.937825	0	5.59246	0	0
Acaa1a	131.811	31.3677	1.0348	31.8574	0	0	1.49673	0	0.259736	1.39772	10.0896	23.3523	1.78323	48.5822	76.2266	1.48247	36.9548	6.40015	44.8294	31.1543	3.59976	24.8195	44.5144	58.766	61.3615	2.92183	104.038	23.2897	25.6255	35.3874	48.8007	29.5968	0	20.9823	22.7573	0.766273	55.4362	54.3136	0.51173	15.9674	58.1281	9.05855	25.0532	55.8716	34.4221	25.223	32.3572	41.2645	27.4402
Acaa1b	21.4483	8.76613	0.137429	4.30232	0	0	0.105922	0	0	0	1.2055	2.18797	0.13523	6.06628	11.6226	0.125866	5.72653	1.19158	5.84542	4.14922	0.288695	3.37673	5.06854	4.46168	9.69309	0.419301	16.4279	2.12312	2.88195	7.31993	16.6873	3.80357	0	2.93967	3.68154	0.349019	9.58987	7.94492	0.155426	2.03016	7.60911	1.37529	5.27326	8.84881	5.58715	2.95875	4.46652	5.82925	4.24169
Acaa2	0	0	0	0	0	0.296517	41.498	0	14.6642	1.88852	14.6848	0	61.5741	66.5777	48.9214	22.0072	39.4908	106.372	22.6561	49.0362	63.6482	51.9097	62.4889	17.3739	0.231011	0	84.5197	15.1296	56.6393	13.4281	33.1466	5.56941	84.2395	10.8884	34.0233	64.1934	229.763	102.789	0.794524	3.87352	23.1104	12.8813	41.6235	36.0835	66.0538	4.94388	0.163048	0	0
Acaca	0	3.36829	12.4348	0	0	0.0430838	0	0	4.12992	23.494	5.64494	0.17738	12.0653	0	7.64699	1.89734	8.27265	6.18292	11.1135	6.98691	10.7538	16.1751	8.78742	1.63358	8.5896	0.657193	5.92936	0.461203	0	7.2719	6.3246	21.6972	16.702	31.1661	11.9347	0.112703	7.12713	12.2285	14.704	8.87186	0	16.7133	6.92424	9.59123	17.9433	6.80682	0.023744	10.5211	16.5176
Acacb	0	0	0	0	0.635666	0	0	0	0	0	0	0	0.177196	0	0	0	0.0298998	0	0	0	0.0373547	0	0	0	0	0	0	0	0	0.385566	0	0	0	0	0	0	0	0	1.72017	0	0	0	1.76683	0	0	1.10536	0	0.331547	6.24475
Acad10	0	0	0.782882	0	0	0	0	0	0	0	0	0	0	0	0	0	0	0	0	0	0	0	0.415468	0	0	0	0	0	5.69069	0	0	0	0	0	0.101669	0	0	0	0	5.11776	0.328823	0	0	0	13.5824	0.0291652	0	0	4.29618
Acad11	0	0	0	1.04066	0	0	0	1.65661	0	0	3.75031	0	0.562517	0	0	0	0	0	0.478052	0	21.6372	0	7.45253	22.4788	5.67156	0.46403	21.9064	0	0	0	11.2606	0	0	0	0	0	0	0	0	0	21.3513	0	4.21898	1.41529	20.285	0	27.0692	0.948939	21.7407
Acad12	0	0	74.3001	0	0	0	0	0	0	0	0	0	0	0	0	0	1.95217	0	0	0	3.18242	0	0	0	0	0	0	3.92849	2.78804	0	0	0	0	0	0	2.32992	0	0	0	0	0	0	0	0	0.211216	8.41387	0	0	0.190116
Acad8	29.1314	0	0	9.48686	4.36173	0	2.32179	26.1052	0.151287	2.64692	9.34555	0	5.88504	1.40338	0	2.1767	4.77531	5.49938	19.6503	7.98866	16.9497	34.7028	12.6965	0	40.7371	23.5035	39.1906	47.558	31.9651	18.0372	0	0	24.2852	8.51683	32.893	0.126353	101.187	0	0	33.302	19.6706	31.3711	30.3187	0	0.515537	16.4352	0	6.04942	27.6015
Acad9	0	0	0	4.95155	0	14.2373	1.41147	14.0297	12.0164	55.5189	16.7219	7.0547	0	1.07029	0.196249	28.4109	16.9401	0.0817791	33.2967	0.900247	10.578	14.4162	2.96564	0	0.0800638	1.7676	6.7261	5.51631	6.23646	9.32384	12.8329	22.9314	35.394	13.5488	18.5321	35.0437	0.084823	21.9742	35.3831	15.6348	30.056	19.1724	6.31931	6.94345	14.4607	3.97576	0	5.9356	24.774
Acadl	0	4.40422	109.641	52.4086	0	31.192	73.1661	11.3111	0	157.255	48.1859	0.904742	120.004	119.574	82.6641	74.4355	63.6147	19.878	11.1788	10.8156	31.4919	35.2218	68.7906	6.75172	37.6453	7.16277	47.9925	72.9472	0.535989	115.025	26.7675	25.3787	23.0661	62.2008	31.5548	68.4353	77.9379	115.868	51.1977	29.5047	42.7083	40.222	38.3175	25.5458	17.4445	8.59441	79.4111	12.8154	3.95181
Acadm	14.415	261.129	2.26213	71.3417	0	0.20607	70.7969	141.828	51.8435	40.4241	37.3403	30.2716	7.4929	105.168	67.0472	4.75486	34.4037	28.8575	77.4239	9.98686	111.606	76.3786	46.5415	24.159	117.825	107.661	65.8532	57.4439	95.7269	6.7763	102.695	114.65	38.8214	59.8842	15.2638	82.1623	229.356	113.727	78.4198	119.916	226.612	1.6153	110.177	180.162	59.6927	133.654	29.1449	11.0309	47.8966
Acads	0	4.96895	26.0151	0	13.7416	8.97168	6.50987	4.83538	0	13.1934	5.60647	0	16.736	0	0	9.28734	5.85257	16.9588	10.1939	6.25895	18.4	17.358	11.3285	6.24832	8.42261	9.26954	26.7754	9.75316	7.86231	12.7659	3.11645	13.9296	4.75413	0	4.84326	4.48331	0	32.4182	0.204083	16.4245	15.7611	4.51711	2.7702	9.46549	20.5003	2.9997	9.36618	3.59739	0.827736
Acadsb	0	1.3058	7.00317	14.3091	0	0	15.3918	11.4688	9.84038	1.89211	2.36861	0	9.09402	16.7473	1.15857	2.45181	0.158134	10.3415	5.4976	3.19201	19.3544	0.104538	0	8.4187	2.64673	8.00452	23.3024	10.3354	3.38982	7.04187	0.363246	5.1808	15.1879	0.821133	6.63517	0	1.40458	20.4173	0	1.33666	0	24.5592	3.25464	11.7469	7.24465	4.43875	12.5655	0.145991	0.611184
Acadvl	95.5983	47.5528	32.6394	0	0	0	124.721	67.8872	0	0.409826	5.01588	0	27.5992	48.6421	48.9975	6.53732	36.9756	14.806	0	76.4202	65.0253	15.8548	76.3812	15.8574	54.8398	10.7194	40.7291	25.9774	20.212	23.1815	1.3039	67.1816	126.858	43.7273	14.8077	0	0	35.8115	0	3.56442	42.7504	33.225	0	38.6677	56.7394	9.46238	58.1744	46.868	17.4876
Acap1	44.1121	0	0	0	0	0	0	0.176277	0	0	0.136409	0	0.259485	0	0	0	0	0	0	0	0.137727	4.20429	61.3268	0.119986	0	0	0	34.5752	0	0	0	0	0	0	11.7975	0	9.61678	0	22.1915	0	2.98185	0	0	0	6.2339	0	0	0	0
Acap2	0.218048	0	0	0.290626	0.0761985	53.8635	0	20.0391	31.1721	0	7.14038	24.0873	4.99731	4.76216	66.1129	15.6398	27.4622	29.6839	6.76632	4.27356	6.01091	17.2415	21.752	32.5998	4.33633	2.25156	0.267135	10.1884	5.64321	20.6158	13.3614	13.1403	25.872	7.75422	9.13116	5.97199	4.17733	0.057539	13.618	2.20933	2.07013	9.29524	3.88504	8.853	15.1009	8.48284	0.133394	20.203	3.91807
Acap3	0	0	0	0.0496171	0	55.2007	57.1688	33.5025	0.195412	63.3938	1.73569	0.573007	37.2494	22.032	48.8814	5.35621	6.40469	27.7845	6.62604	19.7585	0.151421	0	3.45399	0	54.4094	0	22.8781	0	0	1.90763	2.3567	0	15.7266	0	2.27977	0	10.4009	0.088456	23.5405	0	2.54634	0	0	0	0	0	16.4052	0	0.133481
Acat1	0	23.5023	8.44932	12.5171	0	50.929	25.9682	38.1789	34.9925	0.511943	31.1356	0.082631	27.1583	36.912	0.229877	11.9013	19.6098	11.2178	30.825	10.819	54.8419	58.5402	28.902	17.2637	61.0485	0	50.9209	31.498	24.2706	11.6053	53.1513	29.2554	66.9755	33.8051	51.6711	0.31701	25.8758	4.25788	18.8034	8.72915	30.6461	64.1858	75.2132	45.2079	6.32427	34.3483	0	3.76567	3.11831
Acat2	1.95068	1.26105	0.962077	1.0476	5.32102	38.8581	15.5403	0.107448	22.4972	14.3388	8.22614	5.75593	31.6434	24.1935	0.585978	16.2955	12.4704	20.8644	42.3318	52.5564	3.70293	11.3339	41.1541	18.933	20.7107	21.7608	77.7879	48.5031	41.0162	25.5539	49.5728	9.10661	40.344	108.864	20.2905	3.88678	24.7196	54.851	14.5679	30.458	48.6206	51.1594	32.2461	17.5183	42.3577	62.3049	43.8384	15.8066	64.9745
Acat3	32.6301	17.5166	17.8237	26.7725	3.9464	20.5757	39.1589	24.8874	37.5632	32.0244	28.6465	20.0094	44.9417	10.2691	3.48005	39.1747	41.4476	18.9607	17.9129	34.6409	27.8906	26.5557	35.7537	34.8551	15.8612	36.3768	32.4491	32.443	35.1615	33.6413	31.9932	26.7596	24.407	39.0822	31.6642	28.7264	35.4095	16.4234	16.611	21.0348	20.1878	43.0108	26.523	22.9024	30.7623	55.5559	30.9595	117.889	88.607
Acbd3	0	0.358915	94.6715	2.31471	103.382	70.1792	0.471624	17.5327	2.21337	32.1088	17.853	88.6346	16.777	58.5223	3.64141	10.0264	5.32501	0.743756	25.2137	1.70579	8.78284	13.072	14.9939	35.0739	32.6509	9.03975	2.27269	33.4997	2.83555	39.7703	25.2455	0.127785	23.7171	26.9543	15.851	19.6711	69.1817	0.111573	11.0609	30.6388	6.88317	6.66235	17.5057	37.8439	14.4936	36.8539	7.00998	44.107	27.1346
Acbd4	0	0	0	0	0	0	0	0	0	0	0	0	0	0	0	0	0	0	0.13503	0	4.88114	0	0	0	0	0	0	6.45658	0	0	0	0	0	0	0	0	0	0	0	0	0	0	0	0	0	0	17.1077	0	0
Acbd5	0	25.2474	0.17531	0.783295	0	1.68752	0.363471	0	0	44.0706	5.76652	13.8251	0.347391	54.3043	43.7968	6.82057	0	0.0895259	2.4359	2.05378	18.2128	31.4617	0	0	0.438099	0	40.219	20.5423	41.3599	16.213	9.3436	14.6516	20.6373	0	0	3.94697	10.7786	0.322333	17.1532	9.28088	17.1163	33.233	3.68446	15.4636	19.7386	0	7.31382	0.676653	14.3221
Acbd6	0	0.459628	0	0	0	61.4828	23.5629	0	34.6672	0	7.98549	2.26181	34.6276	15.2767	63.9656	22.4858	4.85096	0	21.1691	15.1316	13.615	46.7723	30.3685	45.328	6.02039	14.2898	0	0.459596	14.1936	16.4138	22.8162	13.7926	7.97599	32.8801	0.454923	1.312	0	30.0309	1.34381	42.7116	8.31608	1.17385	31.5219	1.75583	12.5948	16.4832	0	26.3508	20.506
Acbd7	0	0	0	0	0	0	0	0	0	0	0	0	0	0	0	0	0	0	0	0	0	0	0	0	0	0	0	0	0	0	13.3596	0	0	0	0	0	0	0	0	0	0	0	0	0	0	0	0	0	0
Accs	0	25.7811	0.950558	0.925411	0.128276	13.529	0.00906389	0	26.8885	0	2.39936	34.1718	0.157056	1.05904	22.4751	3.08298	7.61944	2.34662	5.53548	13.2875	0	14.3521	11.1707	0	0	30.9869	10.343	0.233877	0.12333	1.71197	15.4354	3.448	9.32188	0	0.370395	8.46798	0	0.776452	5.16676	0.0931262	0.0997219	10.6708	1.00842	16.215	10.0643	1.06328	3.13772	9.54453	0
Accsl	0	0	0	0	0	0	0	0	0	0	0	0	0	0	0	0	0	0	0	0	0	0	0	0	0	0	0	0	0.230649	0	0	0	0	0	0	0	0	0	0	0	0	0	0	0	0	0	0	0	0
Acd	0	21.9322	8.95438	5.99241	121.066	198.428	49.1833	0.331256	2.31973	16.2686	36.3049	0	3.41777	63.3375	0	19.5155	34.1415	123	75.2221	47.2562	90.1844	40.3732	46.19	5.62601	20.3674	162.434	58.6778	38.0164	143.205	53.8316	37.387	31.699	94.4501	52.2345	30.0921	24.7325	134.603	60.351	14.3744	30.6187	50.444	38.2054	0	25.7119	22.5315	3.11715	44.1569	24.4371	15.6429
Ace	0	0	0	0	1.97928	0	0	0	0	0	0	0	0	0	0	0	0	0	0	2.09923	0.106797	0	0	0.653236	4.47227	0	0	0	0	0	0	0	0	2.20846	0	0	0	0	0	0	0	0	0	3.80713	0	0	0	0	1.69088
Ace2	0	0	0	0	0	0	0	0	0	0	0	0	0	0	0	0	0	0	0	0	0	0	0	0	0	0	0	0	0	0	0	0	0	0	0	0	0	0	0	0	0	0	0	0	0	0	0	0	0
Acer1	0	0	0	0.0132049	0	0	0	0.090256	0	0.121728	0	0.2359	0	0	0	0	0	0	0	0	0	0	0	0	0	0	0	0	0	0	0	0	0	0	0	0	0	0	0	0	0	0	0	0	0.0686611	0	0.0472979	0.017226	0
Acer2	73.0294	1.85002	0.307233	108.921	155.869	32.8525	0	0	2.80522	0	14.2836	73.1911	79.0054	44.2301	27.9291	12.2454	7.27278	0.313847	2.0694	26.777	0	24.4482	1.46906	0.0705406	40.8782	345.106	23.549	0.302448	0.488902	41.2282	45.493	0.215687	28.809	0	0.808277	0	1.05783	14.0783	0	0	0.58053	0	10.4626	0.702746	27.462	8.47542	0	18.1639	30.6826
Acer3	0	48.6144	2.92677	15.5597	6.24008	0	0	7.68423	4.47925	15.0034	14.0794	0	0.152764	0	3.77664	6.7097	2.51256	10.3848	0	7.14483	3.14955	20.4195	5.43134	0	10.2462	0	0.874468	5.45867	4.91982	3.05166	10.4235	7.78611	0	3.34211	2.43125	6.58579	0.407936	3.86879	0	6.9758	5.62681	5.37897	0.490192	0.345478	0	0	11.115	10.4709	0.426947
Ache	0	0	0	0	0	0	0	0	0	0	0	0	0	0	0	0	0	0	0	0	0	0	0	0	0.297096	0	0	0	0	0	0	0	0	0	0	0	0	0	0	0	0	0	0	0	0	0	0	0	0
Acin1	14.2234	9.76981	12.6877	29.8691	6.02911	13.3932	13.1027	0	6.30782	29.2105	18.3324	51.8913	24.6683	0.459136	25.4668	4.57494	27.5727	51.6665	9.0579	1.16244	14.7568	11.4242	15.8937	28.2229	69.5964	31.3903	36.7203	73.4558	36.4759	22.8172	26.5732	63.2616	49.3579	36.8315	17.5435	8.08081	0.5858	1.01553	13.5276	2.94599	0	13.09	21.9931	10.3173	15.2145	21.5256	34.8254	43.6697	35.247
Ackr1	0	0	0	0	0	0	0	0	30.2112	0	0	0	0	0	0	4.07809	0	0	0	0	0	0	0	0	0	37.484	0	0	0	0	0	0	0	0	0	4.72957	0	0	0	0	0	0	48.7159	0	0	0	0	0	0
Ackr2	0	0	34.5073	0	0	0	0	0	0	0	0	0	0	0	0	0	0	0	0	0	0	0	0	0	0	0	0	0	0	0	0	0	0	0	0	0	0	0	0	0	0	0	0	0	0	0	0	0	0
Ackr3	1.8992	0	0	0	0	0	0	0	0	0	0	0	0	0	0	0	0.817899	0	0	0	0	0	0	0	0	0	0	0	0	0	0	0	0	0	0	0	0	0	0	0	0.207124	0	0	0.490671	0	0	0	0	1.80491
Ackr4	0.182496	0	0	0	0	0	0	0	0	0	0	0	0	0	0	0	0	0	0	0	0	0	0	0	0	0	0	0	0	0	0	0	0	0	0	0	0	0	0	0	0	0	0	0	0	0	0	0	0
Acly	138.267	34.0508	105.251	81.5522	4.35551	0.636077	99.0382	100.178	69.8519	144.632	72.8956	68.9206	51.4471	12.4176	13.0703	11.1504	67.4775	29.4079	172.369	13.19	64.6201	53.0552	82.7335	54.0199	92.73	11.7162	36.0663	76.8805	52.7936	13.76	40.8196	73.5978	46.2939	90.4593	25.3095	20.5288	61.3485	71.9991	107.017	66.295	111.919	53.39	52.2084	43.0409	40.9175	12.3527	35.698	3.99052	26.4796
Acmsd	0	0	0	0	0	0	0	0	0	0	0	0	0	0	0	0	0	0	0	0	0	0	0	0	0	0	0	0	0	0	0	0	0	0	0	0	0	0	0	0	0	0	0	0	0	0	0	0	0
Acn9	0	0	0	0	0	0	0	0	0	0	51.8026	120.087	92.0935	0	0	11.5133	0	0	0	8.03829	0	0	11.6076	0	11.6484	0	38.0507	0	2.92894	12.4019	27.255	0	20.568	87.4477	0	66.1812	0	59.1606	0	0	4.99094	0	0	0	0	0	31.337	22.789	0
Acnat1	0.0797634	0	0	0	0	0.0262109	0	0	0.0828176	0	0.0479777	0.0179869	0	0	0	0	0	0	0	0	0	0	0	0	0	0	0	0	0	0	0	0	0	0	0	0	0	0	0	0	0	0	0	0	0	0	0	0.0472955	0
Aco1	0.171334	1.99815	0	0.0173361	78.9669	0	38.0723	21.0977	0.0975391	0.00328245	16.7284	22.6269	6.65052	0	21.629	7.35222	0.00301592	6.40647	4.85479	10.0649	10.808	19.1915	25.4872	8.21404	57.5805	0	23.6575	20.297	9.88441	32.6462	4.77452	44.3351	13.7967	17.5182	16.7177	8.59608	35.8059	0.529822	28.524	26.2809	28.9903	19.4164	0.733938	30.9321	20.9612	39.7958	0.255096	9.69282	6.79588
Aco2	9.84698	1.3753	44.4589	0.880052	0	63.3175	160.823	47.4104	165.334	124.661	38.5169	68.4082	15.5445	107.496	61.1658	59.969	49.4206	140.697	102.696	52.6593	134.551	34.9664	34.2263	121.124	44.4448	11.4034	28.6358	72.0971	50.1815	95.0013	80.9415	67.7753	77.3496	82.5306	97.7206	50.8561	149.682	165.602	138.301	67.0387	36.7019	147.41	31.6011	37.2563	57.3994	121.925	99.5833	151.885	112.872
Acot1	0	0	0	0	0	0	0	0	0	0	3.10946	0	0	3.5172	0	0	0	0	0	0	0	0	11.7211	0	0	0	0	2.41097	0	0	0	0	15.546	0	0	0	0	46.084	0	0	4.95429	24.8059	0	55.0782	0	0	3.12001	0	25.1123
Acot10	0	0	0	0	0	0	0	0	0	0.101978	0	0	0	0	0.0917865	0	0	0	0	0	0	0	0	0	0	0	0	0	0	0	0	0	0	0	0	0	0	0	0.128592	0	0	0	0	0	0	0	0	0	0.103711
Acot11	0	0	0	0	0	0	0	0	0	0	0	0	0	0.0226613	0	0	0	4.2607	3.82947	5.5324	4.65507	0.478641	1.03805	23.6771	0	0	29.723	11.7891	0	0	1.04	0	1.31124	1.70429	0.823685	1.33977	5.10078	21.4166	27.3739	5.53761	5.45285	4.41036	9.78086	4.45255	20.88	0	0	0	0
Acot13	0	69.2138	0	47.3154	16.0399	0	55.5459	32.6664	58.9648	0	18.4142	0	0	0	0	23.9547	3.7428	2.02389	81.866	26.667	18.2605	2.19914	72.0796	77.7493	0	82.0556	39.9419	21.8893	57.2095	0	36.6769	0	10.7789	12.1661	30.5535	69.8098	15.8982	2.48743	24.5609	74.2843	0	20.1699	0	0	50.3788	88.3344	33.8612	139.999	92.6865
Acot2	0	0	0	0	0	0	0	6.04867	0	8.97067	0.233933	0.0658638	0	0.125053	0	1.52229	0.875912	0.306882	2.65848	0.422386	1.26228	0.166039	0.445986	0.960356	0	0	0	0	3.7412	3.42346	2.16207	3.5844	1.31986	0	1.40307	0	0	2.63052	0.169592	0.531912	1.61388	5.38386	0	6.35534	2.76481	0	0	0	1.24279
Acot3	0	0	0	0	0	0	0	0	0	0	0	0	0	0	0	0	0	0	0	0	0	0	0	0	0	0	0	0	0	0	0	0	0	0	0	0	0	0	0	7.07296	0	0	0	0	0	0	0	0	0
Acot4	0	0	0	0	0	0	0	0	0	0	0	0	0	0	0	0	0	0.576364	0	0	0	0	0	0	0	0	0	0	0	0	0	0	0	0	0	0	0	0	0	0	0	0	0	0	0	1.12959	0	0	0
Acot5	0	0	0	0	0	0	0	0	0	0	0	0	0	0	0	0	0	0	0	0	0	0	0	0	0	0	0	0	0	0	0	0	0.126227	0	0	0	0	0.141914	0	0	0	0	0	0.172681	0	0	0	0	0
Acot6	0	0	0	0	0	0	0	0	0	0	0	0	0	0	0	0	0	0	0	0	0	0	0	0	0	0	0	0	0	0	0	0	0	0	0	0	0	0	0	0	0	0.310341	0	0	0	0	0	0	0
Acot7	3.02832	0	0	24.4905	98.3364	0	64.7808	0	89.1271	0	54.6903	0	0	72.3935	9.06514	3.57548	8.86044	58.3798	50.54	7.60474	109.922	68.746	55.8912	52.2919	60.8591	0	7.40966	32.6718	27.2015	0	92.6636	69.5996	8.01194	86.4154	57.4894	25.7225	38.8331	99.9172	43.3155	71.5646	79.6819	48.9301	35.2516	47.4549	70.697	46.1797	0.181876	206.174	16.1938
Acot8	0	0	0	0	0	0	0	0	0	0	0	0	0	0	0	1.1739	0	0	0	1.51477	0	5.72079	0	5.24004	0	0	2.9171	0	0	0	17.6545	0	2.82918	9.80724	0.751868	0	0	6.39719	0	0	6.99807	0.541689	0.416072	20.3963	0.497938	13.1446	0	0.73547	8.5106
Acot9	91.3054	0.883615	63.0759	42.322	0	0	6.242	17.1292	24.0596	48.6461	12.7633	0	21.0341	101.464	84.3805	55.6088	117.162	1.60821	12.7133	25.0931	28.4007	6.96518	1.85759	68.8261	72.5872	106.865	132.073	30.9189	81.498	114.811	2.15747	63.9077	0	44.3943	7.34253	125.415	0	50.7373	45.7712	75.3945	81.5932	70.2927	59.9735	51.2842	0	84.4486	45.8941	30.2538	84.4411
Acox1	0.545191	32.7725	0.783764	0.32314	14.7317	20.0281	4.38951	0.211318	0	84.3891	1.55534	0.207208	34.5079	28.8811	0.0640458	0.726276	10.7507	32.0628	6.13624	16.3772	9.94394	62.337	25.6642	20.8027	30.8061	3.17251	0.266948	44.8996	35.1662	10.7274	1.57975	70.8673	18.9625	14.0287	72.0199	0.352736	19.0966	34.5695	14.8057	2.76584	40.4781	50.6984	30.0307	46.4069	9.35698	2.78797	5.59921	0	0.506821
Acox2	0	0	0	0	0	0	0	0	0	0	0	0	0	0	0	0	0	0	0	0	0	0	0	0	0	0	0	0	0	0	0	0	0	0	0	0	0	0	0	0	0	0	0	0	0	0	0	0	0
Acox3	0	0	0	0	0	0.101614	0.410355	0	29.642	0	0	2.58019	0	0	6.20767	0	0.992781	2.42498	0	0.074152	0.0829792	9.52863	1.60763	5.7413	9.1805	17.8601	1.34765	3.50521	1.47944	0.570064	4.48133	0	4.00325	0	0.925149	0	5.78475	0	0	0.186183	0	0	0.705182	9.3478	7.38871	0	3.19037	0	0
Acoxl	0	0	0	0	0	0	0	0	0	0	0	0	0	0	0	0	0	0	0	0	0	0	0	0	0	0	0	0	0	0	0	0	0	0	0	0	0	0	0	0	0	0	0	0	0	0	0	0	13.8577
Acp1	156.751	61.868	17.0322	41.4668	4.48755	34.4507	137.035	71.1109	36.9682	40.0656	61.5856	12.0027	51.9153	73.7049	0.669515	60.904	70.683	8.48692	37.6638	16.5336	54.0251	113.109	29.9699	8.65078	93.7117	21.6261	37.5946	25.787	43.4549	83.9649	92.636	46.226	52.6577	41.2814	79.4719	76.0075	5.98458	23.1478	69.2984	44.696	22.1205	50.3608	22.7466	50.9476	42.2633	0.824306	60.6793	21.4328	16.3661
Acp2	0	19.0633	0.932767	6.95811	54.8502	0	0	0.629263	22.0072	0	0.0696652	0	3.23967	0	0.108985	0.123612	12.9385	0	1.06565	1.56088	0.0698497	0.368007	0.717436	17.1511	9.27108	2.04405	0	0.918431	11.1095	17.1232	2.68629	1.2163	30.0881	0.0180717	4.67509	1.49883	0.564358	21.6242	0.149754	3.44693	2.01336	1.32912	0.0847753	2.29095	0	0	32.9778	0	0
Acp5	0	0	115.082	0	0	0	0	0	30.6596	0	0	0	0	0	0	0	0	0	5.35555	1.98295	1.67055	0	41.9626	0	40.3903	0	0	31.647	0.821733	0	2.28175	0	50.702	0	1.46712	0	0	0	0	13.4895	22.1721	0	39.0465	25.9529	0	0	0	0	0
Acp6	0	0.381485	0.388563	24.3257	13.2034	36.5725	0	0	0	0	19.2688	0	19.3223	0	3.30484	12.1127	0.806166	49.0885	48.434	40.927	42.4382	48.918	41.0905	35.1465	4.23513	9.96307	56.6828	56.2356	11.7731	11.1652	54.3566	114.64	60.6879	31.9885	73.7945	37.0492	100.332	22.694	37.7721	53.0151	17.2036	5.18319	81.2208	41.5956	40.5269	0	17.5363	22.5912	24.7195
Acpp	0	0	0	0	0	0	0	0	0	0	0	0	0	0	0	0	0	0	0	0	0	0	0	0	0	0	0	3.81628	0.107857	0	0	0	0	0	0	0	0	0	0	0	0	0	0	0.517411	0	0	0	0	0
Acr	0	0	0	0	0	0	0	0	0	1.62287	1.32977	0	0	1.49797	0.835032	2.59718	0	0	0	2.63875	0	0	0	0	0	0	12.2758	0	1.20526	4.95458	0	0	0	0	0	0	0	0	0	0	0	0.864756	0	0	1.59076	0	0	0	0
Acrbp	0	0.566205	0.578823	0.121062	0	0	0	0	23.0538	0	0	0	0	0	93.3384	0	27.2073	0	0	0.329635	15.8247	0	1.69408	0	0	0	0	3.39883	0	0	2.49222	0.405064	0	1.71628	1.68135	0	8.35562	0	0	0	0	0	1.34922	0	0.444676	19.7713	18.8686	0	0
Acsbg1	0	0	0	0	0	0	0	0	0	0	0	0	13.0905	0	0	0	0	0	0	0	0	5.1279	0	0	0	0	0	0	0	0	0	0	0	0	0	0	0	0	0	0	0	0	0	0	0	0.465572	0	0	0
Acsbg2	0	0	0.0276137	0	1.40866	0	0	0	0	0	0	0.00545534	0.0122879	0	0.0144555	0	0.113029	0	0	0	0	0	0	0	0	0	0	0	0	0	0	0	0	0	0	0	0	0	0	0	0	0	0	0	0	0	0	0	0
Acsf2	0	0	0	0	0	0	0	0	0	0	0	0	0	0	0	0.28839	0	0	0	0	21.5957	0	0	0	0	0.127417	0	0.102281	0	0	0	0	0	0	0	0	0	0	0	0	0	0	0	0	0	0	0	0	0
Acsf3	0.346791	0	0	10.702	0	1.33725	0.154409	57.001	0	0	0.931503	0	0	0	0.243251	3.99516	0.373687	0	0.252027	17.5188	8.16713	0.330556	0	6.69207	0.148809	0	0	0.735057	0.931026	13.8106	7.74786	0	13.1384	0	0.349168	0.506013	0	0.183748	0	0	16.2534	0	25.5937	2.91115	18.806	0	0	0.229802	15.3958
Acsl1	0	18.7449	0	77.5999	0	0	0.334101	0	0	0	3.3644	0	0	0	0	0.149248	0.202076	69.6021	50.7889	15.0946	1.60473	20.5535	19.8251	2.81051	0.241631	0	0	0.554952	0.12548	12.4744	17.626	1.92247	5.66878	18.873	0.18832	0.0906312	45.5697	0	7.51802	4.35875	5.47934	0	5.94738	0	12.5754	43.2383	9.22775	27.4301	18.0781
Acsl3	1.18988	0	0	0.128258	82.3548	28.1245	45.4378	8.54503	55.9554	0	41.5576	1.47844	0.0924433	11.7628	0	9.15323	43.9734	0.190597	37.0024	7.60627	15.9528	39.5816	17.9279	11.7306	4.66073	37.7494	2.75309	13.9556	5.08647	0.111995	12.8943	30.127	12.9247	28.2372	24.426	0.105023	5.63838	11.5525	41.8196	17.2427	18.6997	23.1285	17.4712	8.79157	10.0005	32.9548	14.9619	47.3691	43.8284
Acsl4	0.143569	20.6554	0.123812	9.74351	0	17.2802	0	0	0.083838	7.05578	0.841984	6.66622	0.184367	3.93598	1.16513	9.47803	17.001	0.442769	8.60144	0.754288	2.27175	0.136787	2.81632	1.93619	1.17811	2.12787	0.140656	2.6218	5.21083	10.9336	1.96156	0	4.63241	0	0.289665	0	0.262164	0	1.39136	2.18364	8.10671	2.36711	4.09593	0.555341	1.23159	0	3.72833	0	0
Acsl5	0.937057	54.5629	56.7906	55.9099	0	40.4095	42.4807	68.5463	75.1457	32.0308	111.53	0	23.0155	0.168633	22.9986	41.5824	66.6669	29.1003	52.4924	45.7263	82.7771	117.425	73.5008	21.5804	0	4.58199	1.83418	61.1335	106.21	12.2469	41.9821	49.2149	19.99	33.7533	61.3903	38.7922	16.8235	2.35397	32.7575	34.2619	67.0094	41.5267	49.5656	25.3901	19.496	14.0063	72.3939	31.7056	25.4386
Acsm2	0.0541274	0	0	0	0	0	0	0	0	0.0021225	0	0.0137138	0.00231011	0.0410356	0.00190458	0.00864364	0	0	0	0	0	0	0	0	0	0	0	0	0	0	0	0	0	0	0	0	0	0	0	0	0	0	0	0	0	0	0.00824773	0	0
Acsm3	0	0	0	0	0	0	0	0.170716	0	0	0	0	0	0	0	0	0	0	0	0	0	0	0	0	0	0	0	0	0	0	0	0	0	0	0	0	0	0	0	0	0	0	0	0	0	0	0	0	0
Acsm4	0	0	0	0	0	0	0	0	0	0	0	0	0	0	0	0	0	0	0	0	0	0	0	0	0	0	0	0	0	0	0	0	0	0	0	0	0	0	0	0	0	0	0	0	0	0	0	0	0
Acss1	0	0	0	0	0	0	0	0	0	0	0	0	0	0	0	11.2849	0	0	0	0	0	0	6.28182	0	0	0	0	0	0	0.421023	0	0	0	0	0	0	0	0	0	0	0	0	0	0	22.5517	12.2884	0	1.35348	1.53796
Acss2	0	0	0	0	0	0	0	0	0	0	0	0	0	0	0	0	0	0	1.2419	0	0	0.751958	0	0	0	0	0	7.69872	0	1.76943	0	0	0	0	0	1.02218	0	0	0	0	0	0	4.91713	0	1.3902	0	16.1583	1.13593	10.5569
Acss2os	0	0	0	0	0	0	0	0	0	0	0	0	0	0	0	0	0	0	0	0	0	0	0	0	0	0	0	0	0	0	0	0	0	0	0	0	0	0	0	0	0	0	0	0	0	0	0	0	0
Acss3	0	0	0	0	0	0	0	0	0	0	0	0	0	0	0	0	0.647974	0	0	0	0	0	0	0	0	0	0	11.1681	0	0	0	0	0	0	0	0	0	0	0	0	0	0	0	0	0	0	0	0	0
Acta1	0	0	0	0	0	0	0.0811279	0.105459	0	0	0	0	0	0.0654604	0.0638837	0.0722589	0	0	0	0	0	0	0	0	0	0	0	0	0	0	0	0	0	0	0	0	0	0	0	0	0	0	0	0	0	0	0	0.060316	0
Acta2	0	0	0	0	0	0	0.130419	0	0	0	2.49277	0	0	0	0	0	0	21.2559	53.5483	9.8103	76.1926	733.658	9.90593	19.964	663.648	0	48.3423	0	5.6947	0	268.071	15.5793	0.138575	28.7283	0.147312	13.7878	2.67911	0	0	0	7.802	0.840252	24.2976	16.2345	20.6833	0.0842741	4457.16	0.388294	4.64502
Actb	112.123	396.114	307.147	208.691	263.284	100.067	664.097	398.513	474.322	478.986	504.395	321.664	284.782	486.414	94.1093	617.45	403.942	258.919	236.488	235.765	225.681	321.853	170.958	294.884	286.032	482.706	128.804	289.758	215.392	279.116	243.621	110.654	101.235	216.303	126.976	106.754	306.87	274.769	161.567	343.014	174.968	142.871	74.8385	145.418	119.112	52.0774	187.511	63.5145	67.1014
Actc1	0.593537	1.50636	0	0.176454	0	0	0	0	0	0	0	0	2.01174	0	0	0	0	0	0	0	1.88591	0	0	0.231759	396.536	0.312211	0	6.52822	0	0	0	0	0	0	31.6005	0	0	0	362.617	0	366.593	0	0	0	0	0	757.536	51.7014	0.233494
Actg1	4034.94	3216.74	3804.2	2402.83	1213.32	3395.97	7887.3	4085.5	6592.53	9059.15	4697.13	4334.37	4582.25	4959.9	2658.08	5448.99	5982.09	2905.5	1113.86	2087.88	4864.72	6402.07	2930.29	3348.08	4468.43	6486.43	2143.09	4096.07	3383.02	4022.22	1770.49	3225.21	3274.27	3518.67	1668.33	3470.59	4528	3608.04	4295.12	5977.71	5870.01	6581.29	1544.18	5087.95	4390.65	1910.25	5781.55	3811.67	2478.05
Actg2	0	0	0	0	0	0	0	0	0	0	0	0	0	0	0	0	0	0	0	13.0893	0	0	0	0	0	0	0	0	0	0	171.145	0.383971	0	0	0	0	0	0	0	0	0	0	0	0	0	0	1010.22	0.208456	0.249495
Actl10	0	0	0	0	0	0	0	0	0	0	0	0	0	0	0	0	0	0	0	0	0	0	0	0	0	0	0	0	0	0	0	0	0	0	0	0	0	0	0	0	0	0	0	0	0	0	0	0	0
Actl6a	72.4047	117.476	63.6893	162.57	114.111	159.296	165.802	327.042	150.77	196.864	83.4915	94.006	360.546	240.23	67.0225	133.787	67.3787	188.198	246.093	179.397	113.167	129.581	76.8411	71.827	156.719	130.076	93.4742	137.773	132.108	34.2726	142.659	224.202	86.8511	161.824	81.8032	87.1869	58.144	83.2745	89.0255	103.509	90.8272	141.327	43.721	41.8022	92.6843	102.579	0	124.136	194.749
Actl6b	0	0	0	0	0	0	0	0	0	0	0	0	0	0	0	0	0	0	0	0	0	0	0	0	0	0	0	0	0	0	0	0	0	0	0	0	0	0	0	0	0	0	0	0	0	0	0	0	0
Actl7b	0	0	0	0	0	0	0	0	0	0	0	0	0	0	0	0	0	0	0	0	0	0	0	0	0	0	0	0	0	0	0	0	0	0	0	0	0	0	0	0	0	0	0	0	0	0	0	0	0
Actn1	0	0.331483	0	0	0.136181	0	0	0	0	1.07042	0	0.0740357	0.833178	0.140411	0	8.56288	0.351357	0	0.141518	1.81133	1.85088	1.39268	2.10817	0	0.252068	0	1.43108	1.40622	2.22576	1.61437	0	0	0.554504	0.364683	0	1.60788	0	0.926961	0.378131	1.68111	3.91814	0.978483	3.74551	2.01089	0.643292	0.112756	8.9723	0.259544	0.776093
Actn2	0	0	0	0	0	0	0	0	0	0	0	0	0	0	0	0	0	0	0	0	0	0	2.42743	0	0	0	0	0	0	0	0.617138	0	0	0	0	0	0	0	0	0	0	0	0	0	0	0	0	0	5.43469
Actn3	0	0	0	0	0	0	0	0	0	0	0	0	0	0	0	0	0	0	0	0	0	0	0	0	0	0	0	0	0.173025	0	0	0	0	0	0	0	0	0	0	0	0	0	0	0	0	0	0	0	0
Actn4	116.191	170.689	93.0594	66.5519	56.3096	205.935	296.892	141.511	277.544	286.033	113.152	29.6008	213.5	166.005	17.6261	134.567	83.2528	38.9455	29.4653	141.288	95.8552	91.6083	95.6247	43.2474	42.8156	57.3674	18.697	55.6833	111.74	135.643	107.413	88.102	50.4399	74.5033	25.6069	59.9562	92.4055	51.263	77.0578	74.9905	66.6087	94.9107	43.6167	88.2922	115.091	64.8632	47.7478	70.4523	175.378
Actr10	18.6046	7.51679	0	50.3004	2.89853	1.39827	2.74266	12.5823	27.0318	2.12373	11.698	38.3151	10.959	10.0827	15.3172	40.0731	5.4644	22.8	14.7317	11.1501	13.7003	38.0601	18.6832	40.0737	65.9649	50.7532	23.753	48.2302	18.5389	38.9389	12.1678	43.2426	29.5089	21.7676	5.54651	16.9761	7.99176	0.0952874	28.6836	12.8079	24.7856	0.517311	23.3644	11.3963	23.8078	30.3818	6.71186	16.9405	17.6752
Actr1a	53.8357	31.9596	25.1655	51.2516	94.2761	175.956	61.7824	37.1499	85.896	19.3022	82.4767	9.91764	64.2167	87.6299	29.3175	34.7449	76.8092	0.720404	100.201	91.9829	29.8554	49.0986	49.8377	37.2389	77.0269	13.9699	81.7315	6.93763	6.40644	43.3036	24.3655	81.3504	12.6593	94.4813	39.4113	2.51637	52.163	54.383	55.5021	75.6354	49.5463	66.7432	52.9193	42.2183	88.7984	17.844	43.6743	0	8.88029
Actr1b	74.4569	0.315091	10.8976	80.3455	63.0392	69.7025	0	70.2328	49.919	61.0883	16.7756	86.1522	15.9713	42.7654	0	23.1404	74.1156	69.1829	74.9005	24.613	79.4013	73.2759	12.3491	107.4	11.6236	8.62124	124.466	35.4132	45.6042	79.8846	78.0443	148.997	39.9118	34.9077	85.2299	14.8159	149.258	172.041	49.1962	67.6894	33.8133	93.9856	27.829	54.2051	101.21	68.1555	16.1986	8.11419	56.482
Actr2	20.6812	23.8456	16.982	3.47747	7.226	28.3976	29.25	12.4807	23.9934	11.8573	23.006	19.2623	15.4721	16.189	6.86455	15.0903	13.5512	3.06599	8.73687	16.4742	24.2839	34.1073	35.541	20.1519	19.3746	0.420688	19.2752	37.3072	26.3187	27.2833	46.5059	30.2221	26.3101	43.26	25.3627	9.16923	21.0862	9.24935	28.5558	12.9173	17.0746	21.9675	14.5248	15.5184	27.44	5.57945	8.24484	0.132405	3.80086
Actr3	351.212	493.819	201.438	342.985	59.7966	314.14	132.91	148.986	178.826	53.9909	285.275	143.183	347.588	397.342	152.179	298.706	362.693	241.66	389.187	235.442	312.763	540.282	290.762	216.107	291.875	146.998	195.266	455.481	495.381	232.86	264.767	188.113	384.258	303.975	232.187	225.489	459.766	120.461	360.746	283.74	334.857	367.998	274.752	204.018	506.584	121.519	233.097	192.173	232.084
Actr3b	0	0	0	0	0	0	0	0	0	0	0	0	0	0	0	0	0	0	0	0	0	0	0	0	0	0	0	0	0	0	0	0	0	0	0	0	0	0	0	0	0	0	0	0	0	37.4292	0	0.918665	28.5803
Actr5	0	16.2606	0	0	5.79785	0	0	0	6.11395	0	2.43164	0	21.3639	0	28.7925	9.3923	5.85106	0.281167	36.0651	1.03193	0.578078	8.67025	18.1625	0	4.11241	33.8744	0.780192	0.676694	13.0701	1.15578	19.2818	23.9555	0	0.895717	0	16.4493	10.0931	0	0	1.6235	5.21562	8.25586	0.878488	0	4.43137	5.42032	0	20.5344	8.35732
Actr6	0	0	0	0	0	0	0	0	0.808067	0	0.831482	6.50125	0	0.500846	0	4.98095	27.7239	0	18.3143	11.3098	14.8023	32.9067	5.23009	69.143	6.77913	24.0849	1.82102	0	1.87674	3.37424	16.3961	0	25.5931	0	16.8867	21.3596	2.35897	25.5044	11.6104	12.6087	2.29283	0	2.05978	0	2.47085	70.1898	0	3.84841	3.49972
Actr8	37.3541	12.9255	18.1542	0	0.506701	0.199676	55.9264	0	0	26.5859	7.30166	0	0.463379	33.1839	40.6823	27.0693	1.04168	55.9039	16.2102	11.5786	29.8426	13.8278	14.4768	40.3966	42.4629	0	1.59486	13.8346	21.4177	5.62637	31.2078	26.5567	21.9802	26.9675	41.6205	52.9288	0.332729	60.9296	88.0344	121.664	8.10575	36.7619	0	6.79218	37.6611	0	0.109892	68.0952	58.479
Actrt2	0	0	0	0	0	0	0	0	0	0	0	0	0	0	0	0	0	0	0	0	0	0	0	0	0	0	0	0	0	0	0	0	0	0	0	0	0	0	0	0	0	0	0	0	0	0	0	0	0
Acvr1	0	0.228475	66.591	295.639	87.1869	0	0.479987	136.638	16.3671	45.0891	19.4397	28.6435	84.1363	117.95	10.5878	44.1397	54.2503	0	7.22851	0.217353	0	14.7369	13.9516	44.3901	23.1361	22.8772	0.131535	0.798546	0	18.7873	4.11777	0.162785	0.254885	0.125784	0	0	0	0	3.78957	0	9.5122	0	0	59.3521	0	23.2696	2.04431	0	9.51012
Acvr1b	0	0	0	0.199696	0	0	0.702212	0	0	0	0	0	0.287804	0	0	0	0.242717	0	0.570788	0	0.812639	0	1.27089	0.35522	0.193443	0	6.15382	0	0.75413	0	17.5646	0	6.06794	1.99579	0	0.218046	3.28594	0	0	1.14005	1.58708	0	0	0	0	2.20593	0	1.04567	0.804062
Acvr1c	0	0	0	0	0	0	0	0	0	0	0	0	0	0.0292455	0	0	0	0	0	0	0	0	0	0	0	0	0	0	0	0	0	0	0	0	0	0	0	0	0	0	0	0	0	0	0	0	0	0	0
Acvr2a	25.1225	0	34.1463	0.0371171	0.0875712	0	0	16.4169	0	0	3.33708	0	0	0	0	27.0964	2.98739	0.0552015	7.77706	0.253173	4.47403	2.62623	0	0	0	0.530687	0	4.52343	0	7.6589	3.16443	0	0	0.527655	8.91249	0	1.48654	11.1126	5.09755	1.20647	3.46786	0	6.18428	7.51085	11.4896	0.0363532	4.1368	0	0.0500078
Acvr2b	17.514	61.5428	0.403231	0	0.326206	2.56286	0	0	0	0	7.90972	0	0	0	0.163224	0	23.0788	2.26237	0	12.6465	11.2229	8.68326	0	0	0	87.8575	5.01462	0	7.5172	0.482693	0	0	0	0	23.4858	0	0	40.0452	0	21.4407	0	0.672473	0	1.50942	0	3.60774	0	16.6476	0
Acvrl1	105.016	2.26288	36.5536	0.303323	3.43305	15.86	93.7954	126.175	69.4313	116.899	38.2962	68.0116	16.6735	5.67722	88.2453	30.3266	19.0126	0	13.1569	31.0227	0.0925054	0	0.105309	9.07402	22.4117	0	0	0	0	9.11433	7.79531	0	0	0.191439	3.61164	5.76321	0	13.418	0	0	0	6.60838	25.3029	50.5624	0.135048	0	0	0	0
Acy1	0	0	0	0.168496	0	0	0.250874	0	0	0	0	0	66.9815	0	13.0583	0	0	2.99943	0.412428	21.342	26.2828	2.43575	5.18831	18.8621	0.241583	0	11.9017	0	0	0	0.23438	0	0	0	0	1.66115	13.3449	34.9233	28.891	2.03046	4.97119	1.226	0	0	0	42.389	0	6.16385	0.892764
Acy3	0	0	0.933291	0	0	0	0	0	0	0	10.5676	16.655	0	0.579256	30.2452	7.46073	0	42.8283	0.393079	0	0	11.0786	12.9081	37.9432	8.75787	0	31.3564	22.6406	0.724424	0	15.1933	0	20.6907	0	0.814628	49.8085	0.746613	44.5213	0	0	7.09381	0	0	33.5509	0	0.154137	0	0	5.32302
Acyp1	0	0	0	0	0	38.1035	0	0	2.7901	3.1205	7.87024	0.60925	0	0	0	12.7145	21.5556	0	6.1357	37.9765	41.5237	39.2891	47.3675	3.78876	73.9344	0.869439	26.6471	42.8901	16.7404	25.7832	26.9548	47.5151	33.7433	12.5167	43.3749	20.7854	40.4311	9.99709	7.5784	27.1509	39.3938	25.7814	9.48288	44.9034	72.0672	0.457412	0	1.06579	11.4974
Acyp2	0	0	0	0	0	0	0	0	0	0	0	0	0	0	0	0	0	0	0	0	0	0	0	0	0	0	0	2.66394	10.569	1.6279	9.81501	0	0	0	0	0	0	0	0	0	0	0	0	0	0	0	0	0	0
Ada	0	0	0	7.48453	0	6.66343	0	0	0	0.181241	60.5366	0	81.3619	0	0	23.9986	0	3.08505	0	1.88754	0	0	9.52205	0	0	96.471	0.227705	0	0	29.9269	0	0	6.407	0	7.51546	0	0	0	0	0	0.254848	0	0	16.5694	22.8869	0.533944	0	0	12.7267
Adad1	0	0	0	0	0	0	0	0	0	0	0	0	0	0	0	0	0	0	0	0	0	0	0	0	0	0	0	0	0	0	0	0	0	0	0	0	0	0	0	0	0	0	0	0	0	0	0	0	0
Adad2	0	0	0	0	0	0	0	0	0	0	0	0	0	0	0	0	0	0	0	0	0	0	0	0	0	0	0	0	0	0	0	0	0	0	0	0	0	0	0	0	0	0	0	0	0	0	0	8.15351	0
Adal	0	0	0	0	0	0	0	0	5.21172	0	0	0	0	0.230129	0	0.254889	19.5946	0.423518	31.4573	0	0.145108	0	7.72313	0	0	0	0	0	0	0	21.2043	0.194059	35.0883	0	0	0	0	0	0	0	22.7612	0	0	0	37.8148	0.351557	14.208	1.38216	33.7759
Adam10	104.882	64.1667	139.813	68.7022	180.996	89.6735	88.9794	100.334	81.7221	68.1243	54.4272	109.78	32.0669	69.7013	143.702	71.0515	65.4715	62.0203	185.422	66.332	103.201	56.9849	74.5727	41.5788	99.889	194.05	92.2952	98.0528	102.878	64.385	104.035	114.685	113.866	98.9498	34.9461	58.4804	64.3566	94.8119	65.4976	68.7641	75.3389	81.7107	136.181	101.176	72.8348	0	16.7542	14.5293	3.18793
Adam11	0	0	0	0	0	0	0.00632833	0.0129302	0	0	0	0	0	0	0	0	0	0	0	0	0	0	0	0	0	0	0	0	0	0	0	0	1.77234	0	0	0	0	0	0	0	0	0	0.93957	2.50895	0	0	0	0	0
Adam12	0.183399	8.12215	12.4144	28.3247	0	50.9835	4.27648	12.2397	3.27263	23.294	10.2372	34.2156	42.4026	15.7634	39.5965	59.3437	44.1951	0.202003	11.947	2.59395	0	0	0	12.8619	0	26.5678	0	0	0	15.489	12.8715	0	0	0	0	0	0	0	0	0	0	0	0	1.83175	0	0	0.0280675	0	0
Adam15	13.7533	22.717	3.39204	14.4905	51.5541	130.849	170.43	100.162	24.28	49.8553	23.4569	23.6178	2.57339	37.9534	0	11.1995	7.38513	0	17.6839	1.37699	0	6.74419	16.0685	53.4192	63.5797	23.1296	5.00051	0	22.8818	25.8717	0.9762	3.46746	1.29352	1.58712	20.9785	0	19.4343	0	28.273	20.5085	43.312	0	5.04414	77.233	0	0	1.59434	0	0.104147
Adam17	0	9.18072	8.08778	80.5342	16.3199	0.195979	0	0.822992	48.0913	2.43104	27.5004	1.27775	0	16.5205	2.68142	31.8226	41.1674	4.05274	0	9.58039	2.40005	4.55143	0.912014	27.6144	7.55597	75.7202	1.64598	5.55794	26.8659	17.1313	10.6923	31.4963	3.10484	43.7865	21.7663	43.0934	16.2452	38.9797	9.17911	17.6798	3.17143	14.8439	15.1506	17.4544	47.6457	17.9285	2.48305	0	16.0028
Adam19	15.3048	38.1494	34.2388	37.1251	0.0775126	0	0	19.8991	25.9368	28.0652	11.3391	0.211219	9.93378	16.654	39.776	13.0645	25.2493	0	0.040252	0	0	0	0	0	11.6984	8.69153	0.0543474	0	0	11.1463	2.24999	0	0	0	0	0	0	0	0	0.0187293	0	0	0	0.2859	0	19.6717	35.2782	21.8462	28.5179
Adam1a	0	0	13.615	0	0	0	0	13.1861	0	0	0	0	0	0	39.5816	0	1.46412	7.05697	0	0	0	0	0	0	0	0	0	0	0	0	0.247405	0	0	0	0	0	0	0	0	0.364316	0	0	0	0	0	5.73116	0	0	0
Adam1b	0	0	0	0	0	0	0	0	0	0	0	0	0	0	0.952339	0	0	0	0	0	0	0	0	0	0	0	0	0	0	0	0.053373	0	0	0	0	0	0	0	0	0	0	0	0	0	0	0	0	0	0
Adam20	0	0	0	0	0	0	0	0	0	0	0	0	0	0	0	0	0	0	0	0	0	0	0	0	0	0	0	0	0	0	0	0	0	0	0	0	0	0	0	0	0	0	0	0	0	0	0	0	0
Adam21	0	0	0	4.23978	0	0	0	0	0	0	0	0	0	0	0	0	0	0	0	0	0	8.39468	0	0	0	0	0	0	0	0	0	0	0	0	0	0	0	0	0	0	0	0	0	0	0	0	0	0	0
Adam22	0	0	3.72854	0	9.49895	0	0	3.87214	0	0	0	0	6.05774	0.223166	0	0	0	0	0	4.83657	0	0	2.03806	0.0306969	1.26983	0	0	0.164044	4.67262	0	1.15105	1.21608	0	14.5258	0	3.21763	0.915116	0	0	0	0	0	0	1.84077	0	0	7.07057	0.0258085	0
Adam23	0	0	0	0	0	0	0	0	0	0	0	0	0	0	0	0	0	0	0	0	0	0	0	0	0	0	0	0	0	0	0	0	0	0	0	0	0	0	0.0514384	0	0	0	0	0	0	0	0	0	0
Adam25	0	0	0	0	0	0	0	0	0	0	0	0	0	0	0	0	0	0	0	0	0	0	0	0	0	0	0	0	0	0	0	0	0	0	0	0	0	0	0	0	0	0	0	0	0	0	0	0	0
Adam28	0.0075302	0	0.157391	0.0107904	0.0133752	0.0555532	0.0183279	0.0220378	0.0128583	0	0.00428475	0.0550258	0.00454659	0	0	0.00361142	0	0	0	0.0409487	0	0	0	0	0.00599658	0	0	0.00898911	0.0612683	0	0.0125505	0.110489	0	0.0132351	0.00455611	0.00438475	0	0	0	0	0	0	0.0383684	0.0260965	0	0	0.0556596	0	0
Adam3	0	0	0	0	0	0	0	0	0	0	0	0	0	0	0	0	0	0	0	0	0	0	0	0	0	0	0	0	0	0	0	0	0	0	0	0	0	0	0	0	0	0	0	0	0	0	0	0	0
Adam32	0	0	0	0	0	0	0	0	0	0	0	0	0	0	0.651054	0	0	0	0	0	0	0	0	0	0	0	0	0	0	0	0	0	0	0	0	0	0	0	0	0	0	0	0	0	0	0	0	0	0
Adam34	0	0	0	0	0	0	0	0	0	0	0	0	0	0	0	0	0	0	0	0	0	0	0	0	0	0	0	0	0	0	0	0	0	0	0	0	0	0	0	0	0	0	0	0	0	0	0	0	0
Adam39	0	0	0	0	0	0	0	0	0	0	0	0	0	0	0	0	0	0	0	0	0	0	0	0	0	0	0	0	0	0	0	0	0	0	0	0	0	0	0	0	0	0	0	0	0	0	0	0	0
Adam4	0	0	0	0	0	0.089951	0	0	0	0	0	0	0	0	0	0	0	0	0	0	0	0	0	0	0	0	28.4774	12.869	0	0	0	0	0	0	0	0	0	0	0	0	0	0	0	0	0	0	0	0	0
Adam5	0	0	0	0	0	0	0	0	0	0	0	0	0	0	0	3.7036	0	0	0	0	0	0	0	0	0	0	0	0.495514	0	0	0	0	0	0	0	2.66707	0	0	0	0	1.59017	0	0	0	0	0	0	0	0
Adam8	0	0	12.0026	0	1.1936	0	0	0	0	0	7.01996	0	0.104056	0	10.3892	0	0	0	1.32957	0	7.50974	0.581334	0	0	0	1.93497	0	0	0	0	0	29.1101	0	0	2.45971	0	0.111468	0	18.3726	0	0	0	0	0	9.51243	0	0	0	0
Adam9	0	16.4167	10.8361	11.8611	0.890641	0.705745	13.0301	0	3.82266	10.3627	6.88897	13.2994	0	32.8894	10.4838	0	0.258982	0	5.55274	0	7.1514	5.29115	3.56582	0	19.6331	1.61414	0	1.08202	4.1593	7.89962	0.226046	8.40693	0	2.448	1.56052	2.38537	1.66364	0	0.088241	0.369407	1.18688	3.00312	2.19899	13.7367	4.28548	0.105363	19.2726	8.42988	4.24224
Adamdec1	0	0	0	0	0	0	0	0	0	0	0	0	0	0	0	0	0	0	0	0	0	0	0	0	0	0	0	0	0	0	0	0	0	0	0	0	0	0	0	0	0	0	0	0	0	0	0	0	0
Adamts1	0	0.24983	0	3.43549	0.205159	0	32.2018	1.02506	0	0.230759	3.97221	0	15.5174	20.8578	20.2984	3.87649	0	0	1.27877	41.6987	0.13271	13.0056	1.36359	0	11.472	3.41813	0	0	9.56849	7.90621	5.95496	0.0888886	5.78003	6.04349	31.3889	0	0	2.71298	15.7182	0.0744142	3.74528	0	10.3075	41.1613	0	0	23.3586	0	0
Adamts10	0.0891859	57.7287	33.1617	0.42378	23.618	12.38	0	76.199	27.7446	0.0700252	7.00838	52.8804	42.3706	37.7008	51.4291	2.21544	28.8352	3.07202	1.55798	29.1224	2.02135	10.7341	30.1415	0.141319	11.185	0	2.80169	14.1957	0	6.48142	7.32802	5.41378	0.169206	0.0834519	13.1637	30.9763	26.9591	25.9834	37.9799	5.53329	7.96532	4.10327	21.9892	29.7498	12.7477	14.8444	0.490834	8.22064	0.0710723
Adamts12	0	0	0	0	0	0	0	0	0	0	0	0	0	4.84427	0	0	0.0410986	0	0.866888	0.643464	0	0	0.705327	0	0	0	0	0	0	0	0	0	0.107956	0	0	0	0	0.180092	0	0	0	0	0	0	0	0	1.42614	0	0
Adamts13	34.0562	49.5985	36.8162	17.8949	48.6234	21.8023	11.0262	28.6109	30.1809	37.2249	19.2691	30.4392	10.1699	53.6412	23.0491	30.3378	25.933	93.4	43.7288	33.186	36.2524	44.6463	70.5094	41.2853	95.8129	43.1037	55.8989	44.9781	33.8809	36.0332	12.4384	19.5684	28.2631	17.8934	110.891	57.1081	18.4235	69.4347	19.7687	23.9613	32.6181	53.0276	26.3975	35.7731	37.7342	19.3234	15.4986	31.9375	20.01
Adamts14	0.00382745	0.0586386	0	0	0	0	0	0.00401043	0	0	0.0310845	38.7925	0.00294935	0.0124266	3.98705	0	0.00248794	0	0	0	0	0	0	0	0	0	0	0	0	0	0	0	0	0	0.208504	0	0	0	0	0	0	0	0	0	0	2.39736	7.24362	2.25218	5.49709
Adamts15	0	0	0	0	0	0	0	0	0	0	0	0	0	0	0	0	0	0	0	0	0	0	0	0	0	0	0	0	0	0	0	0	0	0	0	0	0	0	0	0	0	0	0	0	0	0	31.5533	0	0
Adamts16	0	0	0	0	0	0	0	0	0	0	0	0	0	0	0	0.0576358	0	0	0	0	0	0	0	0	0	0	0	0	0	0	0	0	0	0	0	0	0	0	0	0	0	0	0	0	0	0	0	0	0
Adamts17	0	0	0	0	0	2.94096	0	0	0	0	0.850795	0	0	0	0	0	0	0	1.53876	0	0	0	0	0	0	0	0	0	0	0	0	0	0	0	0	0	0	0	0	0	0	0	0	0	0	0.0113926	0	0	0
Adamts18	0	0	0	0	0.103246	0	4.89462	0	0	0	0	0	0	0	0	0	0	0	0	0	0	0	0	0	0	0	0	0	0	0	3.48611	0.0894664	0	0	0	0	0	0	0	0	0	0	0	0.476199	0	0	0	0	0
Adamts19	0	0	0	0	0	0	0	0	0	0	0	0	0	0	0	0	0	0	0	0	0	0	0	0	0	0	0	0	0	0	0	0	0	0	0	0	0	0	0	0	0	0	0	0	0	0	0	0	0
Adamts2	0.220766	0.0358106	0.087863	0.0862188	0.00339121	0	0	0.00403946	0.0324362	0.00191051	0	0	0	0	0.00171423	0	0	0	0	0	0	0	0	0	0	0	0	0	0	0.00295749	0	0	0	0	0	0	0.0022126	0	0	0.0245754	0.0263166	0.0173785	0.0265938	0.00660065	0	0	23.9979	0.0324131	0
Adamts20	0	0	0	0	0	0	0	0	0	0	0	0	0	0	0	0	0	0	0	0	0	0	0	0	0	0	0	0	0	0	0	0	0	0	0	0	0	0	0	0	0	0	0.0554417	0	0	0	0	0	0
Adamts3	0	0	0	0	0	0.412636	0	0	0	0	0	0	0	0	0	0	0	0	0	0	0	0	0	0	0	0	0	0	0	0	0	0	0	0	0	0	0	0	0.359558	0	0	0	0	0	0	0	3.63826	0	0.0371015
Adamts4	0	0	0	0	0	0.659643	0	0	0	0	9.5673	0.377255	0	0	0.419791	0	5.94414	0	0	0	0	0	0	0	0	0	0	0	0	0	0	0	0	0	0	0	0	0	0	0	0	0	0	0.128102	0	0	0	0	0
Adamts5	0	0	0	0	0	0	0	8.08515	0	0	6.42661	0	2.48926	0	11.1206	0	0	0	0	0	0	0	0	0	0	0	0	0	0	0	0	0	0	0	0	0	0	0	0	0	0	0	0	4.91522	0	0	0	0	0
Adamts6	18.451	0	0	0	0	0	0	0	0	0	0	0	0	7.40567	0	0	0	0	0	0	0	0	5.9897	0	0	0	0	0	0	0	0	0	0.917741	0	0	0	0	0	0	0.528084	0	0	0	0.0959268	1.86555	0	8.22599	0	0
Adamts7	4.94035	0	0	0.118667	0	0	0	0	0	0	0.0602543	31.7647	0	0.0481726	0	0.267279	0.0482239	0	0	0	0	6.16974	0	0	0	0	0	0	0	0.138323	0	0	0	0	0	0	0	0	0	0	0	0	0	0	0	2.59464	4.0397	0	6.23333
Adamts8	0	0	0	0	0	0	0	2.80359	0	0	0	0	0	0	0	0	0	0	0	0	0	0	0	0	0	0	0	0	0	0	0	0	0	0	0	0	0	0	0	0	0	0	0	0	0	0	0	0	0
Adamts9	0	4.60646	10.3463	0.0696819	0	25.784	21.715	7.46741	0.0687539	0.0462798	5.78907	12.9453	20.7555	4.66973	12.5009	4.0521	15.087	0	0	0	0	0	0	0	0	9.34174	0	0	0	12.0647	0	0.0712379	0	0	0	0	0	0	0	0	0	0	0	0	0	0	5.75475	0	0
Adamtsl1	0	0	0	0	0	0	0	0	0	0	0	0	0	0	0	0	0	0	0	0	0	0	0	0	0	0	0	0	0	0.83666	0	0	0	0	0	0	0	0	0	0	0	0	0	0	0	0	0	0	0
Adamtsl2	0	9.36599	0	0	0	0	0	34.0316	0	0	0	3.1899	0	13.7378	0	0	0	0	0	0	0	0	0	0	0	0	0	0	0	9.75955	0	0	0	0	0	0	0	0	0	0	0	0	0	0	0	0	0.069179	0	0
Adamtsl3	0	0	0	0	0	0	0	0	0	0	0	0	0	0	0	0	0	0	0	0	0	0	0	0	0	0	0	0	0	0	0	0	0	0	0	0	0	0	0	0	0	0	0	0	0	0	0	0.581784	0
Adamtsl4	0	0	0	0	0	0	0	0	0	0	0	0	0	0	0	0	0	0	0	0	0	0	0	0	0.325276	0	0	0	0	0	0	0	0	0.0882206	0	0	0	0	0	0	0	0	0	0	0	0	0	0	0
Adamtsl5	0	0	0	0	0	0	0	0	0	0	0	0	0	0	0	0	0	0	0	0	0	0	0	0	0	0	0	0	0	0	0	0	0	0	0	0	0	0	0	0	0	0	0	0	0	0	1.19085	0	0
Adap1	0	0	0	0	0	0	0	0	0	0	0	0	0	0	0	0	0	0.974051	2.86951	0	0	0	0.161978	0	0	0	39.0766	0	26.9346	0	0	30.5954	0	3.25082	23.8637	0	0	0	1.9978	29.4052	0.17207	0.226981	0	0.815807	61.822	0	0	0	0
Adap2	0	0	0	0	0	0	0	0	0	0	0	0	0	0	0	0	0	10.1864	0	0	0	0	0	0	0	0	0	0	0	0	0	0	0	0	0	0	0	0	0	0	0	0	0	0	0	0	0	0	0
Adar	21.0912	0.934028	9.04178	1.37229	0	0.270547	0.491569	0.0709475	0	1.82248	0.165081	0	0	0	8.26392	0.0487939	22.683	0.268516	12.6557	5.86273	0.385675	6.62044	5.41655	1.93558	3.10842	0.32269	1.91149	14.2915	7.62103	4.04183	0.353291	5.90687	12.7281	10.0399	0	2.06878	33.1532	11.3267	0	0	21.0377	18.2587	5.48197	15.637	21.7142	2.86545	0	9.03291	2.82237
Adarb1	64.7615	16.5429	0.370419	0.687277	0.0752857	43.1416	6.97568	24.2792	0.0371382	44.0413	0	5.71517	30.2017	20.5345	0.0492105	3.02759	0.0467325	3.70903	1.13597	10.2937	0.92668	0.873936	0.780986	5.82926	0.0046387	0	1.53384	0	0	5.59173	0	2.22256	3.07359	0	6.15373	0	0.00244687	0	0	0.0545701	0	0	0	0.00768263	0	1.63265	4.7544	0	2.37048
Adarb2	0.274818	0.982061	0	0.195439	0	1.55325	0.0737895	0.479566	1.63583	0	0.371609	0.877827	0.317456	0.11889	0.46512	0.461568	0.892569	0.29056	1.90561	0.199904	0.335496	1.76745	2.59378	1.20897	0	0.174497	0.726774	0.945113	0.554013	0.0853905	0.477812	0.898658	1.17328	1.19578	0.415754	0.599953	1.80737	0.740385	1.39881	1.04531	0.761176	0.35468	0.76921	0.106315	1.63237	7.32508	0	5.6329	5.32399
Adat1	0	0	0	0	0	0	0	0	0	0	2.73079	0	4.88992	11.2676	0	7.82791	0	0	0	0.0944118	0.528487	0	4.08563	0	0	0	0	0	0	0	6.67166	6.36485	0	13.661	0	6.69338	0	0.123552	0	0	0	0	0	7.23437	0	0.539836	0	0	0.743423
Adat2	0	0	0	0	0	0	27.643	0	1.94326	0	1.99905	0	0.238555	0	0	1.77428	0	22.2975	0	13.6444	26.299	0	5.71462	0	0	0.888294	0	8.33308	0	19.1772	0	0	9.04165	2.89336	0	0	0	0	0	0	11.7005	15.0073	9.64709	0	12.3092	0.481064	0	0	1.10779
Adat3	0	0	0	0.173271	0	0.318666	1.07E-08	11.7306	0	0	0	0	4.19919	0	0	0	18.1045	2.56643	2.12048	0.235577	0	0	0	0	2.48275	3.98643	0	0	5.46843	0	6.26548	0	0	0	0	0	0	85.8849	0.28527	10.1312	30.3137	27.739	0	6.78815	10.0488	36.0174	41.1705	0	10.7806
Adc	0	0	0	0	0	0	0	0	0	0	0	0	0	0	11.5368	0	0	0	1.0351	0	0	0	0	0.479644	0	0	0	0	0	2.52381	1.85114	0	0	0	0	0	0	0	0	0	0	0	0	0.26283	0	0	0	0	0
Adck1	0	0	0	0	0	0	0	0	28.3844	0	22.2231	0	97.921	0	0	7.17091	0.124668	0.458657	23.2101	0	2.58196	0.827203	14.9302	34.7244	0	0	41.226	0	22.1343	8.07932	8.33022	0.995283	10.5213	26.6263	0.524254	1.85725	0	9.19676	0.168952	4.94666	34.2427	34.932	0	0	17.9077	0	22.8393	0.114995	11.2872
Adck2	0	0	1.24812	0.122535	0	4.11763	0	9.84756	11.2016	0	0	0	0	0	0	0	0.819623	0	1.42605	27.0639	5.79658	5.51485	2.12858	0	0	34.9782	0	0	1.80515	1.49813	0	0.250302	0	9.66985	2.60482	26.8897	5.0079	15.6248	10.3303	0	17.0763	0	13.2832	0	27.9785	2.39075	0	0.0687953	0
Adck3	0	0.786263	1.5947	0	0	1.12615	0.0826588	0	0.862507	1.30614	0.66614	0.28102	0	0	0	0	0	3.17638	0.671251	9.41409	13.376	3.78753	1.42916	0	0.637889	3.91202	27.1572	16.4817	0.621064	0.0956938	0.153033	0.671669	0.175341	17.9051	3.35576	23.2341	0.760256	2.54013	0.537959	1.21938	0.100407	1.19334	1.21806	3.93444	0.610195	7.75885	1.80457	0.923663	4.56645
Adck4	0	0	0	0	0	0	0	0	0	0	0	0	0	0	0	0.277902	0	0	3.05076	0.565495	0	0	3.76146	45.0443	0	39.3257	0	3.26239	0	0	0	0	1.9879	0	4.93086	14.1225	0	30.2137	6.30088	0.356074	0.190653	5.28035	2.69746	23.493	0	2.21236	11.4534	0	0.415947
Adck5	99.527	0.323063	0.986035	3.84773	0.532026	2.93672	0	0	0	0	13.9798	39.7068	0	0.956711	42.7723	9.07715	15.8303	0.839386	0	6.31797	0	0	0	2.54928	1.14339	87.0787	32.0416	1.61535	8.18717	13.2099	0	0	0	0	13.6249	78.4567	0	0	0	4.85406	0	4.10165	18.0731	9.11246	0.252	22.3817	21.4767	0	41.7096
Adcy1	0	0	0	0	0	1.79769	0	8.93454	0.0332237	0	0	0	0	0	9.69021	0	0	0	0	0	0	0	0	0	0	0	0	0	0	0	0	0	0	0	0	0	0	0	0	0	0	0	0	0	0	0	0	0	0
Adcy10	0	0	0	0	0	0	0	0	0	0	0	0	0	0	0	0	0	0	0	0	0	0	0	0	0	0	0	0	0	0	0	0	0	0	0	0	0	0	0	0	0	0	0	0	0	0	0	1.96808	0
Adcy2	0	0	0	0	0	0	0	0.699001	0	0	0	0	0	0	0	0	0	0	0	0	0	0	0	0	0	0	0	0	0	0.177829	0	0	0	0	0	0	0	0	0	0	0	0	0	0	0	0	0	0	0
Adcy3	0	0	0	0	2.55177	0.36785	0	0	0	0	0.149606	0	0	0	0	0	0.0598871	0	0	0	0	0	0	0	0	0	0	0	0	0	0	12.0608	0	0.0776443	2.17427	0	0	0	0	0	0	0	1.18419	0.321033	6.19806	0.817248	18.542	3.54013	0.396941
Adcy4	163.183	0	20.5097	0.384421	80.8019	55.7175	6.95409	0.251087	5.16217	2.37253	9.13991	8.20583	1.10835	32.7645	13.6209	0.517619	0.467369	0	5.88649	0	0.391084	0	8.89986	0	34.2706	14.2855	0	0	0	19.5805	0.0894589	0	1.02479	0	0	0	0	0	23.287	0.109721	12.3371	0	0	13.1051	0.285456	0	48.4651	0	0
Adcy5	0	0	0	0	0	0	0	0	0	0	0	0	0	0	0	0	0	0	0	0	0	0	0	0	0	0	0	0	0	0	0	0	0	0	0	0	0	0	0	0	0	0	0	0	0	0	0	0	0
Adcy6	26.4748	23.1924	7.83076	12.3308	0	1.37434	2.80066	10.2342	0	9.46547	9.58463	11.1375	0	2.63884	0.374748	2.45644	4.55913	0.83127	5.43594	0.714836	15.1366	6.90949	8.10415	3.83878	20.4896	4.62053	5.20061	4.95883	8.48182	8.79705	1.46475	6.49947	2.12668	2.26238	7.85328	16.1799	0.215209	7.03396	0.285527	5.25837	1.5997	18.2522	0	3.64828	4.74516	7.08456	14.3519	1.06281	0.988608
Adcy7	0	0	0	0	0	0	0	0	0	1.27109	0	0	0	0	0	0	0	2.10873	1.34639	0	7.51771	24.9104	12.9892	0.566852	2.8444	0	3.40076	33.2917	10.3763	0	2.17989	4.05851	27.7701	1.39974	0	16.6509	41.9311	2.40024	25.7252	21.89	1.23363	9.60376	3.14957	25.1436	16.3401	0	0	0	0
Adcy8	0	0	0	0	0	0	0	0	0	0	0	0	0	0	0	0	0	0	0	0	0	0	0	0	0	0	0	0	0	0	0	0	0	0	0	0	0	0	0	0	0	0	0	0	0	0	5.0781	0	0
Adcy9	0	0	0	0	0	0	0	0	0	0	0.0728848	0	0	0	11.5169	0	0	0	0	0	0	0	0	0	0	0	0	0	0	0	0	0	0	0	0	0	0	0	0	0	0	0	0	0	0	0	0	0	2.32042
Adcyap1	0	0	0	0	0	0	0	0	0	0	0	0	0	0	0	0	0	0	0	0	0	0	0	0	0	0	0	0	0	0	0	0	0	0	0	0	0	0	0	0	0	0	0	0	0	0	0	0	0
Adcyap1r1	0	0	0	0.00677415	0	0	0	0	0	0	0	0.0109182	0.00979589	0	0.0139038	0	0	0.0100757	0	0	0	0	0	0	0.00247142	0	0	0	0	0	0	0	0	0	0	0	0	0	0	0	0	0	0.0125393	0	0	0.00165957	0.00876704	0	1.42495
Add1	328.063	98.2683	166.672	44.1801	120.387	19.5101	129.465	166.126	88.3497	114.338	86.7763	117.263	85.3265	0.467674	128.535	77.6565	104.607	45.8282	45.5816	95.622	107.196	174.032	78.3802	40.6128	84.2365	40.2183	80.3531	118.314	57.0639	64.8119	109.196	36.2686	92.0827	70.5334	61.7856	23.487	166.664	131.716	144.637	94.8106	144.052	68.8593	42.0488	72.468	93.1574	13.2024	123.982	2.77924	7.68262
Add2	0	0	0	0.129941	0	0	0	0	0.102686	0	0	0	0	0	0	0	0	0	0	0	0	0	0	0	0	0.118695	0	0	0	0	0.0363247	0	0	0	0	0	0	0	0	0	0	0	0	0	0	0	0	0	0
Add3	54.4283	29.9011	2.19378	4.1754	8.65102	0.187852	1.49137	7.88963	15.8648	34.1608	81.478	52.7609	89.478	24.7418	38.5586	23.9579	14.2375	50.5545	0	35.0845	9.04734	12.7937	10.4051	26.2963	0.731656	71.415	0	0.143953	9.68501	42.0649	21.6165	7.6779	18.1779	27.6887	37.7259	53.2618	9.16103	0.268709	59.45	23.6299	29.5646	18.7244	27.2943	0	22.5043	19.1518	34.5239	0.734557	16.8957
Adgb	0	0	0	0	0	0	0	0	0	0	0	0	0	0	0	0	0	0	0.546857	2.65661	0	0	0	1.8473	0	0	0	0	0	0	4.08243	0	0	0	0	0	0	0	0	0	0	0	0	0	0	0	0	0	0
Adh1	0	0	0	0	0	0	0	0	0	0	0.552957	0	0	0	74.0213	0	0	0	0	0	0	0	0	0	0	0	0	0	0	0	0	0	0	0	0	0	0	0	0	0	0	0	0	0	0	0	0	0	0
Adh5	272.572	198.79	5.1839	2.10865	33.2838	2.77835	74.3076	71.5729	295.057	240.548	172.02	226.127	201.333	54.5729	156.845	175.881	88.3128	150.268	221.412	191.933	176.23	61.3049	107.982	109.554	216.021	60.0762	95.2096	99.5769	70.0238	92.7097	193.812	201.949	128.046	157.664	177.17	30.3991	311.017	88.8794	99.0713	289.389	133.013	149.766	277.555	53.7486	112.211	344.776	221.448	308.385	198.431
Adh6-ps1	0	0	0	0	0	0	0	0.0232784	0	0	0	0	0	0	0	0	0	0	0	0	0	0	0	0	0	0	0	0	0	0	0	0.0161969	0	0	0	0	0	0	0	0	0	0	0	0	0	0	0	0	0
Adh6a	0	0	0	0	0	0.338557	0	0	0	0	0	0	0	0	0	0	0	0	0	0	0	0	0	0	0	0	0	0	0	0	0	0	0	0	0	0	0	0	0	0	0	0	0	0	0	0	0	0	0
Adhfe1	0	0	0	0	0	0	0	0	0	0.186862	5.49946	0	0	0	0	0	1.54694	0	0	0	0	0	0	0	0	0	0	0	0	0	0	0	0	0	0	0	0	0	0	0	0	0	0	0	0	0	0	0	0
Adi1	4.04187	0.402908	28.739	0	138.493	0	0	0	20.3153	0	45.5498	4.65638	21.0085	0	0	24.0668	0	122.498	45.4721	11.5307	162.57	112.212	73.4139	187.085	10.7708	70.1497	47.5702	150.214	160.078	52.8276	52.1143	43.4383	2.69905	74.9259	87.7496	163.579	1.74949	29.794	43.6445	91.6992	0.259782	45.8783	25.4672	49.4885	45.3489	14.1437	0	79.8087	53.1309
Adipor1	105.733	39.5785	26.0748	20.3166	169.627	1.68328	189.146	61.6866	36.5446	95.0643	73.6856	127.537	49.3262	3.15449	179.525	26.2464	24.5636	17.6835	30.5749	42.8083	32.3965	90.4023	104.425	206.062	83.264	153.721	40.3507	22.688	57.7339	55.5608	70.7126	54.8435	58.2926	132.513	85.0612	61.7797	58.9668	52.3055	28.1304	134.371	165.789	76.996	66.5986	75.5822	145.343	37.765	127.83	49.3557	70.7089
Adipor2	42.49	19.4736	10.4264	32.729	124.787	41.9894	35.6341	25.9807	12.4969	58.8755	32.2551	0.278418	17.2312	32.2731	28.0759	50.4278	20.1488	40.2596	133.457	125.821	91.8505	127.304	103.829	46.57	71.8848	19.8612	75.2369	82.8786	30.5177	39.1657	59.9672	107.018	84.4316	27.5906	67.2244	42.037	137.066	87.0994	46.3634	39.9537	56.7145	63.5726	41.125	51.3751	76.5285	36.4179	0	78.8164	59.4657
Adk	0	0	2.29183	82.9094	0	6.80389	0	24.775	43.7334	62.6214	46.9774	0	20.1281	0.47537	26.7719	71.1858	0	0	61.6095	0	22.0629	19.6162	98.6517	1.04201	0	0	34.5617	56.0396	53.4226	62.2686	96.0827	77.9049	219.739	65.3808	135.412	79.5204	304.202	27.4741	65.4058	43.3143	83.3458	68.1479	115.24	61.1933	58.448	24.9638	104.324	104.325	93.2258
Adm	0	0	0	126.81	0	0	0	0	0	0	0	116.719	0	0	0	0	0	0	0	0	0	0	0	0	0	147.889	0	0	0	0	0	0	0	0	0	0	0	0	0	2.14138	0	0	0	0	0	0	24.0806	0	0
Adnp	40.6472	66.8209	70.1128	155.212	54.6682	0.243202	28.15	61.2669	87.6007	82.352	36.9316	9.73555	39.2386	48.5689	62.415	62.6632	74.064	116.524	52.4394	58.3182	18.8381	62.8266	60.0696	66.7991	51.5203	28.3231	24.4943	121.506	38.4211	27.0349	31.0521	57.289	68.3992	23.4649	46.3855	79.9909	54.7006	79.4527	66.1009	50.1092	67.2333	24.8395	100.59	68.5255	46.5023	39.6293	67.9309	70.019	50.5022
Adnp2	25.0421	0	9.68259	10.2868	0	0	0	0	9.57197	0	7.78208	2.42932	0.147751	0.373503	0.121762	23.2675	29.6604	0	3.63667	8.02613	11.8702	12.8353	14.5143	0.068428	18.7032	2.92394	0	3.88601	3.13327	0	22.2339	0.20916	0	12.9282	0	9.30109	0.315557	0	0	0	0	1.11458	15.4521	5.12257	7.40946	11.102	28.828	4.20076	9.56684
Ado	7.86401	0.275926	4.05565	24.2148	3.39943	0.179708	0	0	16.6552	9.61761	1.82729	0	0	0.058459	0.0571764	17.7031	0.819249	11.4289	1.23615	2.42442	17.5214	2.16286	9.95254	16.7739	0.349911	0.0857988	0.794104	0	4.57629	2.35116	8.5917	0.589133	0	8.19316	7.03206	0.786585	7.03458	4.88203	9.43152	7.81165	1.67303	0.69752	5.33901	0	2.78224	14.0915	17.3742	4.1074	15.1902
Adora1	0	0	0	0	0	0	0	0	0	0.0561609	0	0	0	0	0	0	0	0	0	0	0	0	0	0	0	0	0	0	0	0	0	0	0	0	0	0	0	0	0	0	0	0	0	0	0	0	0	0	0
Adora2a	1.78392	122.473	28.9906	38.5392	0.415459	0.164045	144.627	131.474	0	15.6888	2.00024	113.047	34.6217	41.8859	22.4517	30.1726	7.37811	14.7983	27.8667	11.0543	15.4784	12.3266	17.3906	18.1802	40.7616	3.29771	0	0	0.598854	22.4587	18.0854	30.055	0	0	39.6831	16.185	0	4.40736	0	25.8496	75.1119	0	12.4332	0	0	0	0	0	0
Adora2b	0	0	0	0	0	0	0	0	0	0	0	0	0	0	0	0	0	0	0	0	0	0	0	0	0.182074	0	0	0	0	0	0	0	0	0	0	0	0	0	0	0	0	0	0	0	0	0	0	0	0
Adora3	0.0109719	0	0	0	0.0153253	0.120567	0.0974909	0	0	0	0	0	0	0	0	0	0	0.0966726	0	0.0591442	0	0	0.0560025	0	0	0	0	0	0	0	0	0	0	0	0	0	0	0.0776596	0	0	0	0	0.0121058	0	0	0	0	0	0
Adpgk	9.93599	5.71185	3.16574	12.0616	0	51.0965	66.7762	11.1598	24.412	0	64.2881	123.504	3.52021	55.2544	0	16.2985	0.219854	0.673288	56.5334	31.5057	15.7786	11.5096	38.4181	14.2274	18.6525	130.616	34.6798	0.129647	20.1143	24.8318	16.1924	30.3484	7.38662	48.6184	43.2649	37.1525	13.1662	89.8416	17.3954	47.883	3.82905	40.6296	25.9097	18.3534	2.02089	50.4495	52.8224	43.4113	41.2546
Adprh	24.8984	0	8.33655	109.6	119.949	302.693	123.205	204.36	90.2544	112.538	104.24	52.1932	47.2384	25.8023	4.61164	63.215	86.5173	157.746	47.4903	170.657	109.472	105.382	68.2656	99.1	96.7561	216.22	98.9018	61.5218	90.2802	135.189	75.0149	135.551	55.5039	98.5899	78.6702	79.2658	83.721	133.899	26.3157	212.701	71.3879	26.7195	50.5324	93.9667	106.044	123.798	170.299	62.639	102.214
Adprhl2	25.4155	0	1.04538	3.05859	0	94.8815	0	0	6.60847	0	23.8803	0.908013	1.02525	51.8161	0	1.42896	17.2736	133.217	0.220169	4.89145	39.8325	0.865699	82.5269	10.3925	40.1818	0	0.589732	3.07158	11.7582	4.0612	18.7623	45.0102	55.4625	19.5173	26.1361	11.8159	112.202	2.25408	13.9267	41.1613	65.289	4.36465	29.8114	40.7253	4.81617	14.8058	0	18.0941	27.6046
Adprm	0	0	31.5408	0	0	0	0	0	0	0	0	1.02433	0	0	0	25.8003	0.194804	116.653	0	34.3687	7.66711	21.8326	1.38503	0	0	110.181	0	34.3737	4.75004	0	8.56497	12.1991	4.25168	45.1062	0	22.0675	0	0	27.7219	0.278469	28.9257	43.2144	0	18.6866	2.1678	27.6724	0	0	91.9186
Adra1b	0	0	0	0.0113436	0	0	0	0	0	0	0	0	0.00488785	0	0	0	0.0275862	0	0	0	0	0	0	0	0	0	0	0	0	0	0	0	0	0	0	0	0	0	0	0	0	0.054949	0	0	0	0.0331867	0	0	0
Adra1d	0	0	0	0	0	0	0	0	0	0	0	0	0	0	0	0	0	0	0	0	0	0	0	0	0	0	0	0	0	0	0	0	0	0	0	0	0	0	0	0	0	0	0	0	0	0	0	0	0
Adra2a	0	0	0	0	28.7691	0	0	0	0	0	0	0	0	0	0	0	0	0	0	2.78573	0	0	4.63672	0	0	0	0	0	0	0	0	0	0	0	0	0	0	0	0	0	0	0	0	0	0	0	0	0	0
Adra2b	0	0	0	0	0	0	0	0	0	0	0	0	0	0	0	0	0	0	0	1.19286	0	0	0	0	0	0	0	0	0	0	0	0	0	0	0	0	0	0	0	0	0	0	0	0	0	0	0	0	0
Adrb1	0	0	0	0	0	18.0523	0	0	0	0	0	0	0	0	24.4732	0	0	0	0	0	0	0	0	0	0	0	0	0	0	0	0	0	0	0	0	0	0	0	0	0	0	0	0	0	0	0	0	0	0
Adrb2	0	0	0	0	0	0	0	0	0	0	0	0	0	0.120708	0	0	0	0	0	0	1.67466	0	0	0	0	0	0	0	0	0	0	0	0	0	0	0	0	0	0	0	0	0	0	6.07787	0	0	0	0	0
Adrb3	0	0	0	0	0	0	0	0	0	0	0	0	0	0	0	0	0	0	0	0	0	0	0	0	0	0	0	0	0	0	0	0	0	0	0	0	0	0	0	0	0	0	0	0	0	0.0769942	0	0	5.4094
Adrbk1	18.248	40.0809	27.5482	40.8924	14.2693	13.4591	54.5557	68.6419	35.5588	38.3228	61.3712	0.0824365	7.6121	50.2956	4.20636	29.8269	22.8606	132.346	76.4417	89.1954	58.3728	130.312	113.823	50.2746	62.1493	19.8715	154.917	85.0021	109.739	34.637	39.2928	102.593	66.7446	102.199	19.3807	119.758	153.764	115.546	64.7365	102.674	92.5885	70.1416	81.007	33.2103	99.9901	50.0434	1.7869	10.0468	15.1296
Adrbk2	0	0	0	0	15.9048	20.8353	0	0	0	0	0.0161896	0	0.923974	0	22.5503	0	5.41785	33.4507	3.56196	13.2928	0.0485908	0.0512171	3.23333	0	2.42461	0	8.87918	1.55756	2.60989	0.279274	7.32321	0	16.124	0.0503125	0	1.09779	28.7782	0.113731	0	6.33787	8.13263	0.231666	4.31606	1.80702	0	0	15.4068	0	0
Adrm1	255.161	57.3187	0	33.6146	14.4309	160.729	152.648	215.263	52.8473	13.3273	157.992	431.307	102.679	17.2164	46.5983	54.056	40.3828	31.3416	164.345	78.4176	68.777	143.156	57.1102	104.522	72.6397	112.206	167.889	86.2215	221.974	130.126	109.411	109.705	29.8406	83.7232	111.89	88.5104	34.1312	44.8803	34.2684	48.4123	48.3869	18.2101	54.3023	3.34237	149.954	191.646	54.0217	61.9293	144.388
Adsl	0.29459	57.7915	0	3.02685	0	5.97921	72.8025	70.0807	32.3989	3.7754	22.3694	50.6714	11.6709	29.4317	0	40.5564	33.7081	57.9648	93.4161	89.3662	43.9679	68.866	46.2321	71.9961	49.9567	1.03872	71.2442	55.8521	67.8194	25.7255	55.3598	56.9607	58.3957	141.403	44.6526	16.2995	51.6106	108.159	50.4939	36.476	39.8076	46.2066	48.6405	21.0255	100.099	208.107	36.1664	81.7998	87.9856
Adss	2.94876	37.3177	50.8886	70.2334	173.677	150.832	19.4594	112.286	105.182	90.8314	173.267	113.578	152.324	61.3622	118.076	95.2975	112.314	145.728	67.2722	105.821	73.1498	163.986	81.5558	45.2553	17.4899	89.7111	60.7067	98.6713	164.917	70.6374	89.3182	40.3392	140.549	131.443	94.9043	116.229	47.6776	110.054	121.719	123.832	215.446	117.971	149.749	36.7336	113.624	135.169	6.27033	126.245	167.529
Adssl1	0	0	0	0	0	0	0	0	0	0	0	0	0	0	0	0	0	61.412	42.6997	30.0462	5.58326	14.2597	12.5697	0	0	0	66.5764	25.7147	1.77044	0	12.1909	23.6884	34.7608	3.49691	15.0464	138.508	24.2581	6.06964	15.4508	0.448548	0	0	91.9918	0	53.2945	0	0	0	0
Adtrp	0	0	0	0	0	0	0	0	0	0	0	0	0	0	0	0	0	0	0	0	0	0	0.15895	0	0	0	0	0	0	0	0	0	0	0	0	0	0	0	0	0	0	0	0	0	0	0	0	0	0
Aebp1	0	0	0.463032	1.27268	0	0	0	0.416178	0	0	0	15.1041	0	3.03095	0	0	0	0	0	0	0	0	0.27671	0	0	0	0.262856	0	0	3.89157	0.888855	0	0	0	2.52626	0	0	0	0	0	0	0	0	0	0	0	0	0	0
Aebp2	43.0581	14.7853	7.33353	6.2087	48.635	27.051	1.44898	32.0868	0	22.0059	12.4377	28.285	2.15441	0.389023	0	15.5918	3.54838	1.84683	22.235	12.1003	10.1228	10.669	19.7973	9.5087	3.41637	9.57559	6.2795	30.8538	12.9618	0.124077	12.4467	11.3161	22.9064	13.0025	27.9159	0.929086	17.9239	29.6991	15.7183	10.5906	5.91418	18.0232	23.2494	0.154375	16.6706	17.2636	0	0	4.24745
Aen	18.9974	67.4324	4.75925	50.7182	0	1.52106	0	8.16656	1.60139	3.83122	12.9136	0.928027	15.1576	0.220167	35.5048	31.0847	30.5217	18.2503	0.779201	25.7565	14.5656	27.7521	7.07203	17.6425	5.2659	0	16.7794	10.6548	53.0665	14.1874	10.7769	43.369	0.145132	18.9178	0	0	0.701888	1.78464	2.83126	3.42792	1.00111	8.58445	6.23911	1.18672	19.4443	2.55894	0	0.711558	21.8893
Aes	0	0	26.3583	2.14386	67.8113	152.859	13.2647	2.87363	20.1272	0	18.2405	0	0	17.0868	0.193639	8.53226	14.0753	36.4053	26.4431	5.83314	32.7312	33.3375	82.5885	51.8554	27.4419	4.38958	107.408	19.4891	23.0583	10.8892	77.5515	19.1292	4.1963	28.5759	80.2946	46.9403	7.66923	102.511	36.638	41.6759	91.6981	95.1902	49.7085	26.5602	18.0296	56.6319	5.67715	17.3487	12.2385
Afap1	0.0534516	0	0	18.0543	0	5.45999	0.00479173	0.00985245	9.18918	3.3663	0.00254158	0.0475123	0.0457976	0	4.41773	0.0428403	1.19773	9.27831	0	0.00240002	0.144932	0	0	0	1.01685	0	0.0523891	2.18199	0	6.31375	0.140163	0	0	0.0077813	4.31505	0.002591	0	0.0470149	0	0.81235	0	0	0.0615352	0.0114824	0	4.65592	36.6268	0.571139	14.3866
Afap1l1	150.374	66.357	69.5564	1.85332	286.309	53.6693	145.572	30.6808	98.0861	253.393	65.9526	22.1001	42.1033	101.85	75.8271	103.78	17.3268	131.722	76.5653	207.007	89.5263	67.5886	88.6644	104.739	97.6301	9.23362	128.841	68.9869	58.9429	62.1643	71.2076	118.914	166.619	48.9155	69.7636	184	101.432	123.442	13.6019	131.441	84.0305	76.4137	70.4696	89.278	61.6445	0	0	0	0
Afap1l2	2.50472	0	0	0	0	0	0	0	12.0099	0	0	0	0	0	0	4.07764	0	0	0	0	0	0	0	0.146913	48.9725	0	0	0	0	0.192074	0.153559	0	0	0	0	0	0	0	0	0	0	0	0	0	0	5.74559	46.9712	0	2.66078
Aff1	0	0	0	0	0	0	0	0.442795	0	0	0	0	0	0	0	0	0	0	0.0612517	2.93464	0.11439	0.0401974	0.130991	0	0.0730277	0	0	0.752969	0	0	2.47936	0.0511178	0	0.118474	0	0	0.0769478	0	0	0	0.411864	0	0.277468	0.0543772	1.00166	0	0.284219	0	0
Aff2	0	0	0	0	0	0	0	0	0	0.0630811	0	0	0	0	0	0	0	0	0	0	0	0	0	0	0	0	0	0	0	0	0	0	0	0	0	0	0	0	0	0	0	0	0	0	0	0	0	0	0
Aff3	0	0	0	0	0	0	0	0	0	0	0	0	0	0	0	0	0	0	0	0	0	0	0	0	0	0	0	0	0	0	0.0489161	9.15953	0	0	0	0	0	0	0	0	0	0	0	0	0	0	59.3946	0	3.67895
Aff4	14.4229	8.60113	3.31626	27.8403	34.9961	5.11554	22.2503	4.72673	23.8874	5.60389	8.54395	18.4937	2.85653	23.3031	2.76855	7.82748	9.69024	2.60235	10.6915	24.8954	10.6732	10.4352	9.38685	31.9273	3.86496	14.0463	23.335	12.0822	12.2842	10.7486	4.43661	17.9308	3.55436	1.41416	28.8068	3.39397	17.3088	25.3924	0.597973	13.3162	8.45154	11.0656	11.4375	6.81411	19.1532	1.45803	25.4794	2.15841	6.20576
Afg3l1	0.0871172	0.593055	0.146001	49.4076	2.1293	14.0961	0.0779494	15.3582	1.67905	0.615889	4.47633	12.1639	52.8617	37.8973	2.76472	11.9793	36.0837	28.9411	2.73228	11.2185	24.5796	1.07945	7.68126	17.1716	14.3893	6.08598	5.46229	6.53983	1.1711	0.180477	15.2757	0	14.5411	18.2532	7.6904	2.79068	0	21.7433	0.164129	17.8577	26.5852	4.61228	2.67883	12.5873	15.306	22.213	15.2454	46.6546	22.1963
Afg3l2	0	30.0307	0.417562	52.7371	0	0.267522	95.0966	76.8347	0.985926	0.853043	18.5984	93.8236	46.9225	7.4022	9.7054	3.37757	38.6981	0.959393	19.2918	23.4715	25.8411	28.4811	41.4367	70.0176	0	0.127913	30.1949	13.4511	30.2317	30.4368	47.7743	115.157	9.75076	82.4137	28.048	80.5077	0.332142	11.0081	52.2955	27.9009	9.47668	9.20581	0.133013	16.7061	23.978	103.136	48.0251	33.7098	20.7869
Afm	0	0	0	0	0	0	0	0	0	0	0	0	0	0	0	0	0	0	0	0	0	0	0	0	0	0	0	0	0	0	0	0	0	0	0	0	0	0	0	0	0	0	0	0	0	0	0	0	1.51579
Afmid	0	0	0	0	0	0	1.59784	0	0	2.03696	0	0	0	0	0	0	0	0	0	0	0	7.45857	0	0	0	0.172141	0	0	0	0	0	8.4858	0.308876	0	10.1789	0	0	0	0	0	0	0	0	0	0	0	0.296798	0	0
Afp	0	0	0	0	0	0	0	0	0	0	0	0	0	0	0	0	0	0	0	0	0	0	0	0	0	0	0	0	0	0	0	0.447274	0	0	0	0	0	0	0	0	0.20148	0	0	0	0	0	0	0	0
Aftph	19.8251	0	0	0	50.426	0	13.5947	40.9832	10.1443	35.9349	11.6285	12.6213	0	1.2536	0.200208	19.0395	0.0682889	6.46703	7.4313	24.1216	17.7391	8.9848	17.7405	0	3.83886	0	0	5.86923	11.3181	0	16.9015	8.20437	0.718598	2.39853	11.1703	10.0193	5.0835	2.70902	8.52429	31.0842	4.67516	5.56982	25.4768	9.20959	36.8822	24.1877	0	4.20826	9.11236
Aga	0	0	0	0	106.348	1.09464	0	0	47.4235	0	18.9951	0	52.0296	0	0	8.43044	3.24408	46.035	0	1.83942	0	0.957535	9.87143	41.8309	0	0	67.2442	39.5864	3.04848	25.8365	47.6012	22.4613	30.7034	49.5321	69.6272	0	33.4616	84.4806	84.772	17.9711	36.7076	12.1999	0.3602	21.886	37.1364	10.1549	50.5125	0	4.08523
Agap1	0	0	11.7175	7.43027	0	0	0.0349524	10.3035	0.0434342	0	3.59266	0.283086	0.0636376	8.75422	16.4392	0.923354	10.0702	0.457903	2.39762	1.23857	0.63723	1.66191	1.61385	0	4.08063	0.786606	9.93592	0.189248	2.89515	0.00190757	0	1.93364	6.16806	2.9182	0.786827	0	3.95894	6.38281	0.395033	3.00686	10.8672	4.4658	2.84707	1.33924	3.27943	0.129495	0	0.595563	2.70053
Agap2	0	0	0	0	0	0	0	0	0	0	0	0	0	0	0	0	0	0	0	0	0	0	0	0	0	0	0	0	0	0	0.104675	0	0	0	0	0	0	0	0	0	0	0	0	0	0	0	0	0	0
Agap3	2.2984	86.7479	11.5004	25.7567	0.321206	58.7155	39.0142	12.4111	24.7577	70.8773	52.146	14.6945	2.06194	58.1611	0	25.8044	2.95401	0.101244	0.584278	23.4933	10.3588	27.2683	3.90186	0.181769	6.13727	0	31.3811	8.38761	0	27.2443	2.8538	3.47883	0.980666	1.39776	13.2276	1.00444	0	13.3699	44.539	8.93338	26.8963	34.4716	1.0104	20.4204	21.1003	6.78148	10.2788	2.89812	36.2417
Agbl1	0	0	0	0	0	0	0	0	0	0	0	0	0	0	0	0	0	0	0	0	0	0	0	0	0	0	0	1.29482	0	0	0	0	0	0	0	0	0	0	0	0	0	0	0	0	0	0	0	0	0
Agbl2	0	0	0	0	0	0	0	0	0	0	0	0	0	0	0	0	0	0	0	0	0	0	0	0	0	0	0	0	0	0	0	0	0	0	0	0	0	0	0	0	0	0	0	0	0	0	0	0	0
Agbl3	0	0	0	0	0	0	0	0	0	0	0	0	0	0	0	0	0	0	0	0	0	0	6.3563	0	0	0	0.305646	0	13.8707	0	0	0	0	6.15849	0	0	0	0	0	0	2.75014	0	0	2.03042	0	0	0	0	0
Agbl5	2.00828	0.432166	0	0	7.95218	0	0	0	0	0	0.401439	42.379	0	0	0	0.178087	1.22625	0	0	0.102754	13.2325	0.531593	9.82658	0.529541	0	0	0	25.9672	16.0715	2.73251	11.8216	7.70077	0	3.02726	0	0	0	0.707939	26.3337	0.339879	11.8386	0.480356	1.34864	4.16288	0	0	0.203898	0	1.08295
Ager	70.2435	0.527903	0	0	0	0	0.827733	0	0	0	0.276608	65.7071	1.51269	0	0	0	0	1.89612	11.817	0	0	0	0	0.487099	0	0	0	2.77129	0	0	0	0	0	0	0	0	0	0	49.0249	0	0	0	26.347	0	0	0	0.562204	0	0
Agfg1	47.4325	49.6235	20.9172	3.21033	34.9529	5.20556	76.0652	18.1072	49.3325	25.4523	26.6141	1.87566	1.40768	0	17.5596	60.1375	9.58172	1.55537	0	6.56392	23.0577	6.5053	21.5505	11.1677	12.4677	219.378	0.115189	27.7677	12.9648	62.3223	5.74807	28.0755	15.5112	59.0784	2.72844	46.3535	11.4138	1.61843	25.4876	24.1476	13.0573	1.6894	56.7922	38.8771	49.7537	29.4385	0	3.52235	11.844
Agfg2	0	0.538007	1.89671	0	0	14.7248	0	0	0	0	1.21982	0	0	0	0.44483	3.27574	0	1.39538	0.805707	13.1873	9.89747	1.20782	11.6945	3.12237	7.61998	0	6.81481	3.49271	0.425348	1.31109	0	4.6021	0.750359	13.6322	0.478601	1.69425	2.46807	0	8.78417	7.57336	5.00404	18.4369	6.97531	4.09044	2.9322	3.28304	7.21202	0	0
Aggf1	28.9605	63.0896	33.1816	27.8359	44.8999	27.6518	63.9818	58.2028	7.11471	7.35932	37.4425	0.171745	5.89646	0	75.9694	38.8181	37.336	1.69431	15.9399	47.3171	56.0917	17.6795	8.96353	42.323	1.16946	34.6888	7.86159	20.7385	20.9727	24.4775	41.5777	31.9172	14.8027	37.6802	26.1128	97.6636	11.5891	17.348	5.05227	0	33.7073	4.54603	0.12432	19.9957	24.6553	0.719082	0	8.20296	24.5748
Agk	7.73199	0	0	0.101967	0	0	17.2913	18.498	0.797208	12.3365	7.07754	0	0.292847	0	0.120533	4.77853	4.56735	11.3515	14.7344	1.24991	9.80471	10.1541	28.8637	6.22602	4.71914	0	15.9553	35.2548	1.84519	2.66602	20.3315	2.70374	6.83524	9.9646	0.346009	3.67692	7.72109	7.46489	15.5557	2.27337	5.05618	0	12.4907	0	6.81757	8.99189	11.4623	29.9477	39.7786
Agl	2.62387	0.12375	0	0.0483913	0	0.00201837	0.00869001	0.00670043	0.0141743	6.61254	0.954437	0.0138496	0.0339717	0.0262427	0.425006	1.42803	0.294269	0.128005	2.7411	0.119036	0.251569	0.0691903	0	4.10087	0.691625	0	0.712173	0.00154312	0.0569771	0	1.56897	4.75161	4.48294	0.715663	3.00786	1.05573	0.0662081	0	0.527035	2.97851	1.3782	2.96476	0.0152534	1.97321	0.0478873	0.341424	1.34597	6.91983	0
Agmo	0	0	0	0	0	0	0	0	0	0	0	0	0	0	0	0	0	0	0	0	0	0	6.38219	0	0	0	0	0	0	0	0	0	0	0	0	0	0	0	0	0	0	0	0	0	0	0	0	0	0
Ago1	0.0499494	5.6147	9.82056	0	0	1.71963	14.3093	0	14.7243	0.0786638	1.98607	0	0	12.8772	0	9.04986	13.3973	6.07373	5.07579	7.26656	14.3552	8.51766	16.7877	24.0078	14.5157	0.105814	5.14085	1.90971	0.671585	22.411	0.620443	0.121014	6.87548	12.3876	11.14	16.4144	14.761	15.551	0	4.65534	17.9358	8.37309	5.20198	12.8109	13.1109	1.13155	30.4149	1.96853	10.9331
Ago2	0	0	0	0	0	0	4.94424	0	0	20.1619	12.4987	0.200113	0.262504	29.8005	0.0309217	9.75455	0.0316385	0.346943	0.92083	0.388938	3.16269	1.25028	0.22632	5.84155	12.1887	0	12.5234	0	0.941214	4.57895	11.3398	4.55777	0	7.984	9.31663	0	0.0398917	5.90865	8.214	9.08338	3.2265	0	0	7.78025	2.59634	3.7375	0	0.0584693	5.17431
Ago3	0	0	0.55643	0	0	0	0	0	0	0	0	0	0	3.86173	0.456028	0.0369614	3.59955	0	0.635631	2.83114	0.0416529	0	0	0	0.438622	0	0	0	0	0.0477628	0.0381692	9.38031	0	0.129409	3.02365	0.0446755	0	0	0	0	0.949896	5.08438	0	0	0	3.50842	0	1.35502	0
Ago4	0	0	0.187195	0	11.3788	0	0	0	0	0	0	0	0	0	0	0	0	0	0	0	0	0	2.91732	0	0	0	0	0	0	0	0	0	0	0	0	0	0	0	5.46489	0	0	0	0	0	0	0	0	0	0
Agpat1	0	0	3.45998	22.6083	1.11999	32.6232	0	0.926561	0	0	0	5.90131	0.341134	0	0	0	7.0538	0	0.291375	0	0	1.52847	0	0	3.00187	0	0	0.169833	14.7962	15.5425	0	0	0.379451	0	0	0	0	0	0.195348	17.9699	14.2412	0	0.220983	0	19.0938	7.9343	0	0	0
Agpat2	0	5.19893	0	0	0	0	0	0.294729	0	0	0	0	0	0	0	21.4134	0	0	0	0	9.39731	23.1701	0	0.200316	0.873536	0	0	0	0.342974	0	2.32697	0	0	0	0.25714	0	1.64819	0.271796	0	0	0	0	0	0	0.338934	0	0	0	0
Agpat3	26.1124	0.543745	0	16.9341	0	0	0	0	11.301	29.4189	0	0	0	20.1878	0	2.38257	4.84021	0	0	14.2136	1.06065	1.8281	0.21946	0	2.11263	6.65021	0	11.1273	0.286389	2.64842	11.5579	0	0	0	0.21489	0	0	0	0	7.68258	0	0	0.468389	0	0	9.48974	0	3.19195	0
Agpat4	0	0	46.1966	10.5514	9.13184	2.54546	7.08189	30.6848	66.1932	9.8601	22.2613	17.8851	0.173814	4.24657	0	3.88626	0.146506	1.97908	0	5.61355	3.70251	1.75256	2.08702	0	3.32429	3.44706	45.0903	4.15423	13.156	2.95677	2.87284	5.1912	0	0	9.45515	2.58534	29.8282	0.86673	4.97859	2.49782	59.2918	70.2374	13.9668	0	1.35179	20.7371	26.8171	53.0893	10.3442
Agpat5	0	0.323187	0	4.05413	0	11.676	0	1.32522	5.76027	14.7616	18.7362	0	7.79871	7.80356	2.40983	4.55429	3.08327	20.756	27.3858	29.4057	2.83543	7.51273	16.7391	14.5195	0.0819274	9.04441	17.8593	21.8553	14.2964	6.59078	7.78557	6.90238	25.2288	22.3989	8.52482	0.368807	0.694541	0	36.1231	7.03713	11.1488	7.22217	13.4573	6.86125	7.27458	22.3197	68.0203	3.47974	13.9239
Agpat6	19.6052	28.4988	13.4968	0	0.257286	67.8927	96.7445	74.8084	108	89.4498	57.7912	0.0699597	23.1448	54.3286	33.6035	14.1241	91.5641	3.0005	19.717	67.1019	13.6528	45.5174	22.8638	0.0729088	24.9308	7.20611	25.8684	22.5841	26.4688	34.4099	20.7266	30.3194	8.81819	34.1053	40.0958	6.25313	119.856	33.4627	42.2277	47.631	56.9066	35.6465	0	52.8263	4.25319	0.37296	45.5951	0.0613146	17.4541
Agpat9	0	0	0	0	0	0	0	0	0	0	0	0	0	0	0	0	0	0	0	0	0	0	0	0	0	0	0	0	0	0	0	0	0	0	0	0	0	0	0	0	0	0	0	0	0	0.149248	0	22.8581	0
Agps	17.045	45.097	13.0466	0.113439	1.74014	1.70175	16.6159	8.37113	8.17836	19.2685	7.57291	11.0935	4.92402	3.66536	23.7508	22.0741	7.92761	21.3052	23.0407	17.2586	18.303	10.0802	18.5706	19.9726	14.9099	0.152151	2.86293	45.4807	8.69085	3.77065	8.48487	25.5199	13.0906	24.107	6.52319	0.696154	0.174665	24.0002	4.40293	12.4161	3.27202	12.2785	47.5504	30.3593	23.6812	11.2378	225.988	15.1295	11.6671
Agr2	0	0	0	0	0	0	0	0	1.47584	0	0	0	0	0	0	0	0	0	0	0	0	0	0	0	0	0	0	0	0	0	0	0	0	0	170.591	0	0	0	0	0	0	0	0	0	0	0	0	0	0
Agrn	59.9676	29.6823	28.9021	9.75668	53.7933	33.7278	29.3283	17.4189	29.4939	44.6713	1.59666	71.8335	25.3697	33.6201	31.2081	16.4998	21.2653	3.91254	5.33684	55.1037	21.2721	11.2801	7.40749	11.3431	88.3213	13.9587	0	5.23308	11.0418	19.2457	56.6578	6.88263	3.71675	14.2539	28.0435	19.3451	26.6487	28.2156	15.4363	14.4609	19.2144	7.18224	35.1178	30.5203	11.524	0.0277386	42.5202	10.5579	5.9889
Agrp	0	0	0	0	0	0	0	0	0	0	2.05602	0	0	0	0	0	0	0	0	0	0	0	0	0	0	0	0	0	0	0.821479	0	0	0	0	0	0	0	0	0	0	0	0	0	0	0	0	0	0	0
Agt	0	0	0	0	0	0	0	0	0	0	0	0	0	0	0	0	0	0	0	0	0	0	0	0	0	0	0	0	0	0	0	0	0	0	0	0	0	0	0	0	0	0	0	0	0	0	0.128988	0	0
Agtpbp1	10.1203	9.16641	0	1.98305	0	15.172	1.60707	0	0	0.128195	0.662165	0	4.88867	26.3913	0	5.48339	0	0	0	0.920019	7.15891	0	0.505103	0	14.8647	0	4.07699	11.0195	1.20652	0.933801	0	0	0.309686	2.29109	0	0	0	11.5277	8.94111	0.0842341	0	0	1.3946	0	0	0.520103	0.54809	0.25218	0.715735
Agtr1a	0	0	0	0	0	0	0	0	0	0	0	0	0	0	0	0	0	0	0	0	0	0	0	0	0	0	0	0	0	0	0	0	0	0	0	0	0	0	0	0	0	0	0	0	0	0	0	0	0
Agtr2	0	0	0	0	0	0	0	0	0	0	0	0	0	0	0	0	0	0	0	0	0	0	0	0	0	0	0	0	0	0	0	0	0	0	0	0	0	0	0	0	0	0	0	0	4.27976	0	0	0	0
Agtrap	0	0	0	0	0	1.69433	49.9887	0	58.4634	11.2322	2.75624	0	0	0.129706	0.0634234	1.72615	17.7869	0.872023	10.0617	4.79969	19.6933	8.0589	15.8614	32.7188	0	2.09439	0	3.81972	0.967307	5.49772	1.04288	6.21118	14.0832	0	2.99424	9.16864	4.76844	0	39.1818	4.47325	15.7392	0.516215	2.76617	0.232085	1.42544	21.9312	0	33.2703	18.4268
Ahctf1	4.36411	2.83873	18.5414	10.456	0	1.36677	2.02882	11.5661	9.28857	0.0312642	11.6251	12.8274	18.5717	38.8827	6.50724	28.3921	12.254	14.9275	26.6634	21.9322	25.13	16.7804	20.1611	29.7752	8.54975	7.69236	21.8214	25.8919	22.0868	29.1717	23.5904	15.6203	15.7835	5.86666	41.4467	16.6094	10.2722	25.8253	18.7341	6.8701	5.8941	13.5248	10.8254	4.49892	54.7769	24.345	12.1004	10.4484	18.0766
Ahcy	21.3419	32.4766	220.476	115.529	0.207097	219.321	71.3681	116.99	104.348	12.0498	174.694	36.4835	181.688	65.7283	2.08223	58.04	91.5746	129.907	195.441	180.044	132.707	267.251	171.253	167.105	77.5829	5.16641	265.542	208.804	236.027	129.742	251.076	228.405	322.938	297.254	76.438	261.121	499.782	111.102	156.516	308.492	346.974	194.597	301.886	136.797	374.2	274.806	129.025	197.232	150.862
Ahcyl1	57.4042	37.4224	81.9289	7.5551	58.3248	49.5575	0	49.8334	38.6464	42.0901	25.1705	13.5611	12.596	40.8902	108.983	59.6018	35.0723	64.5505	68.5611	95.9208	24.4236	116.592	91.2647	61.0164	22.2307	8.49001	58.6141	85.4463	41.4862	19.652	58.3096	70.8901	109.973	93.7317	36.7478	44.1696	126.064	63.067	38.1917	29.2218	62.3795	52.0069	96.4239	59.913	34.1562	4.86315	34.8985	26.4116	9.10102
Ahcyl2	0	0	0	11.3132	5.19463	0	0	0.25445	0	0	9.33491	0	1.80905	0	23.8579	2.15792	4.47278	0.19261	0	9.0701	5.92974	15.5521	1.20357	0	18.9437	0	15.7775	5.63191	3.62409	5.20847	18.4629	20.8297	10.7871	34.7776	10.5117	0	7.98407	20.9345	1.34176	9.08816	3.48139	13.8947	21.7484	10.6169	7.50107	0	19.0544	0.340221	0
Ahdc1	0	0	0.924049	0	0	0	0.480299	0.81159	0	0.16871	0.0484035	16.4915	0	0	0	1.15941	0.0774545	0.0944182	0.0777813	0	0	0	0.110782	0	0	0	0.8402	0.227589	0.6483	1.33234	2.44015	0.908608	0.966302	0.300843	0	1.97381	12.0723	0.0565511	0.103752	2.60566	2.73215	0	0	0.966794	0.424051	0.497798	0	0.322021	0.513486
Ahi1	0.191105	0	2.42298	47.9582	0	0	0	0	0	0	3.83876	0	2.86027	0	0	0	0	56.0675	0	4.97702	1.8596	1.54965	15.6421	0	0	0	28.443	0	36.0522	0.192974	3.39864	55.4437	0	2.79178	14.0869	0	5.65068	0	28.9169	25.8628	7.55189	5.09821	0	0	0.49374	29.017	6.33006	0.494163	24.8322
Ahnak	9.61724	0	0.36193	0	1.86737	0	0.017139	0	0	0.24096	0	0	0	0	0	0	0	0	0	0.663142	0	3.61701	0	0	0.115754	0	0	0	0.923995	0.237375	0	0	0	0.0535808	0.308286	0	0	0	0.0184469	0	0	0.0546334	0	1.25362	0	0	0.397955	0	0
Ahr	57.6137	24.3004	11.4145	4.45903	0	0	15.6939	32.8654	0.379084	18.6269	24.3043	0.0987943	9.94535	53.3741	28.259	15.2753	0	0	8.66643	13.2143	13.4313	29.2993	7.23775	0.0514903	9.9791	13.8761	0.508591	3.41679	0	5.37717	0	0	15.5166	3.88577	51.2527	0.25168	0	8.56332	0	9.14128	0	20.6447	0	10.5387	0	0	0	0	0.103562
Ahrr	0	0	0	0	0	0	0	0	0	0	0	0	0	0	0	0	0	0	0	0	0	0	0	0	0	0	0	0	0	0	0	0	0	0	0	0	0	0	0	0	0	0	6.91219	0	0	0	0	0	0
Ahsa1	0.632069	24.5844	0.546009	267.85	0.441334	91.0847	38.8115	43.1916	121.593	234.3	191.789	79.3658	96.5888	38.9888	26.1607	223.172	140.635	128.011	243.341	97.3311	183.397	200.753	146.293	69.2603	19.6236	78.4237	114.846	118.948	195.625	74.0575	103.727	167.019	165.989	150.081	145.667	24.0758	355.012	339.862	250.234	151.364	221.663	152.781	170.827	51.1392	95.6097	309.321	0.948184	371.027	429.663
Ahsa2	107.852	77.9476	77.3577	36.9425	1.10364	11.0274	69.6809	35.2415	76.0111	98.2739	78.0798	82.9418	89.8474	3.83698	42.5838	47.1127	62.9482	27.2839	88.6765	25.4277	76.6034	67.6143	43.6881	31.6693	46.582	47.9523	23.8847	84.0946	86.9307	45.6336	72.7338	87.9129	65.0094	45.7702	46.4727	28.433	21.968	52.6185	104.969	24.4233	59.6578	116.893	41.1617	50.3202	36.9074	55.323	63.8646	28.0409	33.2253
Aida	181.258	112.608	8.8637	62.5737	103.02	62.3844	15.6675	165.386	75.318	32.0406	126.374	66.3846	77.1108	92.4752	42.0624	35.6521	23.0988	5.90349	51.953	20.1292	34.962	16.2827	32.9862	17.0502	66.679	97.1899	20.3326	18.1991	18.3044	58.6207	51.8629	50.848	49.5603	33.7506	71.7106	19.0871	58.8352	0	25.1537	15.4231	19.1876	15.8674	93.0251	36.8857	19.7665	31.4971	34.1522	0	14.6644
Aif1	0	0	0	0	0	0	0	0	0	0	0	0	0	0	0	0	0	0	0	0	0	0	0	0	0	0	0	0	0	0	0	1.94958	0	0	0	0	0	0	0	0	0	0	0	0	0	0	0	0	0
Aif1l	0	0	0	0	0	0	0	17.2124	26.4719	119.579	3.04925	0	34.3466	63.2156	0	0	0	0	5.29526	3.04757	0	0	4.90983	0.0993243	1.08188	0	0.983871	2.34625	0	0	18.9337	24.0443	17.7529	16.6974	0.253319	0	0	0	0	0	1.91439	0	16.3063	0.162191	4.98185	20.7503	27.1519	29.825	68.3546
Aifm1	3.09251	19.8341	48.0441	90.4446	0	54.3349	0	1.59087	32.2934	0.26791	74.0062	11.0458	10.103	17.0241	137.287	31.2152	24.8116	1.51327	95.693	18.6095	24.1224	42.3295	19.5355	2.02999	70.2227	2.90185	54.0798	24.7817	37.1409	1.42157	0.994991	31.4046	16.9251	57.513	35.9846	38.106	110.886	38.4165	52.521	70.6489	47.0034	79.7764	41.0676	48.1511	12.2712	54.7401	0	24.7095	114.157
Aifm2	0	4.38097	0	0	0	0	1.20866	0	0	0	0	0	0	0	0	14.2015	24.2304	0	0	0	0	0	0	0	0	0	0	0	0	7.51792	0	0	0	0	0	0	0	0	0	0	0	0	0	0	0	9.65447	12.4817	0.934808	0
Aifm3	0	0	0	0	0	0	0	0	0	0	0	0	0	0	0	0	0	0	0	0	0	0	0	0	0	0	0	0	0	0	0	0	0	0	0	0	0	0	0	0	0	0	0	0	0	2.90813	0	21.4922	0.222596
Aig1	0	0	0	0	71.4478	0	0	0	0	0	1.84429	0	7.07044	0	0	0	16.6662	22.5286	0	0	3.05373	0	0.843165	0	0.354566	1.75951	5.70873	0	0	0	0	0	0	0	22.2854	2.87664	21.009	0	0	0	0	0	0	36.9936	21.7605	0	0.249846	4.10479	14.4154
Aim1	0	0	0	0	0	0	0	0	0	0	0	0	0	0	0	0	0	0	0	0	0	0	0	0	0	0	0	0	0	0	0	0	0	0	0	0	0	0	0	0	0	0	0	0	0	0	0	0	5.80631
Aim1l	0	0	0	0	0	0	0	0	0	0	0	0	0	0	0	0	0	0	0	0	0	0	0	0	0	0	0	0	0	0	0	0	0	0	0	0.731469	0	0	0	0	0	0	0	0	0	0	0	0.100569	0
Aim2	0	0	0	0	0	0	0	4.47429	0	0	0	0	0	0	0	0	0	2.87731	0	0.119999	0	0	0	0	0	0	0	0	0	0	0	0	0	0	0	0	0	0	0	0	0	0	0	0	0	0	0	0	0
Aimp1	28.6469	0	104.386	1.84397	0.540462	2.52429	88.2395	70.8592	158.398	167.75	181.845	126.557	144.397	28.3397	6.70445	166.279	119.382	256.637	163.522	78.2341	128.135	152.172	91.6458	151.727	77.3685	107.658	113.34	92.8761	154.42	250.315	102.371	105.29	73.043	154.118	66.3874	27.6564	126.183	78.9149	32.3512	137.849	186.757	87.3167	97.177	146.505	112.672	82.9164	181.636	257.083	119.649
Aimp2	3.31136	0.698114	21.2289	80.6747	7.51168	193.585	1.09122	88.4213	66.181	0.317385	36.7376	100.669	177.268	29.5683	0.572584	135.382	26.7331	14.758	33.887	99.6744	47.4827	70.3119	51.8302	55.8952	68.5984	19.9671	80.5211	61.9458	141.597	34.9617	80.742	140.151	113.724	189.498	15.3514	73.5809	25.3351	134.55	133.633	82.891	29.6094	112.836	152.637	0	113.594	106.183	2.21945	43.4796	49.2642
Aip	75.1667	2.34276	5.10871	20.4969	0.275579	1.08509	58.2501	0	88.8627	10.9112	44.0821	19.5163	14.4392	0.141455	46.1557	34.1116	27.8857	35.7975	21.5116	43.3742	65.4332	75.7928	37.9163	72.4475	85.8825	64.3097	56.6627	72.7321	64.0681	45.2888	26.6056	45.3609	27.2693	51.6656	56.7857	23.8131	77.0581	2.30152	42.1455	13.0642	29.4865	55.9062	34.8028	81.3103	11.7487	39.6275	21.3764	78.1884	50.7565
Aipl1	0	0	0	0	0	0	0	0	0	0	0	0	0	0	23.8177	0	8.62518	0	0	0	0	0	0	0	0	0	0	0	0	0	0	0	0	0	0	0	0	0	0	0	0	0	0	0	0	0	0	0	0
Airn	3.91608	9.85629	85.7304	76.3132	0	0	0	0	0	0.280677	23.1827	135.266	0	0	25.8828	0	0	0	0	0	0	9.40239	0	45.0794	0	0	0	28.0668	0	0	24.7196	0	0	16.3185	47.3074	0	0	0	0	0	0	0	0	0	0	0	0	0	0
Ajap1	0	0	0	0	0	0	0	5.32081	0	0	0	0	0	0	0	0	0	0	0	0	0	0	0	0	0	0	0	0	0	0	0	0	0	0	0	0	0	0	0	0	0	0	0	0	0	0	4.33211	0	0
Ajuba	0.10449	3.90943	0	0	0	117.83	0.280214	0	0.175886	37.0408	16.4567	15.3585	0	39.6625	0	3.42082	17.1884	0.1074	22.4619	37.7503	0.283582	49.2857	13.4493	27.8272	44.6262	46.4142	9.20635	80.7707	57.1381	4.43573	26.1225	0	19.6368	2.5419	33.0769	0	0	0.662849	1.6225	18.6689	0	0.449781	21.3509	114.303	0.827943	2.71903	11.0813	0.0695496	9.81632
Ak1	0	0	0	0	0	0	0.679444	0	0	0	6.4893	0	46.3439	0	0	5.30395	1.23354	0	10.6885	0	1.55726	7.28215	0	11.7188	0	0	0	0.485455	0	0.789821	1.87729	0	6.69056	1.78613	15.1861	0	0	0	11.4577	0	0	0	4.21014	0.739913	13.8987	17.2166	0	0	25.4088
Ak2	0	37.1572	2.6757	55.0898	5.56679	7.0515	15.5176	9.71195	36.5958	131.692	21.983	20.6989	3.76469	30.6054	44.2872	10.0689	2.37966	17.5488	72.9533	62.7808	47.5727	59.8812	44.0907	29.3707	52.3588	19.8379	31.9903	18.942	45.1418	61.4076	65.9281	12.3229	52.9609	118.292	53.0179	44.6382	122.9	8.22414	13.0648	50.7923	34.4357	46.5239	23.6984	9.72866	19.0533	10.5244	0	2.19371	26.4233
Ak3	82.2973	6.69214	0.234347	0	147.644	1.94978	53.8065	21.8956	0	0.31879	1.34128	36.6471	0.81144	63.6813	0	13.7404	30.106	84.5832	67.9748	40.1737	23.233	41.2864	22.738	56.9468	23.131	0	89.5433	73.3909	48.3323	2.81098	12.7011	21.8678	45.9511	1.14343	74.2988	14.1201	32.3288	0.574929	21.2496	155.556	25.8663	69.8183	14.9372	62.5739	44.8676	0	51.3643	0	0
Ak4	0	0	0	0.26036	0	0	0	27.5378	0	0	3.43587	33.0531	0	14.6357	0	5.04138	7.45763	0	0	0	0	0	0	0	0	13.3359	0	0	2.16584	0	0	0.088593	0	0	0	0	0.381367	0	0	0	0	0	0	0.0943127	0	0	0	0	0
Ak5	0	0	0	0	0	0	0	0	0	0	0	0	0	0	0	0	0	0	0	0	0	0	0	0	0	0	0	0.202136	0	0	0	0	0	0	0	0	0	0	0	0	0	0	0	0	0	0	0	0	0
Ak6	0	0.767299	27.6865	0.271443	0.635643	1.48513	0	28.0293	29.1472	0.348186	14.4316	68.6232	0	1.61325	0.314244	26.7411	21.3852	0	44.6045	59.3484	63.8541	26.2728	9.60036	29.3143	3.09167	111.434	35.8248	43.1206	29.9552	5.18571	12.4141	0	81.845	20.452	33.2982	0	0.423868	0	11.229	34.7457	46.1639	18.4712	3.55952	23.7151	0	20.3379	0	25.0175	12.1729
Ak7	0	0	0	0	0	0	0	0	0	0	0	0	0	0	0	0	0	0	0	0	0	0	0	0	0	0	0	0	0	0	0	0	0	0	0	0	0	0	0	0	0	0	0	0	0	0	0	0	0
Ak8	0	0	0	0	0	0	0	0	0	0	0	0.193026	0	0.183464	0	0	0	0	0	0	0	0	0	0	0	0	0	0	0	0	0	8.6905	0	0	0	0	0	0	0	0	0	0	0	0	0	0	0	0	0
Akap1	0	0	0.675714	0	7.39168	5.31314	26.6255	4.09829	23.6372	0	9.96533	1.33942	2.00985	36.4126	43.8185	18.8568	16.8813	17.0855	25.7231	0.079088	2.21476	2.79969	5.95328	0.0774705	0	17.0946	1.05479	4.07408	2.50034	6.59215	1.29723	0.118486	0	0.549767	23.3054	17.303	0	0	0	23.1607	0	10.6785	0	0.126208	18.2348	115.139	5.01679	34.1097	73.8738
Akap10	0	1.11564	0.646503	0.555323	0	0.103752	0	0	0.109262	0	2.78472	0.0712026	0.240374	0	0.264098	0.673817	0	2.64139	6.66722	0.757219	0	0.0892701	1.35175	0	0.484847	3.96462	0	0	0.503575	0.388078	0.387809	0.113459	0.355465	0	1.98387	0.90931	0.0856192	0.693133	0	0	0.610832	0	3.08642	1.32919	1.60805	5.09713	0.228592	0.873651	0.821033
Akap11	0.0371439	14.745	0.896767	16.8501	29.9604	2.93122	0	0	0	0	0	4.30597	0.254791	5.47525	0.446486	1.52009	0	1.57105	2.26442	4.26284	5.3027	7.4659	11.2276	13.2615	0	13.8931	11.6906	0.0631301	3.79617	10.0473	10.2127	3.14989	5.07876	10.881	12.1479	0	7.58452	10.7364	5.24687	0	3.50396	0.957591	7.40729	3.44607	9.20808	1.83588	8.16829	14.8495	8.49298
Akap12	42.275	0	115.486	18.5895	0.158639	5.29123	98.4145	1.65272	18.1129	0	18.5534	0.0432251	30.3825	10.6917	6.6127	11.6855	13.3282	0.0499994	1.27692	17.4276	4.61611	6.54127	0	0	15.8457	24.2177	4.61585	0	0	11.2883	0	0	0	0	4.46612	0	0	0	0	0	0	0	0	0	0	22.2365	48.4188	0.719861	26.6429
Akap13	1.99454	0	0	0	5.03444	3.41981	0	0.646508	1.36313	1.595	3.68609	0.761039	0.0712895	23.6505	0.725144	1.69057	3.32837	8.69019	2.29173	13.3661	6.75695	16.3868	6.80137	0	3.33506	0	4.7271	7.55793	13.5243	0.373278	3.9003	20.0699	0.526166	5.4059	9.17333	20.6375	0.504834	33.4795	9.45709	27.2548	12.431	11.1462	12.8045	17.1669	9.42238	0.773799	10.4264	6.80088	1.5512
Akap14	0	0	0	25.5865	0	0	0	0	0	0	0	0	0	0	0	0	0	0	0	0	0	0	0	0	0	0	0	0	0	0	0	0	0	0	0	0	0	0	0	0	0	0	0	0	0	0	0	0	0
Akap17b	0	0	0	0	0	34.9379	0	0	0	0	0	0	0	0	0	0.877588	0	0	0	0	0	0	0	0	0	0	0	0	0	0	0	0	0	0	0.0581675	0	0	0	0	0	0	0	0	0	0	0	0	0.0384876	8.6995
Akap2	41.7369	24.7188	67.6264	7.21237	4.23627	0.0590118	68.836	36.3763	18.219	27.1189	0.528384	0.121513	3.23441	40.9436	0	33.9231	15.5041	0	0.0771717	1.71395	1.97021	0	0	0	7.2525	3.12724	0	0.703103	0	24.435	4.00363	0.128784	0	9.05583	15.6139	0	0	0	29.9091	0	0	0	0	32.6729	0	0	34.3832	0	0
Akap4	0	0	0	0	0	0	0	0	0	0	0	0	0	0	0	0	0	0	0	0	0	0	0	0	0	0	0	0	0	0	0	0	0	0	0	0	0	0	0	0	0	0	0	0	0	0	0	0	0
Akap5	0	0.0945715	0.0912142	0	5.21195	0	0	1.23256	0	0	2.10243	0	0.0475812	0	0	3.98465	0	0	1.26685	0	0.0478002	0.604612	7.45473	0.336063	10.6927	0	3.16205	2.06687	0.639955	0	5.43059	0.576583	7.1791	3.41514	0	0	0	4.57735	0	0.80376	0	0	0.0289926	7.4983	13.6039	0.00307133	0	0	0
Akap7	0	0	0	0.140259	0	0	0	0	12.1172	22.7024	7.92166	0	0	0	0.749051	0	2.04488	6.3559	11.7689	20.4566	0	0	8.15076	47.7381	0.101853	0	0.115747	0	0	6.36653	0.0978979	0	0	0	3.21848	0	0	6.88061	0	0	1.28638	0	0	10.9874	0.312475	0	8.49731	0	5.73891
Akap8	136.573	22.4916	42.9013	65.6074	60.6829	44.4626	11.5594	63.7905	40.6104	26.1311	37.4941	23.0918	8.52184	29.7892	44.5637	72.2074	49.1731	47.4695	104.697	49.6885	69.2227	23.7893	28.6677	16.251	34.4601	0	8.79226	16.838	112.174	45.3687	41.4995	49.4734	103.888	50.7826	36.5891	27.8747	21.1071	20.3409	78.892	36.0553	43.2218	37.9405	16.2575	50.4046	65.4113	32.6558	45.7297	16.7554	36.7811
Akap8l	30.3482	1.57974	0.321394	0.110515	0.780386	0.409916	0	1.72288	13.3764	0.435447	18.8193	24.9025	3.48831	47.8239	118.754	6.65048	24.3265	1.312	0	60.4967	30.8692	26.4443	0.952487	15.5307	13.7305	0	6.0037	0	18.4913	12.1309	0.462149	18.7037	21.1562	14.9764	54.913	2.17413	0	11.6457	0.362734	0	23.3486	38.0187	15.1839	0.962011	4.92657	2.45977	14.5503	0.123274	29.6446
Akap9	1.26388	1.90906	0	10.4096	0.160624	4.18472	2.37232	6.26767	7.43694	6.43381	2.72992	11.4856	0	0	0	0.691917	9.95823	0.480925	2.50144	1.95009	7.00655	3.0372	5.89147	2.83394	10.0505	0.0608866	9.69035	0.146483	2.31792	3.2453	4.23459	4.90689	21.3595	0.752772	0	13.2742	0	0.636172	5.66733	3.77991	0.3425	4.07203	7.70868	3.47878	2.99174	2.08932	0.193673	4.13099	3.67628
Akip1	0	0	0	0	0	0	0	0	0	0	0	0	147.731	0	16.389	7.25094	44.1929	15.5869	3.05683	12.4316	33.1	24.0172	66.7268	0	0.392713	0	26.2424	4.71766	0	10.5608	1.92453	0	20.6327	21.3322	7.9331	0	3.03143	0	27.5897	19.666	29.2784	29.7095	24.9217	0	0	0	0	16.6688	23.2249
Akirin1	0.0800578	97.6114	2.62527	0.855026	1.56609	93.1332	42.949	0	40.6134	24.0122	3.2288	245.707	0.546081	6.90139	63.2801	57.2373	39.5947	103.457	49.3311	17.3417	1.01497	22.4337	36.3608	30.7369	7.7015	0.169081	8.53196	23.762	91.8986	5.21807	40.6778	6.97767	77.968	47.2546	3.0638	25.3782	26.5637	3.5616	0	84.2127	6.10503	26.8051	22.123	50.8576	3.59914	13.3183	19.5346	65.7327	19.8815
Akirin2	0	0.781962	0	0.137017	69.9249	1.51926	0	0	21.0523	89.2667	57.3785	0	0.196051	0	19.0289	62.2376	28.9142	21.5355	49.6499	8.57689	44.5514	27.9314	15.9938	59.5386	33.9284	3.88992	57.6447	37.5139	32.1788	39.8153	30.911	3.6285	17.46	28.906	70.9947	68.1001	1.90895	17.8787	15.7615	39.7659	51.403	24.2443	74.3603	18.4879	42.7692	16.6348	44.7113	8.52846	15.125
Akna	0	0	0	3.5879	0	0	0	1.51652	9.73963	0	1.82206	0	0.111523	2.34944	0	0	0	0.573741	7.94157	2.36826	4.17943	0	4.57356	0	1.23783	3.72289	0	0.82964	0	4.78955	7.97972	0.0788714	11.7415	6.03262	4.46721	0	1.01034	0	0	0.924055	9.75392	0	0	0	5.49871	0	2.50766	0	0
Akr1a1	559.874	1056.64	638.223	392.314	222.479	528.293	1105.91	458.346	476.574	661.894	667.229	499.148	614.49	542.521	342.442	612.6	569.58	425.705	999.357	583.44	417.706	670.615	490.624	366.555	444.534	568.001	251.068	446.928	428.957	422.97	214.405	557.994	409.624	340.26	558.979	459.326	894.226	178.748	354.809	438.97	704.005	427.588	402.405	698.51	380.87	235.763	833.58	189.077	185.785
Akr1b10	0	0	0	0	0	0	5.47953	0	0	0	0.274758	0	0	0	0.431428	0	6.41304	90.627	8.57254	24.8075	23.9268	13.6005	7.22537	0	0	0	0	57.6881	33.6453	2.24028	1.02518	89.2279	4.68593	0	0.31133	46.0128	70.0847	56.7604	0	0	11.8879	21.4692	36.7317	42.132	155.667	11.4584	29.031	0	0
Akr1b3	0.00156567	0.00248266	0	36.7461	38.4686	0.00175421	0.00134102	0.00181029	8.11131	0.00122044	0.00138271	0.0011452	0.00145792	4.94249	0.00104219	0.00120958	0.00140274	0.00128048	9.93212	5.69646	0.00134662	26.2873	7.16132	10.968	0.00128236	7.24787	0.0014677	0.00124924	10.5715	7.24428	16.9583	8.34933	6.55973	6.5441	6.93869	6.75789	12.9971	0.00155005	0.00140755	20.8657	29.6022	0.00216569	0.00159252	0.00190198	9.10329	0.000896645	8.49918	13.8151	0.00118959
Akr1b7	0	0	0	0	0	0	0	0	0	0	0	0	0	0	0	0	0	0	0	0	0	0	0	0	0	0	0	0	0	0	0	0	0	0	0	0	0	0	0	0	0	0	0	0	0	0	0	0	0
Akr1b8	0	0	0	0	0	0	6.80043	0	0	0	0	0	0	0	0	0	0	0	0	0	0	0	0	0	0	0	0	0	0	0	0	0	0	0	0	0	0	0	0	0	0	0.46299	0	0	0	0	118.534	0	0
Akr1c12	0	0	0	0	0	0	0	0	0	2.12379	0	0	0	1.4719	0	0	0	0	0	0	0	0	2.03089	0	0	0.361918	0	8.83324	0.307568	0	0	0.138835	0.54205	0	0	0	0	0	0	0	43.083	0	0	0.669195	17.151	0	0	0	0
Akr1c13	0	0	0	0	0	0	0	0	0	84.3374	0	0	0	0.735219	0	0	0	0	0	0	1.25069	0	43.1864	0	0	0	0	0.193942	38.4074	0	0	3.60607	25.7757	0	0.34538	0	1.59018	0	0	0	21.0161	0	0	26.9635	37.2368	0	0	0	0
Akr1c14	0	0	0	0	40.6298	3.75332	0	0	0	0	0	0	0	0	0	0	0	0.136246	31.0169	47.0038	0	42.602	23.3196	8.6605	22.8572	0	9.98182	7.60802	0	0	9.47162	0	3.22388	25.7533	82.0956	0	17.5746	77.8035	0	0	1.34765	42.8888	139.769	39.5372	5.7255	0	8.73426	0	0
Akr1c19	0	0	0	0	0	0	0	0	0	0	0	0	0	0	0	0	0	0	0	0	0	0	0	0	0	0	0	0	0	0	0	0	0	0	0	0	0	0	0	0	0	0	1.51086	0	0	0	0	0	0
Akr1c21	0	0	0	0	0	0	0	0	0	0	0	0	0	0	0	0	0	0	0	0	0	0	0	0	0	0	0	0	0	0	0	0	0	0	0	0	0	0	0	0	0	0	0	0	0	0	0	0	0
Akr1d1	0	0	0	0	0	0	0	0	0	0	0	0	0	0	0	0	0	0	0	0	0	0	0	0	0	0	0	0	0	0	0	0	0	0	0	0	0	0	0	0	0	0	0	0	0	0	0	0	0
Akr1e1	0.231616	0	0	0	0	0	0	42.7583	3.21065	30.7747	9.91113	90.2331	0.393684	59.5317	28.3343	64.5029	10.451	1.83594	40.9265	42.8722	34.338	22.5246	54.3133	51.0562	0.198051	9.52009	0.452176	41.3937	53.7459	71.8153	64.7559	74.547	28.926	0	14.9089	55.9675	47.9203	43.0359	47.4793	64.2653	46.8073	98.3756	10.484	4.19178	37.4231	2.38591	86.0052	1.22325	10.9777
Akr7a5	0	13.139	0	0	0	0	0	0	0	0.376282	34.5367	0	0	0	12.358	12.6435	16.3054	17.2867	9.16372	0.195869	56.2608	42.7439	16.0455	0.189952	20.0854	3.57438	0	18.8793	11.0494	8.76439	2.60556	29.905	0	19.0341	5.60441	37.3161	0	21.6198	30.5289	27.4493	38.31	14.6576	50.3158	26.9445	22.1491	18.9823	26.0226	28.9352	12.6253
Akt1	111.147	270.778	116.691	4.95354	176.08	73.4844	102.739	43.7456	205.629	53.6759	113.876	41.2438	127.273	64.4568	58.5258	67.1383	153.363	79.6127	93.0779	77.0739	178.434	109.365	62.7486	176.462	127.222	33.7348	56.2798	86.5728	137.201	56.8024	140.1	88.7178	76.9404	65.0467	82.6461	161.842	120.863	51.5942	84.1868	262.686	73.8282	89.9975	217.057	126.117	103.818	175.394	128.682	133.781	38.2946
Akt1s1	70.8798	65.6449	33.0704	1.2658	44.5482	14.3016	0	0	43.0437	0	48.106	109.496	0.5992	37.3469	60.5264	41.9749	27.0766	95.155	73.2988	206.766	92.4984	105.503	103.966	115.545	119.791	4.84064	25.2604	51.5903	137.552	59.092	67.4028	120.828	23.3912	81.1659	52.2925	63.7763	14.4225	45.6096	23.3125	115.936	171.641	11.8728	151.837	60.1554	79.0078	46.1897	75.6233	56.5085	14.1537
Akt2	0	0	3.07249	0	75.0057	0	0	19.7781	7.10326	0	11.8842	0	0	0	1.34184	27.4769	37.3663	17.2554	24.9451	24.569	0.95006	59.0288	11.6353	0.40199	2.73674	0	0.124435	10.684	19.8166	13.5597	17.7911	0.153979	13.624	16.4208	32.1704	0	0.232803	37.9498	0.123549	17.8333	11.901	28.1214	41.1153	0	0.840235	23.8586	23.7584	18.09	32.8364
Akt3	0	0	0.261639	0.0449407	0.106003	7.14708	0	0	0.0885562	0	0	0.0577019	1.81757	31.5617	23.3807	0	3.12108	0	12.1137	0	0.0685732	2.52902	8.06171	2.34553	12.5735	0	17.5334	0.515252	22.0177	11.3907	0.50234	0	4.31763	0	24.2499	0	0	3.60485	0	0	0	2.28343	2.66316	2.05352	7.10647	0	20.5672	0.0505739	10.3432
Aktip	0	0	0.917504	1.99798	0	0	0	0	0	0	5.39227	32.821	1.6605	0	0	0.422202	24.4335	0.624291	1.03016	5.72846	0	24.489	0.544239	1.39519	6.84102	0	0	0.450636	0.95131	1.09959	32.5472	0	0	3.31459	0.356768	0.172373	0	0.563352	12.0768	0.5411	3.09036	0.509458	0	4.34794	11.2498	0	28.4638	0	0.140432
Alad	0	25.0973	0.139722	6.77112	0	45.5302	32.4198	0	26.5869	2.5292	25.5664	27.6085	8.59843	63.3112	0	26.573	26.6701	15.3585	24.2106	5.00264	7.25219	7.99337	12.0354	13.9668	20.9847	13.473	6.37497	19.8162	14.2915	34.028	37.9299	2.74793	17.6103	23.3163	6.12966	20.0546	25.5107	3.68113	35.9773	6.84261	0	0	0	11.7673	5.02699	22.779	0.0494506	18.257	13.5413
Alas1	0.415518	0	0	0	0.193542	0	0	17.3486	4.50888	4.00925	4.22748	0.104968	0.591064	22.5103	0	4.41301	0.299033	0	2.61624	0.895596	0.125373	0	1.56469	10.6079	2.62085	2.04892	0	0.352508	2.41814	5.87705	0.802444	0	0.525079	0	0	8.74915	0	0	4.98132	1.68948	9.64906	0	0	2.68163	2.0136	0.0798668	2.442	0.0919849	27.0703
Alas2	0	0	0	0	0	0	0	1.6096	0	0	0	0	0	0	0	0	0	0	0.87824	0	0.182416	0	0	0	0	0.849529	0	0	0	0	0	0	0	0	0	0	0	0	0	0	0.878778	0	0	0	0	0	0	0	0
Alcam	0	0	0	0	0	0	0	0.0140145	0	0	0	0	0	0	0	0	0	0	0	2.91924	0	0	0	0	0	0	0	0	0	0	0	0	0	0	0	0	0	0	0	0	0	0	0	0	0	0	0	0	0.518647
Aldh16a1	0.879302	14.4392	0	51.64	0.204783	7.11652	54.3701	0	0	0	25.7696	0	65.5165	0	6.58927	26.599	29.413	41.8285	24.0634	46.3142	46.7031	35.4768	47.83	138.311	7.55895	0	23.0763	36.5464	20.8598	1.81977	46.2097	17.7418	102.071	18.645	33.364	2.42164	0	90.9244	7.12495	97.8997	5.90405	64.8391	0	9.45903	109.064	70.6028	0	49.3211	59.8157
Aldh18a1	28.2646	4.94728	43.9233	0.923605	2.17731	0.114898	37.1575	7.36491	38.9947	0	9.98918	14.9165	19.1868	0.074782	52.6953	2.48888	31.7648	0	14.263	29.8156	22.5612	74.5617	30.1226	13.0765	0.894908	0.109805	44.7823	23.1982	14.1007	8.06905	47.3126	2.39004	16.5261	13.102	7.85666	60.8343	66.2923	0.548829	21.6815	19.3039	64.6145	19.8297	14.7257	0	66.1614	0	1.58305	17.3614	5.62553
Aldh1a1	0	0	0	0	0	0	0	0	0	0	0	0	0	0	0	0	0	0	0	0	0	0	0	0	0	0	0	0	0	0	0	0	0	0	0	0	0	0	0	0	0	0	0	0	0	0	0	0	0
Aldh1a2	0	0	0	0	0	0	0	0	0	0	0	0	0	0	0	0	0	0	0	0	0	0	0	0	0	0	0	0	0	0	0	0	0	0	0	0	0	0	0	0	0	0	0	0	0	0	0	0	20.0442
Aldh1a3	0	0	0	0	0	0	0	0	0	0	0	0	0	0	0	0	0	0	0	0	0	0	0	0	0	0	0	0	0	0	0	0	0	0	0	0	0	0	0	0	0	0	0	0.139195	0	0	89.7432	0	0
Aldh1a7	0	0	0	0	0	0	0	0	0	0	0	0	0	0	0	0	0	0	0	22.4194	30.3944	0	0	0	0	0	0	0	0	0	0	0	0	0	0	0	0	0	0	0	0	0	0	0	0	0	0	0	0
Aldh1b1	0	0	0	0	0	0	0	0	0	0	12.0026	0	0	0	0	0	0	0	0	0	0	0	0	0	0	0	0	0	0	0.171108	0	0	32.9028	0	0	0	0	0	0	0	0	0	0	0	5.68692	0	0	0.877274	8.00251
Aldh1l1	0	0	0	0	0	0	0	0	0	0	0	0	0	0	0	0	0	0	0.609593	0	0	0	0	0	0	0	7.50919	0	0	0	0	0.435512	2.72803	0	0	0	192.845	0.253651	0.81506	0	0	0	0.922534	0	0	0	0	5.18198	0
Aldh1l2	0	0	0	0	0	0	0	0	0	8.89488	0	0	0	0	0	0	0	0	0	0	0	0	0	0	0	0	0	0	0	0	0	0	0	0	0	0	0	0	0	0	0	0	0	0	0.0776684	0	0	0	0
Aldh2	0	0	0	0.102903	0	0	0	0	0	0	6.67577	0	0.295508	0	0	0	5.23162	26.1183	5.79661	0.280301	36.2809	13.5528	2.30865	1.5023	0.744046	0	4.915	5.43942	3.7241	3.58718	0	0.419765	5.41958	29.5186	18.855	2.69874	41.3472	0	0	0	7.37071	8.72409	1.33699	0	1.37605	68.2974	1.47202	0.114901	7.83537
Aldh3a1	0	0	0	0	0	0	0	0	0	0	0	0	0	0	0	0	0	0	0	0	0	0	0	0	0	0	0	0	0	0	0	0	0	0	0	0	0	0	0	0	0	0	0	0	0	0.143856	0	0	5.16538
Aldh3a2	0.117943	0	11.5996	0	0	31.4282	4.84619	26.7033	3.29561	18.2969	0.424156	0.179003	1.51134	0.0848968	0	21.075	17.1637	0	0.513999	24.3083	0	7.19317	9.70556	11.7502	37.074	0	8.07994	0	0	12.82	17.0847	0	7.93942	2.31728	0	2.63465	46.7215	0.124754	0	23.3594	1.15452	3.38584	0	0.913077	52.5059	2.79321	0	10.7457	0.562931
Aldh3b1	0	0	0	0	0	0	0	0	0	0	0	0	0	0	0	0	0	0	0	0	0	0	0.218768	0	0	0	20.0883	0	0	0	0	0	0	0	0	0	0	0	0	0	0	0	0	0	0	0	0	0	0
Aldh3b2	0	0	0	0	0	0	0	0	0	0	0	0	0	0	0	0	0	0	0	0	0	0	0	0	0	0	0	0	0	0	0	0	0	0	0	0	0	0	0	0	0	0	0	0	0	0	0	0	0.140721
Aldh4a1	0	1.11675	0	28.359	0	0.484363	0	0	34.8108	0	0.0984722	0	0	0	0	0.174739	12.6224	0.0964326	5.00825	0	40.8003	6.04955	10.9285	2.51131	0	4.8614	0	0.278708	0	2.3798	0.0906075	0.662713	12.4552	0	3.86183	0	0	57.4098	57.0568	0	10.235	3.14151	0.12027	5.93083	5.05982	4.17578	0.0666885	8.30289	16.9007
Aldh5a1	0	0	0	0	18.8581	0	0.169458	11.3803	0	0	0	0	0	0	13.2637	0.0504928	8.92726	0	0	0	0	0	0	0	0	0.200257	0	0	3.38998	0	0	0	0	2.89085	0	0	0	0	0	0	0.478982	0	0	0.0812704	0	10.5352	0	0	0
Aldh6a1	0	0	0	0	0.153464	47.1336	0	0	0	0	10.4714	0	0	0	0	10.2549	0	0	0	0	15.0018	35.7865	10.6244	0	0.662317	0	1.71981	22.9275	10.1793	17.1669	0	0	0	23.3222	22.5814	12.0488	0	0	15.5629	27.3167	15.5216	0	0.241318	0	3.77087	0	16.4578	6.42976	0
Aldh7a1	32.9372	0	0	7.64673	0.713595	0	0.341909	16.7406	7.87232	30.5857	40.6021	2.32366	17.987	64.7536	0	8.54843	31.1629	15.2956	12.0557	5.67512	67.4028	9.73295	27.8183	29.0506	5.93335	74.0782	0.874394	16.5733	25.7208	27.2208	8.24202	40.0341	25.7766	7.04675	16.9815	45.0212	10.1656	59.3001	1.11623	57.7224	54.8669	21.6286	7.72058	9.72014	85.6879	117.02	15.1468	35.2964	95.0371
Aldh8a1	0	0	0	0	0	0	0	0	0	0.398703	0	0	0	0	0	0	0	0	0	0	0	0	0	0	0	0	0	0	0	0	0	0	0	0	0	0	0	0	0	0	0	0	0	0	0	0	0	0	0
Aldh9a1	22.0931	0	2.95003	0	0.183772	2.03388	0.117379	34.1765	2.6004	13.896	17.3627	0	36.2644	0	10.2642	0.419205	19.2189	0.231704	9.07546	2.65726	5.11815	23.9373	23.3771	13.9202	4.07366	0.55592	81.8291	3.79357	21.9014	0	2.28575	60.5039	7.10513	20.1769	0	0	56.2192	7.65402	46.8965	43.2985	43.3613	22.0931	0	52.2733	4.51813	23.522	0	0.349517	10.6614
Aldoa	282.583	346.757	207.122	228.488	270.207	252.807	379.244	353.702	601.759	179.128	114.307	630.226	214.981	575.112	103.449	245.858	239.288	848.621	997.476	572.465	709.314	459.09	543.317	282.994	513.062	630.245	514.25	393.324	856.413	266.764	418.48	663.879	713.563	463.743	316.315	372.431	552.435	534.323	635.834	834.298	510.992	569.321	350.261	611.477	306.978	730.062	231.105	425.159	682.9
Aldoart1	0	0	0	0	0	0	0.0837458	0	0.109051	0	0	0.142228	0	0.135049	0	0	0	0	0	0	0	0	0	0	0	0	0	0	0	0	0	0	0	0	0	0	0	0	0	0	0	0	0	0	0	0.054055	0	0	0
Aldoart2	0	0	0	0	0	0	0.104264	0	0	0	0	0	0	0	0	0	0	0	0	0	0	0	0	0	0	0	0	0	0	0	0	0	0	0	0	0	0	0	0	0	0	0	0	0	0	0	0	0	0
Aldoc	0	0	0	0	0	0	0	0	0	0	0	23.2093	0	0	0	0	0	0	0	0	0	0	0.475783	0	0	0	0	0	0	0	0	0	0	0	0	0	0	0	0	0	0	0	0	0	0	7.07711	0	0	18.985
Alg1	21.3224	14.4585	0	0	0	104.257	0	0	20.4926	0	1.20118	54.6529	0	1.28598	33.2764	5.50765	0	0.197682	0	0.362837	0	12.1973	0	0	4.03212	62.2245	22.3508	0	12.6454	29.4637	0	27.4304	1.91143	0.209897	7.90194	42.6358	0	0	7.44671	69.8122	27.2075	16.1545	1.48633	28.1406	15.7518	43.5691	28.8803	0.296481	14.8996
Alg10b	0	1.99573	0	2.08648	38.9452	0.108248	0	0	0	0	0.176078	0	0.50162	0	0	0.156221	0.282049	47.3783	9.58537	0	0.176882	1.39748	0.402929	0	1.51759	0	0	5.14619	0	4.45477	0	0	7.1406	0.731877	0	0	0	0	0.0948597	0.893076	0	0	0	0	1.03282	11.7667	5.60449	9.8964	15.4192
Alg11	0	17.4293	0.639944	35.2645	4.35613	1.97468	0.996647	0.0863354	20.1911	0	3.27977	0	0	1.55219	0	3.08792	0	16.4106	5.92616	6.65711	1.11008	3.18145	4.59547	3.17799	0	20.3433	3.41665	8.6652	8.30015	5.2333	1.35165	16.9864	11.7093	7.83318	2.84816	4.75076	0	0.0783487	0.503385	5.04125	0	0.106347	0	13.5859	1.71413	0	16.9441	0	4.1483
Alg12	0	0	0	0	0.300097	0.236038	0	0	5.96264	7.17448	1.34225	0.162038	0	2.77067	0	3.92753	0	0	47.0119	0.347272	3.92166	0	8.55402	0	7.90707	0	9.64977	5.09622	1.21049	0.888318	13.8617	0	61.8598	0	0	0	0	0	1.25723	0	23.9195	7.41983	0	0	0	0	0	0	0
Alg13	0	0	3.39601	0.507277	0	0	0	0	0	1.27722	3.8611	0	8.69421	0	0	1.01155	0	0	0	0.691788	0	3.50681	7.5282	1.3566	0	0	6.79576	7.7038	7.2634	1.15241	3.62831	0	0.1624	2.15008	9.84052	0	0	0.180878	3.73481	0	1.02278	6.26029	0	0	8.07121	47.9128	0	53.7796	60.5145
Alg14	0	18.0162	6.17496	0	0	0	0	74.7532	19.0735	0	40.5306	104.267	68.045	0	0	57.3463	12.9632	0	1.11549	32.9793	20.4485	0	30.5344	67.5039	28.286	7.46685	19.7847	79.5281	86.5479	20.9988	53.4769	5.54341	76.3187	49.5357	2.04093	0	0	1.63946	67.0593	72.5562	16.8911	0	70.0031	37.0859	2.71831	16.5513	31.9803	4.29936	10.6933
Alg2	115.799	33.7689	7.52413	16.8077	65.3407	65.2106	35.9154	0	64.7169	24.8593	15.8962	0.643308	54.0077	1.22048	23.9483	27.5322	40.0478	18.7815	22.4358	17.4266	28.6091	49.52	12.0829	18.4804	21.5892	0	0	34.126	11.5523	0.626938	38.0997	31.3865	18.2591	16.8856	5.00519	0.117655	42.1164	61.1219	13.6467	24.8547	30.964	19.4746	0	47.8274	50.0876	7.06487	31.2641	20.9399	24.0844
Alg3	12.3836	70.6703	24.3758	0	0	22.9925	0	146.084	0	0	24.2885	23.5725	103.266	0	0	22.0117	0	2.02887	0.419065	16.7608	31.3685	30.2113	2.33873	15.7528	15.9504	217.589	71.5926	8.52931	30.4939	57.698	25.0041	0	0	23.4247	10.7058	0	0.530978	1.53175	20.8569	0.883232	0	0	0	0	1.14567	46.2651	0	9.6612	14.9628
Alg5	0.554427	70.3917	0.478816	2.14211	68.5304	1.51694	2.45445	7.01907	36.3916	47.8749	17.7334	0.208307	3.7617	37.6288	0	19.0184	17.8276	15.8681	11.8985	81.5639	42.2642	6.34458	22.2493	3.03492	0.236366	131.6	0	2.81542	1.85803	18.6112	4.12628	3.35328	16.2475	0.259186	24.236	2.16361	0	0.29478	47.1834	7.93174	1.82011	26.3749	1.22636	0	44.1012	75.2362	0	10.7659	8.95315
Alg6	0	0	0	10.9042	0	0	0.529857	0	3.17683	0	1.49326	0	42.6681	0	0	5.86748	6.92298	0	5.42897	0	0.107357	0.113059	12.9353	17.4473	0	0	0.348327	0	14.5028	4.29857	0	0	15.9726	9.54596	1.79363	10.025	0	7.65523	19.0104	2.8921	0	0	2.86897	20.6661	5.32877	5.89327	0	5.60165	9.62606
Alg8	1.54959	4.27223	110.346	1.49485	0	17.9026	0	0.223958	0	0	11.0827	0.146302	0	0	0	12.4472	3.33607	1.70615	5.91348	15.9695	5.08996	41.3611	1.78263	0.3047	26.0655	10.4222	0	8.53679	11.1775	44.6676	0.320519	78.7681	24.9412	6.34083	11.3073	0	0	2.87563	0.188751	0	0.422573	0	0.427062	0	0.256313	0	0	0	0
Alg9	0	21.8425	0	12.9096	0	32.5114	0	0	0	22.0607	38.2472	0	0.589837	0	21.2776	24.1658	40.136	0	43.5321	39.0994	4.87985	14.8833	4.11678	0.218241	31.5562	14.0563	0	36.5866	0	0	1.94482	23.7639	23.432	11.8969	0.139215	47.5216	30.1247	20.6296	0	0	0.150407	4.56582	46.4015	0.713589	45.3054	0.47824	60.5073	0	8.67579
Alkbh1	0	0	23.4452	0.118571	132.255	12.96	0.381021	0	42.0805	0.0777718	2.85546	0.251317	81.7594	0	0.0769294	25.4585	8.4533	8.97151	0.145179	4.51996	25.7431	15.4215	27.5518	20.8832	29.6029	36.6565	115.104	16.9037	21.7075	0.206507	30.3289	38.1581	14.18	33.4353	19.0937	42.1564	45.1123	26.0544	0.389336	21.5689	85.1987	10.6301	37.4366	12.3859	28.2812	32.315	0.0302173	14.9293	2.52916
Alkbh2	0	0	0	0	0	65.5657	0	0	0	0	4.36894	0	0	59.6464	0	0	0	0	1.50768	0	0	7.89938	2.49677	0	29.0458	0	0	0.349512	0.553872	7.68073	0	1.00054	0	0	22.4048	6.89169	0	3.53736	0	10.2049	12.7495	0	0	0.536705	16.5131	14.7056	0	33.4914	19.4013
Alkbh3	87.15	67.5218	0	51.2413	0	0	1.51932	28.0445	11.4506	0	24.9718	39.44	0	3.92507	64.111	60.0127	80.4574	23.6574	60.4341	8.35349	15.0235	11.5007	9.4001	0.268128	0	0	9.39066	6.11532	10.6111	39.8107	50.398	22.4912	7.80552	2.25382	0	28.2832	7.6407	0.367119	0	58.583	0	37.3106	32.4676	0	10.0619	19.9247	43.5226	0	8.37728
Alkbh4	0	31.4052	36.7942	0	0	119.232	125.204	0	0	21.7763	0	0	0	0	0	0.183247	0	47.1225	0	14.2283	0.630055	13.4706	25.2675	41.4264	66.7431	0	9.04352	2.35415	39.455	0	36.0181	36.1525	6.5741	2.38255	28.8859	0.677026	63.4678	52.8727	3.16529	30.9513	10.8795	61.0262	4.60272	12.2759	10.4294	33.6679	1.25861	25.2294	19.7599
Alkbh5	0	0.100331	1.93093	1.4312	7.08325	1.02677	0.448852	5.14787	0.344421	0	4.48495	0.00224392	0.0126183	0.382794	0.345363	2.61211	5.06694	6.80132	1.88201	3.95269	0.639133	2.02089	1.4005	7.48515	0.0509341	4.11817	1.21264	2.16069	0	8.72992	0.878243	0.0713733	15.4357	4.79734	5.41026	0	2.11028	0.746451	0	0.253779	2.18687	0.759981	0.129235	1.1393	0.699621	0.0456018	2.23419	12.4696	2.21107
Alkbh6	0.969106	17.9469	0	59.8109	107.523	86.3552	57.2637	0	0	88.3567	21.6244	43.5031	0	0	0	9.78862	0.342607	114.3	12.7165	32.121	5.29685	0	32.4624	3.36218	1.22365	2.53577	21.6325	26.5631	0.64778	31.4383	9.20424	36.2931	65.2532	18.1059	0	65.6218	0	93.3924	4.78548	0.998227	1.60347	0.702454	0	1.88707	15.4893	48.9083	20.6793	82.7833	30.5301
Alkbh7	0	0	0	0	0.915256	0	11.1834	20.6883	4.46269	0	10.3177	0	0	0	0	0	5.90624	1.44265	5.27148	16.6896	16.1218	0.938393	23.0883	3.40906	14.8892	35.0194	61.0533	0.551847	0.657063	0.506169	10.5544	1.78148	36.5643	2.29582	40.344	0	0	8.94973	0	9.62255	31.9985	18.5308	31.7962	0	6.1423	101.99	0.291208	18.0611	24.8423
Alkbh8	0	0	29.0128	0	0	0	0	0	2.34032	0	6.92585	0	39.3992	23.176	12.1481	9.08495	0	0.14807	17.7122	12.2278	8.83004	10.0938	0	0	13.8534	0	0	37.0573	13.0879	8.86821	0	15.4638	0	1.8868	0	0	0	0	0	16.7633	3.84668	11.3553	0	0	35.3459	5.9952	42.1131	0	0
Alms1	0	0.178792	1.81963	0.155357	0.0488974	0.278664	0.0313891	5.43997	0	0	4.93656	0	0.05999	0	0	0.0467872	0	0	0	0	0.089543	0.399842	0.036215	8.20624	0	0	1.4405	0	1.3014	9.63705	3.46168	0	0.0332142	2.78264	0	0	4.89393	0	0	0	0.227545	0.409108	0.325748	6.33985	0	3.66513	0	2.65447	3.9808
Alms1-ps2	0	0	4.33544	0	0	0.33289	0.323431	15.4157	0	0	0	0	0	0	0	0.0958752	0	0	0	0	0.389311	0	0	0	0	0	1.78618	0	6.06212	6.87954	5.91636	0	0.346458	6.17581	0	0	0	0	0	0	0	2.03355	1.01858	0.634168	0	2.87454	0	9.12973	5.65606
Alox12	0	0	0	0	0	0	0	0	0	0	0	0	0	0	0	5.73229	0	0	0.0900342	0	0	0	0	0.0979634	55.1663	0.13102	0	0	0	0	2.46227	0	0	0	0	0	0	0	0	0	0	0	0	40.626	0	0.071561	0	0	0
Alox12e	0	0	0	0	0	0	0	0	0	0	0	0	0	0	0	0	0	0	0	0	0.149288	0	0	0	0	0	0	0	0	0	0	0	0	0	0	0	0	0	0	0	0	0	0	0	0	0	0	0	0
Alox15	0	0	0	0	0	0	0	0	0	0	0	0	0	0	0	0	0	0	0.113987	0	0.142051	0	0	0	0	0	0	0	0	0	0	0	0	0	0	0	0	0	0	0	0	0	0	0	0	0	0	0	0
Alox5	0	0	0	0	0	0	0	0	0	0	0	0	0	0	0	0	0	13.0055	0.574519	5.753	0	2.8892	5.01122	28.8414	0	0	0	4.69703	11.5072	0	0.109098	0	16.2422	0	0	55.0701	16.2897	72.9524	3.45821	0.267898	0	0	7.53786	13.2688	3.48358	0	0	0	0
Alox5ap	0.556571	0	0.963118	0	0.776545	59.2448	3.3972	29.0209	28.9281	0	13.0811	13.5686	0	0	0	0	0	407.509	261.077	53.9951	352.837	48.3596	342.611	161.836	13.5267	0	498.299	223.632	260.918	0	39.973	144.496	97.3608	294.708	170.265	380.386	545.853	372.782	121.885	143.724	179.768	221.514	268.846	96.9331	252.455	0	0	5.39862	0
Alox8	0	0	0	0	0	0	0	0	0	0	0	0	0.0960605	0.161882	0.00527578	0	0	0	0	0	0	0	0	0	0	0	0	0	0	0	0	0	0	0	0	0	0	0	0	0	0	0	0	0	0	0	0	0	0
Aloxe3	0	0	0	0	0	0	0	0	0	0	0	0	0	0	0	0	0	0	0	0	0	0	0	0	0	0	0	0	0	0	0	0	0	0	0	0	0	0	0	0	0	0	0	0	0	0	0	0	4.12402
Alpk1	11.3757	0	0	0	0	0	0	0	0	0	0	0	0	0	0	0	0	0	0	0	0	0	0	0	0	0	0	0.190677	0	0	0	0	0	3.85181	0	0	0	0	0	0	0	0	0.0821238	0	0	0	0	0	0
Alpk2	0	0	0	0	0	0	0	0	0	0	0	0	0	0	0	0	0	0	0	0	0	0	0	0	0	0	0	0	0	0	0	0	0	0	0	0	0	0	0	0	0	0	0	0	0	0	0	0	0
Alpk3	0	0	0	0	2.33221	0	0	0	0	0	0	0	0	0	0	0	0	0	0.565185	0.764133	0.955089	1.37757	2.58695	0	0.769353	0	1.25366	0.283482	0	0	1.19738	1.88629	1.53091	2.4462	0	0	0.253695	2.40693	1.77718	0.16906	0.663807	0.318778	4.0858	2.22224	4.91552	0	0	0	0
Alpl	0	0	0	0	0	0	0	0	0	0	0	0	0	0	0	0	0	0	2.60353	0	0	0	0	0	0	0	0	0	0	0	0	0	0	0	0	0	0	0	0	0	0	0	0	0	0	261.946	1.90465	185.308	313.315
Als2	0.489101	7.31138	0	0.0742608	4.17819	9.53339	0.174918	4.36929	2.04009	0.098061	3.58394	0	3.20823	7.2982	6.26298	4.35547	3.78263	4.07718	6.1146	2.50364	0	12.0117	14.2141	0.043147	13.8155	0	3.62201	0.844311	0.13115	10.4737	5.17533	14.878	6.14E-07	1.93266	0	19.0734	8.7081	8.37517	0.939967	10.8115	9.9654	0	4.05199	5.53383	20.8421	18.6304	0.308929	10.1551	14.9739
Als2cl	1.19574	32.8139	88.2273	2.70909	61.267	0.0779666	27.2213	0	0.246444	0.165879	14.2193	0	0	2.79104	0	0	0	0.619725	1.0213	0	14.5658	0	17.07	0	0	0	0.0688701	9.26122	16.6433	18.5844	8.50428	5.87859	0	0	0	1.36447	0	16.5687	7.49773	0	1.75639	0	19.0653	36.1017	12.6251	0	0	0	0
Als2cr12	0	0	0	0	0	0	0	0	0	0	0	0	0	0	0	0	0	0	0	0	0	0	0	0	0	0	0	0	0	0	0	0	0	0	0	0	0	0	0	0	0	0	0	0	0	0	0	0	0
Alx1	0	0	0	0.0898003	0	0	0	0	0	0	0	0	0	0	0	0	0	0	0	0	0	0	0	0	0	0	0	0	0	0	0	0	0	0	0	0	0	0	0	0	0	0	0	0	0	0	0	0	0
Alx4	0	0	0	0	0	0	0	0	0	0	0	0	0	0	0	0	0.00826816	0	0	0	0	0	0	0	0	0	0	0	0	0	0	0	0	0	0	0	0	0	0	0	0	0	0	0	0	0	0	0	0
Alyref	0	3.87694	0.661605	42.8437	0	0	0	0.437999	1.75045	0	4.72427	13.7172	0	3.5374	5.56988	12.8814	0	16.5127	2.23005	0	0	0	6.36455	0	8.43017	0	0	8.73123	9.22316	0.789534	0	15.7321	10.4731	1.43089	0	4.12009	0	0	20.6938	0	0.420566	10.514	0.850169	0	14.2424	5.19348	13.9425	6.50679	10.1859
Alyref2	0	0	0	0	0	0	0	0	0	0	0	0	0	0	0	0	0	0	0	0	0	0	0.167167	0	0	0	0	0	0	0	0	0	0	0	0	0	0	0	0	0.338355	0	0	0	0	0	0.187597	0	0	0
Amacr	0	0	20.9194	0.779736	0	0	0	0	0	0	6.81365	0.331908	0	3.98951	0	12.4405	0	2.18718	0	1.77067	0	0	0.299798	0.115252	10.5466	5.24572	0	0.123882	0	0.453387	4.95567	0.17681	13.7013	7.10453	1.17699	0	0	0	0	9.65227	7.31486	0	0	0	0	22.8093	0	26.2734	14.6132
Ambra1	0	0	17.2326	0.338263	0.199473	0	0	0	3.16738	0	7.40407	1.14049	0.427636	9.67829	0	0	1.80369	3.96117	2.79764	2.94145	0	0	3.31527	0	3.69822	0	0	0	0.383664	0.517441	0	0	5.28187	0.133545	2.73548	0	0.32574	0	1.383	3.61757	2.09189	15.1406	0.156577	4.87625	4.99104	0	0	0	2.10642
Amd1	0.124131	0.21157	0.215689	0.0732935	0.174245	0.139598	0	0.145607	0.148142	0	0.113872	0.095166	34.6531	0.0938716	0	0.100762	29.5022	0.108957	0.0897787	0.101388	63.9248	0.117719	35.0979	0.145912	0.108279	0.0605015	0.120643	0.105059	54.8361	0.144255	33.4824	49.2641	0.266156	0.11639	0.124975	0.118908	0.111783	0.129347	0.119863	0.124556	0.133407	0.177706	40.8116	0.160071	0.163359	0.0727614	0.0783394	0.0836855	0.099991
Amd2	80.8223	76.0492	19.48	49.3582	68.9569	34.672	0	34.5343	24.6922	0	66.9741	18.7207	110.457	3.80737	0	63.8398	36.6254	61.046	71.5171	62.2476	40.5286	58.449	12.4873	57.0295	40.1163	0.061231	55.9687	62.3292	56.2172	1.28778	84.7715	65.636	82.6058	70.2234	52.9893	21.8295	36.2784	60.6051	23.5036	32.196	42.2523	49.6371	40.9304	49.8276	90.9208	68.6122	5.46907	132.372	83.5679
Amdhd1	0	0	0	0	0	0	0	0	0	0	0	0	0	0	0	0	0	0	0	0	0	2.08651	0	0	0	0	0	0	0	0	0	0	0	0	0	0	0	0	0	0	0	0	0	0	0	0.450194	0	0	0
Amdhd2	0	0	0	0	0.389711	0	82.7545	0	0	0	16.8557	48.8479	9.22844	0.996633	0	0	50.6383	0	51.9666	61.3482	16.7131	25.2787	40.5322	0.654518	35.4453	0	20.9498	0	5.98451	15.5625	23.7659	0	54.0717	7.82645	55.2369	0.272237	114.935	0	90.6253	27.3746	42.7504	18.1016	0	41.8746	21.4561	45.3353	38.6139	9.9169	64.1745
Amer1	1.5327	0	0.285754	0	0	0.00702559	0	0	0.00242432	0.00163198	0	0	11.8327	0.00598527	0	0	0	0	0	6.49504	0	0	0	6.35536	0	0.921637	8.56917	0	0.167108	0	0.754713	0	0	0.426458	5.68628	0.00200732	0	4.32906	0	0	4.26778	0.296685	0	1.81497	0	0	3.67819	0	0
Amer2	0	0	0	0	0	0	0	0	0	0	0	0	0	0	0	0	0	0	0	0	0	0	0	0	0	0	0	0	0	0	0	0	0	0	0	0	0	0	0	0	0	0	0	0	0	0	0	0	0
Amer3	0	0	0	0	0	0	0	0	0	0	0	0	0	0	0	0	0	0	0	0	0	0	0	0	0	0	0	0	0	0	0	0	0	0	0	0	0	0	0	0	0	0	0	0	0	0	0	0	0
Amfr	40.4606	10.6266	28.0581	38.6809	0	84.4221	97.9849	122.407	39.1914	18.44	18.1248	72.4035	56.8094	30.6504	42.8965	34.8551	62.8595	45.7821	19.8765	50.4152	76.2937	33.5454	32.5882	75.6085	34.2875	17.0983	48.1592	7.49244	39.3082	86.7701	25.3676	53.0805	44.488	15.9596	42.5939	20.3119	26.1071	37.8437	42.3361	11.3736	31.5803	18.2107	23.0914	20.5943	38.7604	27.3658	2.05585	12.0175	17.9281
Amhr2	0	0	0	0	0	0	0	0	0	0	0	0	0	0	0	0	0	0	0	0	0	0	0	0	0	0	0	1.18545	0	0	0	0	0	0	0	0	0	0	0	0	0	0	0	0	0	2.52248	0	0	0
Amica1	0	0	0	0	0	0	0	0	0	0	0	0	0	0	0	0	0	0	0	0	0	0	0	0	0	0	0	0	0	0	0	0	0	0	0	0	0	0	0	0	0	0	0	0	0	0	0	0	0
Amigo1	0	0	0	0	0	0	0	0	0	0	0	0	0	0.144715	0	0	1.66918	0	0	0	0.754191	0	0	0	0	0	0	0	0	0	0	0	0	0	0	0	0	0	0	0	0	0	0	0	0	0	0	0	0
Amigo2	0	0	1.35821	119.91	67.117	27.9741	27.2865	0	0.305101	0.102607	19.4441	225.127	47.1586	0	23.618	0	0	1.38692	10.484	10.2863	14.8438	15.7545	24.4021	0.310846	21.4505	338.201	0	0	0.528516	0.543073	19.764	6.354	5.59628	10.3105	175.93	0	0	23.7417	0	0.133209	27.9836	16.0132	7.06988	1.18514	0	0	0	0	0
Amigo3	0	0	0	0	0	0	0	0	0	0	0	0	0	0	0	0	0	0	0	0	0	0.564521	0	0	0	0	0	0	0	0	0	0	0	0	5.36989	0	3.93399	0	34.4149	0	0	0	0	0	0	0	0	0	0
Ammecr1	0.118848	0	0	0	0	0	0	0	0	2.51401	0	0	0	0	4.34883	0	0.256851	0	0	0	0	0	0	0	0	0	0	0	0	0.24606	0	0	0	0	0	0	0	0	0	0	0	0.34119	0	2.45359	0	0	0	0	6.33394
Ammecr1l	0	65.1634	24.0857	16.9042	31.7935	6.07617	37.3728	55.6549	18.76	11.3878	10.3599	0.971026	53.5267	60.5366	10.6455	2.4029	15.8273	7.54043	11.7183	7.0989	20.4311	23.1026	5.65607	7.2038	43.8227	0.635671	0.147069	20.8478	37.9392	4.74341	23.9924	0	1.28216	4.70666	15.2205	13.5452	0	17.9997	9.82236	16.1383	0.0815001	35.1952	20.1825	17.3262	25.7595	0	49.2031	0.300372	14.2506
Amn	0	0	0	0.140257	0	0	0	0	0	0	0	0	0	0	0	0	0	0	0	0	0	0	0	0	0	0	0	0	0	1.70809	0	0	0	0	0	0	0	0	0	0	0	0	0	0	0	0	0	1.09079	5.96672
Amn1	15.6223	0	0	0	0	0	0	0	0	0	0	0	0	24.9281	0	16.2425	11.9971	0.382006	0	2.45563	0	14.4942	11.3255	2.35005	0	0	0	0	15.6741	11.628	3.94358	33.5624	2.04523	13.3804	0	0	0	0	0	2.23062	24.8426	57.4836	0	11.8202	18.4747	0	4.38881	37.3299	24.04
Amot	2.6891	0	0	0	23.8304	0.0563444	33.0267	0	18.3981	1.07866	10.7283	0	2.99997	0.0366384	2.00743	8.74475	28.647	0.536485	0.773392	3.07552	5.08995	0.0483359	6.97804	0	0.351049	29.8261	9.89672	3.49168	0	16.3505	0.336124	0.0614616	0	3.79867	9.93323	5.55793	4.07258	2.14194	0	7.60746	0.0550437	0.0726959	13.1272	0.0653933	0.936945	2.47549	0.838307	0	0
Amotl1	5.16537	22.7332	42.7845	23.1985	0.492323	7.04513	41.0662	50.6078	26.7988	18.7188	62.465	19.8741	41.7364	9.27356	51.9015	18.5864	42.7993	0	0	9.14005	0.0353586	3.16856	0	0	3.96259	22.9279	0	0	0	15.654	0.421289	0	4.27284	2.60026	5.37177	0	0	0	0	0	0	0	0	13.2618	0	0	16.802	0.0261573	0.0156405
Amotl2	6.04006	46.3938	0.14885	0.460254	10.3716	0.286803	39.8408	54.1947	3.72521	51.0934	6.99859	76.5641	13.5828	44.7865	0	16.7648	40.5343	10.6433	10.5258	40.937	17.9478	18.9094	8.36387	12.0342	48.1002	30.3129	7.94372	22.8588	11.5959	19.9282	6.35793	21.1091	0.245571	0.08074	4.78603	0	2.36487	6.6557	0	0	4.12438	24.3783	37.4166	63.4271	43.6256	0	20.8016	0.0575012	0.0687742
Ampd1	0	0	0	0	0	0	0	0	0	0	0	0	0.414981	0	0	0	0	0	0	0	0	0	0	0	0	0	0	0	0	0	0	0	0	0	0	0	0	0	0	0	0	0	0	0	0	0	0	0	0
Ampd2	16.8292	61.8376	62.3035	0.062898	0	31.0168	49.5222	9.49326	84.9661	17.9744	28.4442	70.875	34.3761	0.152837	13.1522	17.0848	38.8027	55.1949	46.3523	51.6178	49.2482	15.2248	112.11	34.9536	55.1345	36.4733	16.2864	18.2448	46.9949	9.77845	35.8181	47.1319	31.9476	58.148	20.5216	30.0412	53.4771	78.3464	65.617	32.9663	79.1604	60.79	79.6284	26.8311	30.3316	48.5753	65.441	76.6732	9.28389
Ampd3	0.0912056	0	0	26.5428	10.0703	0	0.0856698	0.00530265	0	0.0107401	0.0821649	0.00346633	0.0117016	0	0.00321423	0.0145796	0.00835123	0.321402	0	0	0.742383	0.0868767	10.4355	0	0.790723	0	0	4.14279	0	0	0	0	0	1.70679	0	1.23919	0	0	0	0	7.92784	5.10193	0	17.9972	16.376	0.0175996	0.032459	0	0
Amph	0	0	0	0	0	0	0	0	0	0	0	0	0	0	0	0	0	0	0	0	0	0	0	0	0	0	0	0	0	0	0	0	0	0	0	0	0	0	0	0	0	0	0	0	0	0	0	0	0
Amt	0	0	0	0	0	0	0	0	0	0	0	0	0	0	0	0	0	0	0	0	0	0	0	0	0	0	0	0	0	0	0	0	0	0	0	0	0	0	0	0	0	0	0	0	0	0	0	0	0
Amy2a2	0	0	0	0	0	0	0	0	0	0	0	0	0	0	0	0	0.0141186	0	0	0	0	0	0	0	0	0	0	0	0	0	0	0	0	0	0	0	0	0	0	0	0	0	0	0	0	0	0	0	0
Amy2a4	0	0	0	0	0	0	0	0	0	0	0	0	0	0	0	0	0.0141186	0	0	0	0	0	0	0	0	0	0	0	0	0	0	0	0	0	0	0	0	0	0	0	0	0	0	0	0	0	0.0119381	0	0
Amz1	0	0	0	0	0	0	0	0	0	0	0	0	0	0	0	0	0	0	0	0	0	0	0	0	0	0	0	0	11.0509	0	1.0389	0	0	0	0	0	0	0	0	0	1.21457	0	0	0	0.553001	0	0	0	0
Amz2	0	29.2217	7.76642	0.078499	0	38.1655	16.4226	0	0.30791	32.3251	2.61548	0.100349	0.112995	0.761747	0.372292	30.5898	12.8649	0	8.07766	16.9938	4.31331	7.56926	7.62977	31.0548	22.7796	0	0	8.41913	11.9118	14.5227	16.5396	4.96839	6.02266	10.7742	0.133364	20.3038	18.2987	11.2069	20.8339	45.4208	4.32167	0.190055	15.7228	0	15.6866	21.0789	4.02572	22.1637	23.6771
Anapc1	48.3505	17.5656	11.1131	16.7231	1.91086	32.2057	3.25869	38.3489	20.9859	5.75554	23.0301	45.9849	40.4163	23.7596	7.56576	57.249	28.8164	30.6975	31.534	26.3882	17.539	23.2156	40.3423	39.7456	7.60555	21.6005	26.8807	35.8102	47.3718	25.4185	55.6635	17.364	22.1384	32.8969	37.5292	32.5113	25.8135	31.5203	42.7406	51.6904	29.6881	30.8229	79.3883	36.6378	51.7593	25.6811	44.8267	22.0339	17.8223
Anapc10	3.59367	24.654	0	1.73668	0	0	0.356369	0	17.1054	0	5.25931	0	0.113625	12.6373	0	0.530289	1.24557	8.55957	0	14.2002	6.26451	11.7966	11.6235	8.83075	4.58063	0.562626	8.07334	12.3087	10.9043	4.2704	31.6165	1.45032	19.7436	11.4557	11.9359	0.129325	9.0169	6.47939	9.18314	1.75843	9.41512	6.11598	5.70888	8.24534	3.51769	21.0394	11.3331	29.1371	21.6847
Anapc11	0	0	0	0	0.956495	0.126135	3.48914	3.27556	0	0.178788	6.46318	0.164687	0.584789	4.97108	0	4.07276	2.69661	3.41696	3.35243	10.9397	6.9553	10.3892	8.27819	5.38124	7.70075	4.56989	13.4571	7.98265	9.37207	6.92965	16.9849	4.43941	9.42258	8.95468	11.3251	53.2853	9.83626	6.81112	22.2767	6.33238	7.81536	4.04616	9.91375	7.75963	10.0045	8.20243	4.55938	7.35353	8.72989
Anapc13	2.01331	0	0	0	0	0	0	0	24.989	34.7745	4.78876	1.37379	11.1008	0	6.3956	7.10829	1.32429	0	17.8571	1.62892	3.75676	23.2068	0	0	4.68966	0	7.55309	0	36.9154	4.05474	13.15	0	9.22754	1.86349	9.80814	4.1137	0	0	0	24.1184	9.38422	0	0	29.4592	8.30236	0	4.31922	65.9429	10.0747
Anapc15	0	0	2.11318	0	0	0	2.96345	69.3442	10.3081	0	2.11713	6.29267	0.509909	0	0	3.29047	2.14425	0	0	10.3406	21.6671	0	6.12839	72.5899	0	0	36.2261	2.56851	15.4789	35.563	7.55597	0	0	57.7371	1.10953	49.0642	0	17.0659	59.5593	0	5.01716	3.55168	31.6988	0	16.3064	67.6735	15.776	61.733	55.1261
Anapc16	15.0441	2.65028	0	0	7.00297	9.23991	32.4029	0	9.72061	0	3.88809	0	3.71526	0	4.14298	9.12087	6.03561	0	2.73709	4.81359	2.84617	2.69039	10.4785	0	0.799904	13.5127	0.610735	12.7247	0.41994	5.1769	8.81006	6.44363	10.363	12.5987	15.7373	0	0	0	6.7561	2.56574	3.77792	2.71353	8.67804	1.62284	0.831691	22.4506	29.3441	37.0487	13.3026
Anapc2	92.5819	19.2021	43.8566	8.59195	23.3367	7.19324	87.6103	46.6062	58.1642	67.5114	62.6816	157.982	86.8338	30.5739	33.3441	34.2702	35.1096	4.86781	65.1977	48.7282	38.8912	61.7827	2.5251	49.109	64.8019	31.1512	33.5235	30.0078	38.7593	84.8402	14.8386	3.56814	64.7216	42.7343	0.618727	76.334	26.4043	137.694	49.3752	30.9345	58.5055	24.5014	81.6674	20.4392	25.4688	14.6049	54.5576	106.203	68.4502
Anapc4	46.9102	60.6115	18.1779	1.99942	123.645	41.2479	52.3751	95.4411	22.3675	58.9954	46.5169	2.9801	26.3692	11.3109	24.6767	48.8809	62.9643	7.0525	43.2636	85.0259	41.9568	5.35418	49.6105	107.884	46.3812	83.8431	68.005	63.8619	35.4594	56.9763	132.05	56.283	57.6351	37.0525	50.3736	99.2327	3.47279	25.4229	119.19	69.9593	69.8711	18.3565	113.256	7.0702	51.7905	41.8656	122.854	117.331	83.6779
Anapc5	67.4437	204.272	132.313	64.0847	299.461	390.769	226.362	261.646	177.826	217.377	115.561	69.4615	224.854	176.663	92.4043	207.596	116.415	183.686	216.271	332.814	233.938	418.25	220.914	254.205	233.759	129.449	190.566	178.088	159.153	171.021	219.225	233.76	269.673	358.495	216.022	333.382	560.41	100.291	366.02	427.452	177.21	280.7	305.674	160.878	486.737	223.491	126.485	232.808	228.673
Anapc7	0.135858	0.692566	34.4628	14.6656	0	14.254	14.5481	41.6023	62.8756	0.106305	10.3685	0.411928	5.68233	0.0977094	13.1798	1.62352	59.9424	36.025	1.48045	13.8358	17.5854	26.5426	3.07014	44.4167	0	17.9452	13.9552	39.4186	20.0704	4.07755	18.4408	29.7718	15.8382	32.9186	14.3729	50.9584	149.394	0.14379	0	13.1178	41.4026	24.3877	0.149432	0	8.25894	30.5605	21.066	63.0814	6.26131
Ang	0	0	0	0	0	0	0	0	0	0	0	0	0	0	0	0	0	0	0	0	0	0	0	0	0	0	0	0	0	0	0	0	0	0	0	0	0	0	0	0	0	0	0	0	0	0	1.18689	0	0
Angel1	0	0	0	0	0	0.313741	0.0844694	0	0	0	0.0850589	8.8279	0	0	0	8.07488	0	0	0.0685801	0	0	0	8.07788	0	0.24436	0.29973	17.0157	0	0.507617	10.8556	7.6621	0	0	0	14.3794	1.37496	0	0	0	1.72505	17.036	0	0	16.9313	0.124692	0	0	0	0
Angel2	0	67.4395	15.0776	31.5784	89.7942	24.1853	58.2665	0	84.1495	45.3968	7.5896	3.1063	5.57413	17.0369	34.4998	27.6418	49.6318	38.9034	34.4026	38.4234	25.4859	24.2422	14.9979	9.74059	22.253	9.8759	22.2929	29.8668	36.9632	26.0998	14.7263	33.6302	10.4348	6.34676	11.3507	50.8602	33.0472	14.2208	24.7467	35.3752	29.8041	38.9174	13.9338	30.0632	12.5154	7.53524	20.0148	27.2218	16.7194
Angpt1	0	0	0.144334	0	0	0	0	0	0	0	0.905358	0	0	0	0	0	0	72.9346	106.416	47.4213	7.26502	62.8432	55.5093	230.021	0.144425	0	104.853	31.3431	23.9583	0.0866575	82.8109	92.686	60.4292	87.5633	56.3881	80.5481	86.1682	0.176803	48.9088	87.3646	35.549	0.119987	27.4715	14.6776	101.425	0	0.357527	0	0
Angpt2	0	0	7.97284	0	0	0	0	0	0	0.241655	0	0	0	0	0	0	0	0	0	0	0	0	0	0	0	0	0.10054	0	0.034495	13.2916	0	0	0	0	0	0	0	0	0	3.5443	0	0	0	0	0	0	55.7766	0	0.163538
Angpt4	0	0	0	0	0	0	0	0	0	0	0	0	0.673404	0	0	0	0	0	0	0	0	0	0	0	0	0	0	0	0	0	0	0	0	0	0	0	0	0	0	0	0	0	0	0	0	0	54.3298	0	0
Angptl1	0	0	0	0.207608	0	0	3.73783	0	0	0	0.939525	0.925839	1.04323	0	0.368028	0	1.13076	0	0	0	0	0	0.179117	0.551001	0	0	0	0	0	0	0	0	0	0	0	0	0	0	0	0	0.190653	0	0	0	0	0	60.7667	0	0
Angptl2	0	0	0	0	11.1541	46.7462	0	0	25.0468	9.67983	2.0109	0	0	0	0	0	26.4648	36.9075	12.7519	0	4.23597	3.65049	13.2568	28.0413	42.4623	0	11.0423	0.541951	0.285943	17.6286	10.8352	0	0	0	2.03827	0.10332	0	0	0	2.70089	0	0	0	0.137279	0	0	26.1993	0	0
Angptl3	0	0	0	0	0	0	0	0	0	0	0	0	0	0	0	0	0	0	0	0	0	0	0	0	0	0	0	0	0	0	0	0	0	0	0	0	0	0	0	0	0	0	0	0	0	0	0	0	0
Angptl4	0	0.347913	0	0	0	0	0	0	0	0	24.5524	0	0	0	0	0	0	0	0	0	16.5459	0	0	0	0	0	0	0	0	0	11.8791	0.24824	0	0	0	0	0	9.79207	0	14.2144	10.7447	0	17.6458	1.85537	0.271503	0	24.0742	0	0
Angptl6	0	0	0	0	0	0.282401	0	0	0.29717	0	0	0	0	0	0	12.8213	0.737345	2.26966	0.937246	0	1.40277	1.22871	3.14668	1.41263	0	2.17134	1.75991	0.872755	1.72779	0	0	7.79453	1.46228	0	7.25411	0	0.949028	4.65578	0	21.0525	0	2.2279	0	0.666593	1.70756	1.1774	0	0	18.2928
Angptl7	0	0	0	0	0	0	0	0	0	0	0	0	0	0	0	0	0	0	0	0	0	0	0	0	0	0	0	0	0	0	0	0	0	0	0	0	0	0	0	0	0	0	0	0	0	0	0	0	0
Ank	0	2.67124	0	0.0620784	0.146346	0	0.0936045	56.4548	0	31.1249	11.8741	80.8005	0	0	0	0	0	16.606	2.0533	22.9359	18.5673	35.9213	14.7719	38.6185	23.1054	0	7.27837	25.3321	10.9738	12.6852	12.4825	24.4731	77.7558	27.6291	40.6432	19.7229	54.9565	14.8356	56.3005	45.4975	71.9435	122.154	12.079	8.51013	7.46755	0	0.0638215	0	4.83528
Ank1	0	0	0	0	0	0	0	0	0	0	0	0	0	0	0	0	0	0	0	0	0	0	0	0	0	0	0	0	0	0	0	0	0	0	0	0	0	0	0	0	0	0	0	0	0	0	0	0	0
Ank2	0	0	1.68726	0.00192481	0	0.072341	0	0	0.0253887	0	0.647514	0	0.00796843	0.00522065	0	0	0	0	0	0	0	0	0	0	0	0	0	0	0	1.08098	0	0	4.62177	0	0	0	0	0	0	0	0	0	0	0	0	0	1.43911	0	0
Ank3	0	0	0	0.00157301	0	0	0	0	0	0.00418145	0.0479878	0.0101187	0	0.00767098	0.0375221	0.00212835	0.652828	0	0	0	0	0.00252979	0	0	0	0	0	0.857555	0	0	0	0	0	0	0	0	0	0	0	0	0.17291	0	0	0	0	8.63843	0	12.8437	6.97098
Ankar	0	0	0	0	0	0	0	0	0	0	0	0	0	0	0	0	0	0	0	0	0	0	0	0	0	0	0	0	0	0	0	0	0	0	0	0	0	0	0	0	0	0	0	0	0	0	0	0	0
Ankdd1b	0	0	0	0	0	0	0	0	0	8.95286	0.0997432	0	0	0.798406	0	2.65492	0	0	0	0	0	0.316983	0	0	0	0	0	3.0115	0	0	0	0	2.83882	0	8.04753	0	0	0	0	1.35108	0	0	0	0	0	0	0	0	0
Ankef1	0	0	0	0	0	0	0	0	0	0	0	0	0	0	0	0	0	0	0	0	0	0	0	0	0	0	0	0	0	0	0	0	0	0	0	0	0	0	0	0	0	0	0	0	0	0	0	0	0
Ankfy1	29.9911	18.8718	6.02657	28.1229	0.162	0.0753085	26.5514	1.88475	0.102926	0.0631612	6.12437	0.0977953	0.524181	18.2697	2.24766	3.70274	1.15436	3.45974	0.630578	12.8447	11.8917	15.2768	2.24649	4.05772	4.25369	11.3753	21.5924	6.41738	9.23211	5.4118	13.7117	0.0132442	7.96617	9.06483	2.00459	4.45303	3.52905	0.115359	1.5427	17.9272	0.17984	4.82999	0.980165	0.676282	6.79596	16.9928	5.07686	8.62822	10.5159
Ankhd1	11.8576	31.1707	14.7852	18.1131	2.32537	0.142174	0	21.434	3.59427	0.0336047	12.5339	4.12997	3.51011	7.42577	52.1287	13.2745	21.2544	0.0375842	0.0309575	3.51623	11.9869	0.528224	11.1219	4.00059	4.31824	0.135564	0.0836315	1.6672	2.23681	4.15498	5.26306	17.7748	1.70085	19.7199	2.84131	8.14373	3.26686	2.1152	5.75831	6.04774	4.02452	0.977589	6.54444	0.0549662	1.18127	18.8287	0	7.52528	10.1925
Ankib1	25.6798	0	0.195523	0.90671	0	12.8373	17.1678	3.30214	18.6252	4.77391	11.2132	22.5842	0	0.941237	0	4.80152	14.7079	49.7497	12.7564	8.52184	3.43299	18.038	13.1843	0.0450052	16.222	0	10.8892	10.691	4.80136	9.80869	0.516344	21.4928	0.699487	0.424396	7.7793	18.5225	1.70677	5.80452	39.4161	0.22976	7.93635	14.9472	2.85941	6.43012	4.78613	0	0	0.113541	9.59639
Ankle1	0.0100047	0	0	0	0	0	0.0534353	1.04187	0	0	1.45043	0.00680667	11.0607	0	0.0306651	8.93809	0	0.158628	0	5.96788	0	0.686636	0	0	0	0	0	4.8853	0	19.1848	37.55	0.21797	9.72955	0.168443	0	0	0	0	2.1045	0	0	20.7138	6.15096	0	0	0.103494	0.00779619	0.721656	2.85414
Ankle2	1.35879	0.809586	3.39838	1.08687	0	0	3.71221	0.791015	1.50767	0	4.04659	0.258582	1.68737	0.14706	24.5097	1.74062	10.209	16.1064	8.09025	0.16473	21.6751	11.459	12.345	0	0.293472	26.4755	2.79581	1.38492	0.0913249	11.122	18.5121	1.89267	2.57895	19.4592	15.0818	30.9116	9.86232	16.3611	1.18485	7.36947	9.29391	4.28503	6.48423	0.262766	7.44084	21.9153	0.5813	30.5438	27.3294
Ankmy2	0	57.5011	0	0	0	0	54.0216	0	118.313	0	0.970281	0	4.87832	0.555432	2.49683	4.91978	0.778148	43.0342	56.1646	53.355	0	15.7659	6.97689	2.56041	7.96986	0	0.151171	10.4891	0.207571	2.39931	0	109.669	30.1736	5.35079	34.5673	0	171.557	85.463	0	38.5233	29.2981	98.8437	0	0	53.1412	0	61.0185	1.43594	16.5645
Ankra2	0	65.0809	1.86916	44.3382	0	61.8119	0	0	0	38.5149	0.501784	0	0	35.0876	26.6364	0.207355	1.74516	0.694002	0.285842	0	65.5581	9.02948	25.5444	0.294296	0.521493	0	44.4023	13.8666	20.4495	0	13.3064	0	13.6585	0	33.6825	7.68049	0	4.46708	0	25.8983	10.1965	9.41215	0	10.6287	0.521649	5.36138	30.082	47.9233	3.53283
Ankrd1	0	0	0	18.3354	0	0	0	0	0	0	0	0	0	0	0	0	0	0	0	0	0	0	0	0	0	0	0	0	0	0	0	0	0	0	0	0	0	0	0	0	0	0	0	0	0	0	0	0	0
Ankrd10	26.9357	96.8402	37.7709	82.1071	86.9568	171.932	308.138	114.299	121.862	27.2344	15.5527	353.195	234.125	137.896	265.453	48.0546	185.012	85.3235	116.988	77.4315	121.348	134.581	137.847	136.307	76.7585	54.6277	276.656	107.913	95.4475	154.07	50.363	98.2913	217.942	176.487	137.396	219.046	113.006	92.2782	166.779	95.5424	125.693	108.137	188.273	87.8962	94.6625	51.1829	13.3171	77.695	41.5562
Ankrd11	13.1045	9.99814	0.623844	36.4369	8.14793	2.14414	10.1335	40.2182	5.31714	5.35322	20.3573	0.674319	23.84	15.886	0	12.6738	9.21711	11.3701	16.1919	19.6554	14.9287	12.0016	15.4759	6.80684	8.94073	21.4651	25.9323	5.67029	5.18916	9.74812	9.95601	9.10323	15.1522	26.1467	4.7471	12.7387	30.0516	18.109	13.1474	21.6564	5.04246	18.1947	26.0875	12.5873	21.734	4.7438	17.6019	9.51133	10.0528
Ankrd12	0.272637	0	0	0	0	0	0	0	0	0.0613882	2.14876	0	0	0	0	6.43735	0.0563481	0	0	0	0	0	0	0	2.83164	0	0	0	0	1.08984	0	0	0	0	4.20653	5.09543	0	1.6025	0	0.670484	1.90056	0	0	0	0	0	0	0	6.7251
Ankrd13a	44.4884	0	7.42199	0.067119	153.457	79.6296	130.981	69.5476	18.9851	4.6137	23.0097	26.9817	18.9585	31.134	36.6551	24.6612	36.1371	157.176	76.9571	92.8672	95.6651	225.545	111.011	68.2269	89.1324	7.54082	126.534	166.498	76.7987	69.2622	138.591	73.3349	102.507	179.841	171.272	191.72	94.6381	151.327	71.6582	78.7449	86.4173	138.259	66.6802	83.9794	90.762	21.7175	80.7418	34.8667	20.5376
Ankrd13b	0	0	0	0	0	0	0	0	0.513156	0	11.1951	0	0	0	0	0.263705	0	1.64942	0.799847	0.801097	0	0	5.89426	0	0.0948901	0	0.431199	1.86944	0	0	0.638144	5.33424	0	0	0	11.8701	0	1.9798	0.106907	1.45369	7.90321	9.00844	0	8.66682	5.38188	0	0	0	0
Ankrd13c	22.3199	0	0	0	0	21.3664	0	0	0	3.64624	0	0	1.56717	0	0	3.37494	0	0	0.718409	0.685069	0.255763	0.538528	0	0.892116	0	0	0	0.119835	1.70736	0.146189	0	0.855126	0.535507	2.77523	20.2091	0	7.11552	0	0	2.44132	18.7615	0.202895	0	0	6.53485	0.570098	0.085865	0	2.46867
Ankrd13d	0	0	0	0	0	0	0	0	0	0	0	0	0	0	0	8.54935	18.168	8.37634	4.17281	0	0	1.88128	25.3469	0	0	1.89367	3.68231	11.712	17.8211	0	8.31373	27.146	0	0	7.40585	4.53861	101.886	68.0812	0	12.7863	0	4.38538	0	0.926958	9.49374	0	0	0	0
Ankrd16	53.2384	0	8.91008	13.7843	74.1634	69.9065	44.8528	0	18.5393	0	17.06	35.0416	5.50187	0	5.66206	1.41118	9.74111	32.1176	6.09594	5.73743	0	14.6079	7.93849	0	7.06645	0	31.0731	12.0391	20.5763	9.34668	4.00511	14.4515	0.152834	19.7693	0	3.60822	9.31647	8.37368	0	20.0237	1.05455	17.6196	11.1902	4.58279	10.4529	13.7428	19.7787	0	2.9438
Ankrd17	50.4076	1.59984	0.259093	29.7577	16.33	16.7409	15.4357	3.72356	4.30971	2.39795	12.2831	0.486987	27.4076	31.3068	1.54039	18.1361	13.4234	17.3265	40.2681	25.4548	26.6973	32.8472	26.0118	21.1456	55.9055	18.427	20.9553	26.7966	8.78889	2.49139	38.7158	45.7772	16.3348	37.826	8.68246	4.51344	2.91046	8.12314	16.2086	24.6841	14.9882	7.53175	33.8727	13.0682	19.6342	24.691	13.5977	25.8386	18.5278
Ankrd2	0	0	0	0	0	0	0	0	0	0	0	0	0	0	0	0	0	0	0	0	0	0	0	0	0	0	0	0	0	0	0	0	0	0	0	0	0	0	0	0	0	0	0	0	0	0	0	0	0
Ankrd22	0	0	0	0	0	0	0	0	0	0	0	0	0	0	0	0	0	0	0	0	0	0	0	0	0	0	0	0	0	0	0	0	0	0	0	0	0	0	0	0	0	0	0	0	0	0	0	0	0
Ankrd23	0	32.7477	0	64.7488	70.6227	0	0.176972	0	0.230413	0	0.17785	0	0	0	0	0	0.285559	22.9638	0.14467	0	5.41054	0	16.2738	0	0	0	0	0	4.00587	7.20251	0	0	0	0.744541	6.4091	8.91174	0.182735	4.6437	0	2.02762	0	0	0	0	5.2676	0	0	0	0
Ankrd24	0	0	0	0	0	0	0	0	0	0	0	0	0	0	0	0.876443	0	1.58187	0	1.37055	0	0	0.102751	2.44807	6.02017	0	0	0	0.670136	0	1.15607	0	1.04065	0.839984	0	0	0	2.10892	0	0	0	0	0	0	0	0	0	3.45355	2.93921
Ankrd26	0	0	0.43041	0.0369606	0.0872025	35.8598	0.167696	0.145316	0	0.981595	0	0	4.75533	0	0.792833	0.199873	2.83963	0.0549691	0.0452882	4.33625	0	0	0	0	1.24006	0	0.1834	0	0.335464	0.0646328	0	13.8286	10.2432	9.8081	6.42022	1.02844	22.0901	4.14964	0	0.0632302	0	1.96709	0	0.241264	6.33789	7.38499	4.69161	0.166554	10.2086
Ankrd27	0	31.0663	8.66489	5.13583	0	0	0	0.0978696	0	0.0660839	4.62595	0.0639801	0	21.4125	0.177977	27.0134	6.80049	0	7.01856	15.3001	5.40203	13.0667	12.5033	0.200044	16.2636	23.6827	1.23607	2.7862	0.113071	16.4691	0	16.2015	3.59185	49.9918	3.64864	22.6951	16.4472	0.177788	25.6966	0	11.9722	3.49899	10.6209	16.2745	11.6612	15.9847	13.1987	11.6076	19.403
Ankrd28	1.09324	1.74472	0	2.51004	0	2.57691	0	0.238655	0	0.161192	6.47436	0	7.07894	1.77477	1.73608	0	1.08573	4.57547	2.48023	1.21493	3.5828	0	2.32841	2.22274	0	0	0	0	0.0918463	1.84035	0.565754	0	0.518733	0.959105	0	0	0.498979	0.793704	1.12544	0	1.92858	0.783557	2.39867	0.0880896	2.88517	4.79515	0	0.41028	5.99729
Ankrd29	0	0	0	0.0670298	0	0	0	0	27.1234	0	0	0	0	0	0	2.43581	0	0	3.20229	0	0	1.83141	8.72497	0	0	0	0	0	0	0	0	0	0	0	22.3351	0	0	19.6081	0	0	0.368812	12.1688	0	0	0	0	0	0	0
Ankrd32	0	0	0.167956	30.5281	0	0.862296	0.522369	0	0.340528	0	0.350657	0	11.9875	1.47306	0.0685939	1.63334	1.1936	1.54392	0.989775	0.708172	0.0880614	0.371062	0.902735	0.462526	0	10.1955	0	9.83511	0.523259	0.100812	2.98204	0.353692	0.369353	0.182185	0	0.472499	3.73736	0.411629	0.188903	0.592823	0.105805	0	0.534613	0	1.15693	8.84383	0	0.0648307	0.155086
Ankrd33b	0	0	0	0	0	0	0	0	27.118	0	0	0	0	0	0	0	0	0	0	0	0	0	0	0	0	0	0	0	0	0	0	0	0	0	0	0	0	0	0	0	0	0	0	0	0	0.0818678	0	0	1.92092
Ankrd34a	0	0	0	0	0	0	0	0	0	0	0	0	0	0	0	0	0	0	0	0	0	0	0	0	0	0	0	0	0	0	0	0	0	0	0	0	0	0	0	0	0	0	0	0	0	37.2807	2.38488	0	0
Ankrd35	0	0	0	0	0	0	0	0	0	0	0	0	0	0	0	0	0	0	0	0	0	0	0	0	0	0	0	0	0	0	0	0	0	0	0	0	0	0	0	0	0	0	0	0	0	0	0	0.357334	0
Ankrd37	0	0	4.45078	0	0	0	27.4317	0	0	0	9.43479	4.19204	0	2.54481	5.6615	9.57467	0	0	0	0	31.8912	0	11.8068	0	22.9138	8.60978	0	0	29.5673	0	11.0469	0	0	0	1.54443	19.2048	0	0	11.1954	0	5.11416	0	0	0	6.17225	4.31769	0	30.6929	32.3615
Ankrd39	0	0	0	3.14525	0	0	0	0	8.16315	0	7.87525	0	0	0	0	0.174723	0	0	0	0	0	1.0519	10.8083	8.4886	0	0	0	16.0768	5.6245	0	0	0	0	4.33369	0	0	15.0081	14.7552	0	5.62516	0.240951	7.30523	0	0	0	10.3646	0	0	0
Ankrd40	34.1431	0	94.2113	0.996979	19.0425	16.9339	54.9962	47.1294	0.488557	84.9115	17.7332	3.26364	1.25428	33.1407	40.8934	48.6243	33.1707	0	45.3665	31.8518	7.77511	29.163	25.7935	27.4559	13.2797	0.110849	13.9545	53.7357	63.228	30.3858	7.28819	0	26.2407	0.392264	22.0431	12.4145	0	8.08955	0.712037	24.685	0	46.1696	33.507	35.0184	32.3893	3.33339	28.3627	44.5779	18.1072
Ankrd42	0	0	0	0	0	0	0	0	0	0	0	0	0.114514	0	0	0	0	0	0	0	0	0	0	0	0	0	0	0	0	0	0	0	0	0	0	0	0	0	0	0	0	0	0	0	0	0	20.6401	0	0
Ankrd44	0	0	0	7.66664	0	0	0	0	0	0	4.43516	4.0926	0	0	0	0	0	0	0.0419386	0.840495	0.0522215	0	0	0	0	0.550637	0	0	0	0	0	9.8675	0.274187	2.54115	0	0	2.95199	9.14837	0	0	0	4.9676	2.40749	0	0	0	3.00354	0	0.0461302
Ankrd45	0	0	0	0	0	0	0	0	0	0	0	0	0	0	0	0	0	0	0	0	0	0	0	0	0	0	0	0	0	0	0	0	0	0	0	0	0	0	0	0	0	0	0	0	0	2.0955	0	0	5.53543
Ankrd46	49.4802	65.1646	2.36475	71.6262	0	79.279	0	21.3485	1.23785	167.413	68.265	0.115288	85.0567	29.541	0	18.2932	28.467	23.7386	35.3985	37.7779	8.13318	23.507	24.9897	0.120092	68.0329	74.4535	13.8461	53.5876	10.0168	51.5122	69.0454	3.68616	16.5893	1.13937	5.21391	19.9814	0	0	0	48.6184	49.5764	19.9047	0	35.576	0.201274	25.5192	56.5884	11.0117	0
Ankrd49	0	4.5539	129.484	67.54	0	7.37495	65.5999	132.299	41.1378	1.3923	2.79551	0.168765	58.8072	33.9899	33.8163	56.7062	5.13266	45.939	13.5096	40.5309	0.405907	35.8552	36.7677	0	0.191508	0	43.4919	46.27	0.300292	0	18.7028	25.4623	31.562	74.9457	49.9897	52.118	35.8043	0.237619	36.4794	73.9647	27.1354	51.5579	18.5299	0.868033	37.0523	12.9473	69.918	17.0035	29.3681
Ankrd50	24.209	5.33694	0.880448	47.7446	1.12113	0	2.15483	0.254626	5.62073	7.2225	8.81464	16.9798	1.49811	41.1858	5.96829	8.2287	3.68583	0.256992	0	5.18625	7.51585	0.416842	14.4522	1.85079	2.51905	4.39967	0	0.681218	3.23438	15.8621	1.75088	0.0883183	0	0.682352	8.01758	0	5.05984	0	0.282661	9.16796	1.02926	2.82254	1.52017	0.188031	0.0962296	0.76097	1.64827	0.583622	2.50121
Ankrd52	0	0	0	0	0	0	0	0	0.250124	0	0	0	0	0	0	0.642805	0	0.188451	0	0	0	0	0	0.0424676	2.1268	0	0	0	0	0	0	0	0.0507544	2.75211	0.0539551	0	0	0	0	0	0	0	0	0	0	0	0	0	0
Ankrd53	0	0	0	0	0	0	0	0	0	0	0	0	0	0	0	0	0	0	0	0	0	0	0	0	0	0	0	0	0	0	0	0	0	0	0	0	0	0	0	0	0	0	0	0	0	0	0	0	0
Ankrd54	112.877	1.0596	26.9664	5.19373	91.0663	1.83147	0	2.406	0	0	12.0889	0	0.354362	2.83611	0	8.41738	1.34406	1.28403	0.757015	18.3484	24.9163	18.2657	12.9758	46.6366	21.7574	0	17.2888	23.9994	0.558856	39.4028	17.5737	0.252028	0.788496	35.6435	2.30506	0	0	18.3388	44.9812	0	0	0	0	0	12.1295	60.3027	1.13365	0	1.31799
Ankrd55	0	0	0	0	0	0	0	0	0	0	0	0	0	0	0	0	0	0	0	0	0	0	0	0	0	0	0	0	0	0	0	0	0	0	0	0	0	0	0	0	0	0	0	0	0	0	15.6697	0	0
Ankrd6	0	0	0	0	0	0	0	0	0	0	0	0	0	0	0	7.91314	0	0	0	0	0	0	0	0	2.58993	7.03714	0	13.0835	0	0	0	0	0	0	0	0	0	0	0	0	0	0	0	0	0	0.140933	0	27.0828	3.42666
Ankrd61	0	0	0	0	0	0	0	0	0	0	0	0	0	0	0	0	0	0	0	0	0	1.55449	0	0	0	0	0	0	0	0	0	0	0	0	0	0	0	0	0	0	0	0	0	0	0	0	0	2.68348	0
Ankrd63	0	0	0	0	0	0	0	0	0	0	0	0	0	0	0	0	0	0	0	0	0	0	0	0	0	0	1.44542	0	0	0	0	0	0	0	0	0	0	0	0	0	0	0	0	0	0	0	0	0	0
Ankrd66	0	0	0	0	0	0	0	0	0	0	0	0	0	0	0	0	0	0	0	0	0	0	0	0	0	0	0	0	0	0	0	0	0	0	0	0	0	0	0	0	0	0	0	0	0	0	0	0	0
Ankrd7	0	0	0	0	0	0	0	0	0	0	0	0	0	0	0	0	0	0	0	0	0	0	0	0	0	0	0	0	0	0	0	0	0	0	0	0	0	0	0	0	0	0	0	0	0	0	0	0	0
Ankrd9	0	0	0	0	0	0	0	0	0	0	0	0	0	0	0	0	0	0	0	0	10.1229	0	0	10.0997	0	0	0.431659	0	0	0	4.26147	0	1.81234	0	0	41.4715	0	0	0	0	0	0	14.8938	0	0.777895	0	0	1.0742	0
Anks1	0.732666	0.519776	19.166	16.2773	10.5826	1.10187	0.382973	69.5632	0.499564	0.0480361	8.97492	0.790437	5.02028	12.7147	0.0862193	2.5921	14.0407	0.215187	14.6263	4.63856	8.77535	11.6918	25.4862	15.7521	12.2955	1.29302	6.16265	34.6972	8.94663	18.0912	26.1377	11.8329	25.3814	4.05673	8.31637	5.38762	6.07306	1.99826	19.6335	11.6951	7.68654	26.3386	0	20.9355	23.3604	5.35038	17.8455	0.326032	0.779843
Anks1b	0	0	0	0	0	0	0	0	0	0	0	0	0	0	0	0	0	0	0	0	0	0	0	0	0	0	0	0	0	0	0	0	0	0	0	0	0	0	0	0	0	0	0	0	0	0	0	0	0
Anks3	2.58473	0	58.2523	0	0	0	0	0	0	0.594141	0.681746	0.230269	0	0.109266	13.3477	0	13.0118	0.133937	1.87802	2.94937	9.08593	1.01438	3.58752	0.47973	28.4837	0	7.43422	11.8638	2.24566	0.629277	0	1.28843	0	0	5.51324	1.77373	0.835866	3.05911	4.73206	0	15.3993	0	0	11.3847	0	0.087579	0.0923424	0	1.56902
Anks6	0	0.175078	0	0	0	0	0	0	0	0	5.00348	0	0	0	0	0	1.03908	0	0.448561	0	0	0	0	0	0	0	0	0	0	0	0	0	0	0	0	0	0	0	0	0	0	0	0.113084	0	0	0	0	0	0
Ankzf1	0	0	0	0	0	0	0	0	0	0	6.37318	0	0	0	0	0.543659	0	0.961976	0	8.0365	0.617741	0	4.627	0	0	0	2.40367	0	0	0.988837	0.225871	0	3.8427	0.127597	9.7653	13	0	0	0	0.416127	1.18852	0.587957	0.442191	0	0.180248	9.21166	5.95768	0	0
Anln	0	0	0	16.6454	0	8.17532	0	2.22179	0	0.0517485	39.7887	0	0	0	15.9302	20.6	25.5225	6.55085	15.7145	12.7092	0	1.75516	20.3868	19.5798	0	0	3.80365	17.576	0	5.24841	46.1981	0	7.99242	46.6706	0	0	0.660587	0	6.24659	1.1338	0.0714193	3.67799	18.9814	0	0	30.7254	0	17.1225	35.3379
Ano1	0	0	0	0	0	0	0	0	0	0	0	0	0	0	0	0	0	0	0	0	0	17.0908	0	0	0	0	0	0	0	0	0	0	0	0	5.84629	0	10.3514	0	0	0	0	0	0	0	11.9924	0	26.0227	0	0
Ano10	1.06618	23.2834	26.6882	0.180716	0	21.507	68.5763	23.6526	5.6612	0	62.615	0	9.66627	0	0	10.302	78.6237	0	0	4.92439	0.413719	0.145153	1.16086	0.120129	42.7541	2.73491	0	18.215	0	27.0568	3.02638	0	0	0	0.306818	0.592289	0	0	41.2152	0	0	0	0	0.196618	33.6218	0	8.418	0	0.120892
Ano6	28.4905	0.106081	2.50041	0.0373081	59.295	2.30801	82.9061	0.734014	0.0735981	17.355	7.2268	13.1507	0.431813	23.5636	11.7037	10.7529	0.0454967	0.610873	9.74634	17.8812	3.81757	14.9528	16.4745	3.15185	35.0253	0.0666757	3.27352	11.8326	0.0846553	5.68119	13.7265	23.1335	27.3386	21.117	33.0691	0.733441	24.5055	1.46407	25.2774	26.513	27.9126	19.0618	2.35052	55.7411	29.939	3.80366	2.0424	0.0420309	2.76711
Ano7	0	0	0	0	0	0	0	0	0	0	0	0	0	0	0	0	0	0	12.871	0	0	0	0	0	0	0	0	0	0	0	0	0	0	0	0	0	0	0	0	0	0	0	0	0	0	0	0	0	0
Ano8	0	0	0	0	0	0	0	0	0	0	0	0	0	0	0	0	0	0	0	0	0	0	0	0	0	0	0	0	0	0	0	0	0	0	0	0	0	0	0	0	0	0	0	0	0	0	0	0	0
Ano9	0	0	0	0	0	0	0	0	0	0	0	0	0	0	0	0	0	0	0	0	0	0	0	0	0	0	3.12967	0	0	0	0	0	0	0	0	0	0	0	0	0	0	0	0	0	0	2.0597	0	0	3.42375
Anp32a	45.1956	1.25222	12.1004	2.4089	14.691	0.812377	66.9818	0.426796	34.8475	14.9584	4.12578	0.139412	0.785564	37.4601	7.11209	16.5485	0.662219	18.8489	17.6982	25.4968	15.877	31.1244	39.0753	1.88741	25.3128	12.6536	32.0869	17.9829	24.2637	36.6309	22.7424	18.9783	13.1013	29.3323	23.2122	21.0017	9.81766	25.2269	23.3589	31.5571	24.3392	41.1155	6.91173	4.52737	8.78588	5.82875	3.80016	15.147	10.9608
Anp32b	183.517	293.036	338.483	149.644	101.501	185.627	59.4409	14.966	167.792	95.7437	402.29	247.195	261.411	12.9654	117.425	571.841	330.646	128.535	274.575	322.389	378.609	402.908	300.61	422.206	213.458	195.583	260.301	299.487	224.416	193.547	263.155	184.779	431.502	344.828	238.779	113.238	195.831	233.668	434.49	325.56	215.946	257.308	472.047	221.838	188.401	418.54	138.056	395.433	269.618
Anp32e	77.5624	35.3216	56.8199	128.155	32.6689	112.525	4.5931	59.5923	31.9561	17.1191	109.109	40.5788	59.6945	0.0925341	26.9187	77.9507	53.3333	21.4833	24.2645	39.5318	87.1121	48.0906	44.5327	22.5614	0.221391	3.94248	30.4108	104.586	14.837	58.6386	84.7145	26.77	96.9019	89.401	50.2913	63.3849	73.5567	22.3211	32.9934	41.0086	30.9251	27.7018	88.1168	40.6686	36.05	39.7928	9.93863	32.0015	46.3407
Anpep	0	0	0	0	5.3893	0	0	0	0	0	0	0	0	0	0	0	2.00754	0	18.204	3.2899	2.81036	0	2.97749	4.66179	5.44644	0	0.209718	1.00012	0	0	0.177344	6.48557	6.09475	0.300669	14.4699	7.17629	0.489752	9.96712	0	0	1.63041	7.22429	11.7689	0.41456	8.34667	0.619289	0	0	0
Antxr1	0	0	0	0	37.1774	10.6877	0	0	0	0	0.857262	0.878047	0	0	0	0.108649	1.91133	0	0	0	0	0	0	0	0	0	0	0	0	0	0	0	0	0	0	0	0	0	0	0	0	4.9603	0	0	0	0	25.0052	0	0
Antxr2	0.0971053	28.9058	0.837624	33.0975	0	1.39766	1.47627	0	1.81152	6.4769	12.2417	0	0	41.4203	0	21.8	10.9951	0	0	8.3193	0	7.49474	0	0.0768914	0	0	0.0950798	0	0	1.91051	7.79774	0	0	20.8068	27.7084	0	0	0	0	13.5013	21.6341	0	0	0	0	0	29.4903	0	0
Anxa1	0	0	0	0	0	0	0	0	37.7218	0	0	0	0	7.38207	7.61413	0	0	0	0	10.7481	0	9.86306	0	0	45.2981	0	0	16.0001	0	0	70.1191	0	0	0.276245	84.5972	0	0	0	0	0.302156	60.831	0	0	21.0307	0	0	32.318	0	0
Anxa11	9.97017	0	0	4.69486	5.74941	4.5377	0.141046	4.03342	3.30731	6.67593	2.5534	0	0.80968	0.113698	1.33326	0.125874	0	0	1.72491	2.81409	0.71654	2.26256	0.811375	0	1.08757	2.84116	1.85687	1.87895	2.33725	0.982405	0.916749	2.29891	1.64926	2.81274	1.1157	5.38576	11.4585	0	8.77595	0.643939	7.75764	2.50145	0	0	5.02194	8.10895	0.768576	2.30937	13.688
Anxa2	952.845	168.531	327.028	338.591	330.784	121.685	2564.1	899.073	2231.41	762.946	206.336	164.399	618.054	1198.22	130.542	420.541	94.9386	0	62.6336	0.486553	31.423	23.2499	0.610407	4.9343	260.08	140.881	0	36.9192	13.7127	414.853	227.191	7.64402	0.284382	0	0	0	0	0	119.067	74.1857	25.3822	13.8923	40.3128	581.92	0	4.28176	705.812	0.791214	3.78773
Anxa3	284.128	237.675	243.166	25.5472	257.441	36.1083	420.47	330.658	521.236	4.4871	218.901	109.002	311.707	321.215	202.427	249.302	61.3478	0	0.365747	9.75557	0.228077	0.479505	3.58348	74.4569	137.002	72.57	0	16.1803	48.89	102.621	42.4235	0.912604	46.8478	0	30.5884	0	0	0	0	0	13.469	0	0	166.8	0.33315	0	113.696	0.165782	0
Anxa4	2.51523	0	0	0	5.40625	7.02529	0	0	7.17081	1.05529	29.2325	0	0	0.138772	0	9.05633	3.8877	8.86191	22.3613	0.156386	0	24.8991	1.38494	15.2179	0.165836	31.6395	0	0.983899	27.7822	0.400153	14.5671	0	3.66368	0	38.557	0	12.4325	28.5183	0	0	5.27612	23.6539	0.213287	46.9915	0	0	20.0324	0	0
Anxa5	175.3	160.652	367.043	97.1551	140.758	183.341	222.191	282.713	83.7195	364.342	270.337	8.8419	46.9265	373.912	67.7103	57.3396	267.772	39.7129	80.9646	157.872	79.6831	128.532	73.1886	1.62439	158.96	178.456	21.1096	74.0466	61.7157	139.811	91.5314	64.8585	134.951	33.1307	63.1681	31.3799	48.8626	100.385	88.0234	61.0117	77.3971	96.0513	97.5225	125.496	50.5744	0.131673	327.29	0.151889	0.545232
Anxa6	208.067	88.3095	130.606	0.505071	37.0531	76.6863	224.336	0.328839	0.4946	146.239	63.7125	66.5048	51.1134	110.693	35.4448	70.9484	93.985	16.127	116.569	11.5695	3.8539	43.2861	7.9546	0.111812	21.5613	14.287	0	5.37709	7.43211	130.011	20.0512	0	2.67278	16.4583	22.2574	21.4921	41.4603	60.8345	2.89697	36.0616	40.0298	2.83229	0.155857	68.0433	52.6969	9.98087	122.852	0	43.8043
Anxa7	121.635	80.5987	19.8391	0	3.10372	0.144304	0.116592	30.0141	2.4316	38.7598	57.3849	26.6486	73.1744	32.3313	14.8833	31.3415	13.1686	120.45	75.8312	38.3319	103.352	108.821	29.4021	19.094	86.2305	0.138048	25.3095	99.4324	107.391	39.8911	64.0167	86.2926	70.9608	124.184	67.6049	132.141	75.4641	90.5556	45.1926	73.0156	68.5217	147.158	18.9649	60.8681	52.3094	27.8182	25.6705	45.5757	43.993
Anxa9	0	0	0	0	0	0	0	0.244073	0.244429	0	0	0	0	0	0	9.88653	0	0	0	0	0	0	5.39892	0	5.61303	0	0	0	0	0.218425	36.5505	0	0	41.5364	0	0	0.194099	0	0	0	0	0	0	0	0.559682	0	0	0	0
Aoah	0	0	0	0	0	0	0	0	0	0	0	0	0	0	0	0	0	0	0	0	0.115022	19.3788	0	0	0	0	0	3.12732	0	0	28.2973	34.777	0	0	0	0	0	0	0	0	1.0831	0	0	0	0	0	0	0	0
Aoc1	0	0	0	0	0	0	0	0	0	0	0	0	0	0	0	0	0	0	0	0	0	0	0	0	0	0	0	0	0	0	0	0	0	0	0	0	0	0	0	0	0	0	0	0	0	0	0	0	0
Aoc2	0	0	0	0	0	5.0832	0	0.0430592	19.3354	7.55061	22.7929	13.6183	0.507057	0	5.11469	0	0	6.41415	0	0	5.24689	6.79789	5.03195	0	0	0	3.92376	0	1.79578	18.2974	0	0	0	0	0	8.37784	0	0	0	1.66211	10.6793	0	1.79875	0	0	0	0	0	0
Aoc3	0	0	0	0	0	0	0	0	0	0	0	0	0	0	0	0	0	0	0	0	0	0	0	0	0	0	0	0	0	0	0	0	0	0	0	0	0	0	0	0	0	0	0	0	0	0	0	0.49211	0
Aox2	0	0	0	0	0	0	0	0	0	0	0	0	0	0	0	0	0	0	0	0	0	0	0	0	0	0	0	0	0	0	0	0	0	0	0	0	0	0	0	0	0	0	0	0	0	0	0	0	0
Ap1ar	0	3.23253	9.58192	46.6817	0	0.524787	8.90638	4.96153	32.0442	54.0259	34.2659	0	0.135259	31.2252	11.5816	6.05586	0.912305	28.226	7.03098	7.43623	6.46391	19.201	2.60237	16.8841	7.35799	41.376	1.24078	7.12966	27.6862	23.4684	15.7522	0.576065	24.4958	24.4832	6.07072	1.54239	3.19846	11.4249	16.5128	12.9089	33.6951	42.1681	8.90602	11.0597	44.8835	22.9216	63.1682	0	21.0198
Ap1b1	0	0	0	1.15523	0	0.196293	50.3956	0	12.61	0	7.18476	10.642	60.7813	1.02148	62.2452	9.1178	0.127711	58.5914	17.8768	23.4871	25.8564	29.2825	14.615	9.47647	0.917296	59.272	14.4032	41.5046	2.38122	8.25787	18.7147	20.3856	32.1621	25.1191	16.2608	43.16	2.02371	2.24694	10.7394	6.47178	17.5183	19.5673	0.583056	28.9058	36.7248	10.6191	4.5413	1.00355	10.3085
Ap1g1	1.96938	6.70795	2.23456	28.1359	0	0	0.604032	30.9824	7.69835	35.0096	20.6038	19.6661	1.1102	16.6154	0	5.85745	10.9021	0.365325	4.25087	6.03163	6.08916	19.1566	8.89544	8.76871	11.6081	1.9212	1.77791	5.63594	10.87	11.8141	11.0295	13.937	2.01706	23.9112	16.9972	0.401932	0.283644	3.17253	12.5942	7.08833	14.8438	18.49	4.77278	8.88397	10.9378	24.0494	0.0317116	21.0108	27.197
Ap1g2	0	0	0	0	0	0	0	0	0.162934	0	1.50966	75.9439	5.86114	0	0	0	25.921	0	0	11.102	0.253759	1.33579	13.3849	0.110652	0	2.22136	10.1456	20.8076	21.4578	23.2079	3.59606	0	85.4118	2.49131	0	4.63129	0	0.148365	0	0.142479	7.93388	1.81173	0	0	19.4509	0	0	22.0594	2.44955
Ap1m1	0.593582	0	0	0	0	231.141	87.6261	19.2123	48.1095	165.833	155.613	135.064	10.2732	0.85131	136.786	61.6708	51.1051	24.399	18.8415	4.31803	87.3192	40.3643	131.671	86.9681	26.1099	6.88786	124.284	165.84	76.7327	85.1113	133.087	80.2187	200.242	168.215	87.4162	72.9962	30.1563	308.68	50.332	133.443	183.481	51.5156	45.5941	69.0211	9.42638	57.4537	132.937	146.222	152.08
Ap1m2	0	0	0	0	0	0	0	0	0	0	0	0	0	0	0	0	0	0	0	0	0	0	0	0	0	0	0	0	0	0	0	0	0	0	0	0	0	0	0	0	0	0	0	0	0	0	0	24.6105	12.9562
Ap1s1	22.0538	0	0	0	53.7782	0.359048	13.6585	0	14.3526	50.5377	50.983	114.155	40.1049	0.46917	0	40.6001	9.61781	84.3417	179.21	74.767	102.258	49.2931	116.576	160.559	137.079	63.3147	73.4152	92.4084	190.487	35.3322	73.1971	124.187	32.3301	109.229	60.8045	134.431	84.8179	98.1756	57.4503	52.9138	36.8134	75.0774	144.089	11.9336	43.2518	40.9292	35.7156	0.647841	32.0501
Ap1s2	4.38288	0	38.1151	11.2619	72.0721	2.51111	1.5792	38.9418	0	0.220914	34.1357	0	7.35059	30.1999	19.1205	20.0842	11.898	0	1.84502	0	0	10.6883	0	12.5016	24.8957	0	0	0	0.23106	15.5753	0.274288	0	1.67574	0	3.22878	30.8776	0	0	0	0	0.120096	0	28.5037	2.89587	0	0	0.104386	0.0734886	0
Ap1s3	0.12936	0.0549628	1.11609	0.0109597	0	0	0.0384923	0.0750504	0	0.101269	0	0.196192	0.110452	0	0.621644	0	0.21422	0	0	0	0	0	0.132944	0	0.105759	0	0.0210947	0	0	0.401676	0	0	0	0	0	0.125679	0	0.18251	0	0	0	0	0.0474163	0.166942	0	0	0.272821	0.0358187	2.87928
Ap2a1	27.4929	26.2448	0.374953	5.21952	5.92396	16.5871	60.4184	67.3807	33.6647	45.0792	32.8564	72.5406	34.5169	16.9063	41.4784	34.878	14.1011	10.2459	22.2604	7.90621	27.4351	41.4282	27.8585	1.11788	9.17845	42.412	4.36208	16.3286	5.40282	15.4166	26.8117	8.5548	12.7802	41.8916	15.3392	0.105535	100.38	55.8562	8.54562	30.6784	20.3258	8.73432	37.9764	9.81524	8.61297	26.9538	22.0748	10.4148	11.2412
Ap2a2	0	1.45078	1.47045	85.279	0.108317	13.316	38.1582	0.12024	52.116	34.286	20.6862	47.4593	37.0317	8.77464	2.95193	36.5811	21.5953	0.955917	7.87715	19.9176	4.55471	0	4.31824	5.16161	11.9099	19.9312	5.99714	4.40932	31.0388	23.7598	20.4038	2.15876	23.4558	12.908	11.6467	1.65398	59.9422	55.2563	26.5911	9.43074	32.5691	6.22237	16.4989	17.7865	36.0026	64.1802	30.7474	32.2436	29.4173
Ap2b1	3.39088	0.113016	0	4.33712	31.8766	0	20.3696	4.79981	20.9753	17.5697	32.9447	9.33839	3.52979	31.8559	16.7543	14.6936	0.33613	0.234258	12.6945	4.40636	45.3132	3.29386	15.5078	4.00972	1.66585	4.18929	42.8666	8.52743	2.68115	23.0743	11.0105	0.966292	3.91199	5.91075	7.64668	0.128878	0	3.15927	0.257574	2.49365	11.1674	5.39157	18.0148	6.97146	16.7071	2.93118	19.466	10.4256	13.7423
Ap2m1	59.8839	8.28218	42.775	58.6128	119.336	76.8668	590.97	215.674	325.175	44.9239	142.211	61.559	38.0464	137.105	56.2222	121.429	69.1298	45.6377	87.7345	145.36	196.786	97.8838	116.958	196.899	144.543	203.631	101.986	87.6755	80.1176	159.389	117.268	114.398	82.1221	86.9131	176.866	157.107	101.472	151.26	80.2836	170.623	133.478	102.045	112.965	32.0095	59.6094	34.5014	8.41471	46.3566	61.1117
Ap2s1	52.0712	46.2536	91.2005	72.8381	94.8544	11.1582	94.2618	143.999	29.652	37.0519	118.436	76.2254	58.341	25.8513	33.9317	84.4331	42.6052	100.798	76.0163	219.901	83.9043	204.774	275.414	54.3137	119.723	187.21	209.859	134.041	235.466	99.5017	108.691	141.979	166.334	200.186	135.208	51.2873	71.6393	75.1023	105.901	210.536	117.484	196.062	235.467	127.512	111.289	82.9713	188.884	48.9486	128.145
Ap3b1	0	0	12.1361	0.053457	40.5901	68.633	22.5926	3.35616	0	0.141619	13.9763	0.0685603	0.308587	48.365	0	23.2139	17.1133	12.7936	16.7659	28.2107	12.2357	3.35155	9.48354	5.50176	8.24779	2.9582	9.53904	30.2476	1.21201	32.411	1.1947	12.3427	27.4633	8.10171	14.0973	39.7381	27.2781	41.747	28.3413	29.0084	9.01535	0	14.359	17.4479	34.0542	2.76746	6.38344	0.540796	13.1521
Ap3b2	0	0	0	0	0	0	0	0	0	0	0	0	0	0	0	0	0	0	0	0	0	0	0	0	0	0	0	0	0	0	0	0	0	0	0	0	0	0	0	0	0	0	0	0	0	54.4414	0	72.0787	79.7385
Ap3d1	46.5416	0.904542	92.8543	0.314936	103.309	0.757589	8.83712	0.088359	28.9013	53.7635	40.1274	28.6519	8.77302	65.6576	73.9691	61.2378	24.5578	13.5798	15.4898	22.7047	68.8557	14.3953	49.3641	34.6199	10.3584	40.5025	38.2296	31.014	23.0627	22.4921	24.202	29.7021	34.7956	26.5715	42.8867	19.739	38.825	76.7488	98.1663	36.8019	13.4388	28.4115	44.4077	29.9561	11.0223	48.4966	52.5879	35.7447	39.4206
Ap3m1	0	52.4113	5.6221	52.6325	0.227766	44.6096	15.7526	6.06686	48.7884	30.5971	15.7931	17.104	20.2195	17.2729	0.0574621	51.9407	37.227	18.8806	25.9713	46.0648	11.6414	7.14222	16.222	10.1404	26.4447	0.0862286	13.1684	17.4357	4.16122	36.035	28.6028	22.6968	55.6585	0.22873	47.7455	63.876	5.50718	1.46337	5.68743	52.3124	18.142	17.1752	18.7807	55.2657	28.5001	10.7158	34.3746	17.9782	33.3255
Ap3m2	0	0	7.80611	0	0	0	0	0	0	0	0	0	0.0920211	14.3524	0	0	0	0	0	0	0	0	0	0	0.0927829	0.455636	0	0	0	6.69209	0	0	0	0	2.93208	0	0	0	0	0	0	0	0	12.2297	0	1.49464	7.15503	0	2.65818
Ap3s1	1.10168	0	0	69.9031	30.0048	0	115.356	61.8183	1.2688	23.0391	37.2001	0	1.16802	0	0	38.6646	50.3864	17.4634	36.8667	0.667883	31.7421	34.4066	13.7129	0	60.3601	0	14.2347	6.76014	6.64583	3.98275	22.3203	8.32909	0.260371	33.2191	3.59818	33.0488	0	7.90714	31.519	0	11.452	31.3643	36.855	61.2833	14.2396	5.81122	41.4399	0.181313	32.3302
Ap3s2	0	8.55346	0.317002	0	0	1.42774	0.274485	0.0713561	3.50886	0.0482013	1.49353	0	0	0.353741	0	6.57591	8.18916	21.9163	6.09288	5.99131	9.30377	10.973	2.21547	7.39221	0.794249	0	0.8405	15.5083	3.21202	10.7267	9.48634	14.5448	11.6292	13.8744	17.5549	13.9607	10.1751	8.92595	12.2833	1.86272	0.0664902	30.3798	12.9679	0.236922	5.73882	7.35955	20.0039	27.2756	13.009
Ap4b1	0	49.0502	3.83208	3.86918	4.26677	0	0	0	0	0	10.59	0	0	0.0997861	35.4108	13.0446	7.9897	25.3093	0	1.23394	2.2642	2.24861	35.4903	0	18.6279	0	21.7226	30.8482	16.2159	7.1817	0.344587	0.336035	0	11.9453	21.7106	0	26.3083	0.587604	0	0	13.5968	38.4704	8.5498	14.5165	9.72176	6.80275	0	14.9059	68.0143
Ap4e1	0.650915	0.461865	0	6.97431	19.7139	13.3093	0.00243122	5.62505	5.33157	0.123353	4.06716	0	0	2.4281	0.0478944	3.04304	3.89137	7.8384	5.63045	0.01096	0.0122566	0.258379	0	0	6.84773	0	0	0	4.3027	0.168609	4.89596	1.0513	5.20037	14.6197	0.547358	0	0	0	0	10.0577	0	0	0	5.59319	0	0	0	0	0.69312
Ap4m1	0	0	9.57893	0	0	0.507434	0	0	25.6337	0	0.412138	63.9248	0	0	0	0	0	0	0	4.48401	18.4438	0	0.707018	1.08798	0	0	13.9891	2.74094	11.7815	0	37.6657	0	47.1939	0	3.2547	0.900853	0	0	0	0	0	1.33118	23.9871	4.18321	0	0	0	0	4.56487
Ap4s1	0	0	0	7.45253	51.8735	0	0	0	33.0708	9.01246	17.5744	6.42087	0.330005	0.277933	0	22.026	17.2272	7.23107	37.0316	29.4038	30.233	9.32928	0.78778	1.82082	5.96047	0	19.4003	26.4307	35.599	12.0998	25.8564	5.67331	0	0.73102	45.8888	0	0	0.834982	3.84605	60.2138	0.429876	0	9.55892	7.60417	14.5557	1.32579	0	40.1265	10.4028
Ap5b1	89.3089	6.70704	0	1.98502	0	0	0	0	0	0	0	0	0	0	0	0	0	0	0	0	0	0	0	0	0	0	3.62708	0	12.5268	21.6584	0	0	0	0	0	0	0	0	0	0	0	0	0	0.154266	0	0	0	0	1.04606
Ap5m1	0	0	0	0	50.0132	0	11.8713	0	0	5.38923	21.4874	0	0	0.16783	0	9.62548	22.5924	5.44302	15.2404	5.37042	18.1426	13.1081	16.0695	31.4333	0.6024	0	30.4617	0	19.5745	0.120677	0	3.66993	5.41572	0	11.6319	19.3595	0	1.72617	0	14.3255	27.8919	7.0273	0.768734	2.4065	0.923923	25.3207	0	0.0775304	1.57655
Ap5s1	0	0	0	0	0	0	0	0	0	0	26.3374	0	0	0	0	10.2346	7.15953	1.10396	0	0	0.26939	0	2.30489	0	0	99.36	0	1.91048	0	0	0	0	0	0	0	27.3587	0	0	0	3.39525	8.44981	0	0	1.92023	5.51049	0	0	0	6.53783
Ap5z1	0	0	0	0.0188322	0	0.10554	0	0	0.555719	0.0187005	0.0858384	0	0.081508	0	14.0371	0	0.274984	61.7212	0.0692137	0.539245	0	3.72357	0	0	1.80842	0	13.1593	4.93594	0	22.7009	11.9148	13.6202	0	0	0	9.15869	0	0.100742	2.404	0.967237	0	0	0	0	7.92827	0.551577	0	23.1699	2.80927
Apaf1	2.07533	0	3.76772	2.68531	15.6506	9.70177	44.5032	22.5274	9.83568	42.5623	15.5908	0.207968	1.26333	23.955	48.2233	23.3733	16.7378	0.288656	20.4172	4.41413	0	3.38199	5.13778	22.8591	15.2062	0	0	4.54709	9.03167	9.39385	2.21601	0.727622	0	12.3692	31.1937	0	1.19573	7.60967	14.5432	10.6251	7.11116	7.12167	13.4142	5.98363	0.0719238	11.924	18.5438	0	14.3065
Apba1	0	0	0	0	0	0	0	0	0	0	0	0	0	0	0	0	0	0	1.27736	0	0	0	0	0	0	0	0	0	0	0	0	0	0	0	0	0	0	0	0	0	0	0	0.643138	0	0	0	0	0	0
Apba2	0	0	0	0	0	0.0175949	0.011055	0.0637451	0	0	0.00500781	0	0	0.00801728	0	0	3.8949	0	0	0	0	0	0	0	0	0	0	0	0	0	0	0	0	0	0	0	0	0	0	0	0	0	0	0	0	0	0	0	8.42273
Apba3	12.9711	0	2.8382	0	0	64.7727	0	14.7952	0	0	5.72111	0	5.91315	0	0	0.435156	0	0.160924	21.7762	22.0021	0	14.6283	1.86974	2.73224	2.03704	0	0.892655	2.78763	0	1.8895	24.7906	2.21122	4.84413	6.4934	0.183912	11.7322	21.1205	0.193658	0	6.69651	12.5493	0	1.81179	0	3.14194	8.29261	55.2419	23.4717	34.1608
Apbb1	0	0.343995	0	0	0	92.8954	0	0	0.234736	79.2695	0	12.986	0	0	25.119	3.53734	24.5842	0	13.2422	0	0.183796	23.7361	2.67255	0	7.64407	0	0	1.7439	0	6.7102	0	0	0	0	0.204081	0	0	0	0	0	0	0	19.6632	3.40658	0	0	77.9317	0	14.1514
Apbb1ip	0	0	0	0	0	0	0	0.343731	0	0	0	0	0	0	0	0.472073	0	0.130616	8.61825	0	0	0	0	0	0.637244	0	14.0659	0	0	0	0	0	0	1.94187	0	0.14413	0	0	0	0.603082	0.161454	0	0	1.14845	1.56802	0	0	0	0
Apbb2	3.38699	0	0	7.2506	44.302	15.0252	49.4321	0	2.19785	0	7.60538	0.0572822	0.321713	64.7381	9.87926	24.4823	16.1987	0	0	0	0	0	0	0	14.3121	0	0	0	0	5.16202	3.74009	0	0	0	10.0243	0	0	0	0	0	0	0	0	0	0	0	23.0356	0	0
Apbb3	0	0	0	0	0	0.412141	0	0	0	0	2.51168	0.565823	0	40.9657	0	0	0	0	0	12.8619	0.169614	0	0.383057	14.5838	0	0	14.5426	27.3731	1.00501	2.51691	6.3507	0	0	0	22.8015	0.546534	12.1979	0	0	4.00356	0	0	29.2979	11.0032	0	0	0	0	0
Apc	22.9742	14.2715	12.1786	0.0991781	1.99026	0	0.275666	0	2.48557	1.98155	8.66696	6.24163	1.74805	4.45974	0	6.47802	3.59642	0.0983944	8.95392	4.33174	4.91762	16.3801	3.73046	2.57654	6.7214	18.4913	1.25931	19.1945	4.76805	9.46166	6.10357	9.50346	7.44953	7.36787	19.4743	10.7363	12.9217	2.85562	11.2848	10.0591	5.83979	7.23488	9.20349	8.30789	2.20814	3.11897	0.0171115	5.35928	9.71371
Apc2	0	0	0	0	0	0	0	0	0	0	0	0	0	0	0	0	0	0	0	0	0	0	0	0	0	0	0	0	0	0	0	0.701106	0	0	0	0	0	0	0	0	0	0	0	0	0	0	0	0	0.246743
Apcdd1	0	0	0	0	0	0	0	0	0	0	0	0	0	0	0	0	0	0	0	0	0	0	0	0	0	0	0	0	0	0	0	0	0	0	0	0	0	0	0	0	0	0	0	0	0	1.38375	2.02611	0	0
Apeh	0	0	0	0	0	0	0	11.9389	4.41786	0	10.3745	0	2.29833	0.113908	0	0	37.1593	24.5815	23.0416	5.7668	26.2743	20.7032	27.4749	28.8773	14.6411	17.7483	9.61159	1.47905	20.2228	0	17.057	98.0774	1.65232	20.764	48.7029	0	61.4689	99.249	0.154253	0.483858	11.1401	40.5536	7.33093	0	54.7155	16.4303	0	10.6216	48.814
Apela	0	0	0	0	0	0	0	0	0	0	0	0	0	0	0	0	0	0	0	0	0	0	0	0	0	0	0	0	0	0	0	0	0	0	0	0	0	0	0	0	0	0	0	0	0	0	0	0	0
Apex1	0	4.86819	9.39567	42.4302	0	28.6297	0	20.9365	48.483	17.535	17.8492	42.6751	71.4851	41.9663	20.6898	35.4592	53.0037	47.8853	84.978	46.2859	50.5521	45.7671	88.4318	44.1473	20.9464	0	58.2744	34.0884	51.8577	22.1239	45.2227	104.062	21.7558	56.8166	60.7083	49.057	95.0936	42.5809	24.4554	52.3876	52.9447	9.23351	41.4625	41.8274	46.27	60.5275	22.0681	142.373	87.7148
Apex2	34.4239	0	0	34.6	0	0	0	0	1.4397	0	29.0768	0.156498	131.796	0	0	10.0256	18.2914	0.182653	31.3574	0.670466	31.3881	0	14.1923	0.81475	10.4778	0.2187	0	0	0	0.214401	5.83297	6.77581	12.7587	7.36988	21.4922	0.201916	2.66671	14.7401	0	4.8609	11.9949	0	0.228726	12.3264	0	4.63754	0	0	5.74194
Aph1a	0.258122	51.966	15.0289	0	0	9.1266	28.8755	0.149751	37.7716	7.77428	4.40582	2.93623	16.843	0.0928475	12.7985	14.0876	0	1.93294	0.0937491	39.0175	9.36009	55.3134	8.09136	3.97687	1.22181	0.136399	12.6758	10.7968	0.520043	10.5599	23.1141	31.3641	10.6243	0.120738	0.577625	64.5374	61.211	8.25744	0	2.3606	5.23488	0	1.13538	10.66	0	0	4.94761	25.7314	7.38717
Aph1b	0	0	0	0	17.0489	0	0	0	0.645175	0	4.09339	2.13201	0	49.2482	0	0	0	0	7.99643	8.8695	5.14003	0	6.19087	24.9752	2.999	15.5835	1.37914	0.268177	0	0	0	1.91239	0	0	0.59723	0	0	0	0	0	0	1.35844	1.473	8.58528	0	0	0.0964217	0	3.3681
Aph1c	0	0	0	0	0.0481778	0	0	0	0	0	0.0311033	0.183651	0.0590227	0.149209	0	0	0	0.182218	0.725672	0	0.436261	0	5.48106	0.0546934	0.0595515	0.0364896	10.6828	6.26488	0.0926631	0	0	0.500979	0	0	3.02513	0	0	0	0	0	0	8.79481	0	1.00725	0	0	1.3902	0	0.13751
Api5	24.4231	57.4555	3.73777	91.3602	171.22	91.472	115.978	41.8945	39.7251	93.9604	117.488	117.434	67.7006	137.365	81.1773	91.1794	129.775	57.872	94.1869	113.025	104.715	112.325	51.4374	119.454	44.5807	166.571	35.1945	98.2321	64.0453	73.1162	70.0315	102.146	62.5805	91.961	91.35	100.184	22.3245	72.7663	95.4048	165.518	115.916	48.7423	110.11	99.2077	162.547	118.054	84.1599	49.1815	64.1199
Apip	0	0	14.6876	0	50.8824	0	0	52.248	28.8928	126.001	46.7145	86.6411	17.6136	0.353135	0.343769	48.8456	0.352886	8.7921	29.4972	18.1701	68.7223	54.8295	87.3006	79.245	65.738	32.3982	180.264	20.6356	48.0663	1.54282	49.0832	0	32.9163	25.6603	82.9765	0	20.9191	0	51.3364	16.9875	37.4857	24.6286	73.5535	21.402	69.2094	11.7492	1.47867	0	23.6781
Apitd1	0	0.833312	0	0	0	0	0	0.563095	0	1.1324	15.585	0	0	0	0	1.15321	0.349886	0	0	1.60104	1.80444	27.4115	28.6912	0	0	0	0	15.0298	0	8.15712	20.444	1.19618	35.8951	62.899	14.3707	0	67.2659	32.8812	13.6981	36.7344	15.2981	30.1547	18.2249	16.714	39.5765	40.2232	0	1.92846	2.3093
Aplf	38.6935	0	0.202131	0	0	0	0	0	0.409447	0	2.21391	0	0	0	0	0.654774	1.43608	11.428	1.19231	0	0.106005	0	3.12366	13.7182	0.605813	0.123854	0	4.77631	0	0.242764	0.194029	0	1.88989	14.7415	0	1.13878	14.3738	0	0	0.416711	2.66755	0	14.9742	17.131	0	18.5587	0	0	6.52939
Apln	0	10.565	10.1155	0	0	0	39.2774	0	52.0142	0	28.2537	0	1.60272	0	0	2.24494	0	0	0	0	0	0	0	0	0	0	0	0	0	0.121382	0	0	0	0	0	0	28.4259	0	0	1.90541	0	0	0	0	0	0	0	0	0
Aplnr	0.102571	102.226	329.501	117.659	0.286703	327.402	452.675	784.294	410.347	0.241366	208.285	290.061	318.651	278.586	470.457	295.219	132.931	0	0	0	0	0	0	0	0	310.706	0.100419	0	0	283.355	0	0.37263	0	0	0	0	0	0	0	0	0	0	0	0	0	0.0593227	0	0	0
Aplp1	0	3.22953	0.273514	0	56.2456	1.22337	0.141241	35.0659	0	23.398	0	0	0	0	0	0	4.78518	0	0	0	0	0	0	0	0	12.3846	0	0	0	13.4449	0	0	0	0	0	0	0	0	0	0	0	0	0	0	3.56218	50.7279	25.5904	85.0392	60.1092
Aplp2	49.8311	253.088	84.7262	57.274	177.236	140.936	289.986	74.2071	70.7386	87.2106	136.108	79.8162	78.9874	105.995	59.5493	47.7338	87.5784	4.89849	61.8615	46.4652	68.2319	30.7894	36.8352	31.9643	110.494	199.141	1.33502	34.5508	82.7174	190.922	93.6512	19.6907	76.5362	56.7345	87.4646	47.1578	4.79602	44.6937	1.11986	54.8298	48.5835	26.7831	43.3345	75.2212	30.3411	18.3808	90.5333	51.5628	45.0727
Apmap	42.5028	42.7538	0	1.97227	0.244384	29.4807	0	20.0418	54.9694	28.7952	25.5238	0	37.8543	41.6867	0	4.30748	0	2.92735	0.25423	2.6861	1.90122	6.00196	1.43294	3.5815	0	24.1862	0	12.6047	0	22.4341	0.723648	4.02253	7.78593	6.38058	0.352204	0	10.7486	55.2373	15.3265	0	0	0	10.0192	0	1.38811	1.50843	1.80285	9.38726	41.1788
Apoa1	0	0	0	0	0	0	0	0	0	0	0	0	0	0	0	0	0	0	0	0	0	22.6619	0	0	0	0	0	0	0	0	0	0	0	0	23.325	0	0	0	0	0	21.1323	0	0	0	0	0	0	0	0
Apoa1bp	0	0	79.9928	6.74311	0	0	0.449041	41.4447	65.2056	128.304	49.3486	0.380538	2.58665	54.0884	55.1188	24.3003	57.6744	75.9665	90.8522	70.6095	93.1866	51.9895	32.806	118.596	39.7168	5.37311	0	79.6893	56.2998	111.069	58.1212	9.929	84.1422	43.1899	35.9829	9.58773	16.7474	25.3312	19.3077	53.511	70.9207	74.541	27.5284	84.0776	34.9227	109.223	8.50896	23.3192	57.0485
Apoa2	0	0	0	0	0	0	0	0	17.1403	0	0	0	0	0	0	0.900458	0	0	0	2.95559	0	0	0	0	0	0	0	0	0	0	0	0	0	0	0	0	0	0	0	0	0	0	0	0	0	0	0	0	0
Apobec1	0	0	0	0	0	0	0	0	0	0	0	0	0	0	0	3.16534	0	0	0	0	0	22.62	18.4507	0	0	0	0	0.587397	0	0	0	0	0	0	0	0	3.65384	0	0	0	17.3695	0	0	0	1.37456	0	0	0	0
Apobec2	0	0	0	0	0	0	0	0	0	0	0	0	0	0	0	0	0	0	0	0	0	0	13.7539	0	0	0	0	0	0	0	0	0	0	0	0	0	0	0	0	0	0	0	0	0	0	22.1613	0	20.1262	5.47514
Apobec3	0	0.546291	82.1846	0	0	0.17734	0	0	0.373442	0	0	0	1.23441	0	59.7366	11.5137	0.115615	67.5962	9.58555	126.669	60.0213	27.4463	89.0582	38.135	59.4128	0.509595	136.637	129.537	28.7254	4.66013	66.9485	57.2296	184.043	71.1786	52.9778	65.5281	146.279	112.899	18.9397	2.7822	1.57728	10.1718	52.9578	25.1337	20.8463	2.12972	0	0	0
Apobr	0	0	0	0	0	0	0	0	0	0	0	0	0	0	0	0	0	0	0	3.9378	0	0	1.46359	0.0803479	2.1876	0	1.39124	0	0	0	0	1.22916	0	2.18434	0.102334	0	0	0	0	6.07869	0	0	2.56438	0	0	0	0	0	0
Apoc1	0	0	0	4.3061	0	0	0	0	0	0	0	0	0	0	0	0	0	0	0	0	0	10.2034	0	0	1.39005	0	0	0	0	0	0	0	0	0	0	0	0	0	0	0	0	0	0	0	4.8503	0	0	29.8676	23.0749
Apoc2	0	0	0	0	0	0	0	0	0	0	0	0	0	0	0	0	0	0	0	0	0	0	0	0	0	0	0	0	0	0	0	0	0	0	0	0	0	0	0	17.5069	0	0	0	0	0	0	0	0	0
Apod	0	0	0	0	0.0367272	0	0	0	0	0	0	0	0.00894568	20.1976	0	0	0	0	0	0	0	0	0	0	0	0	0	0	0	0	0	0	0	0	0	0	0	0	0	0	0	0	0	0	0	0	0	0	0
Apoe	0	0	1.75027	4.41941	0	86.135	0	0	8.90572	0	18.8149	0.505551	0	0	43.396	0	0	148.647	325.41	137.557	268.099	289.218	203.494	176.431	141.11	295.204	346.869	144.447	484.812	85.7169	177.231	305.385	294.275	237.018	140.651	116.479	348.769	317.67	159.306	197.121	189.611	104.818	169.559	38.9143	90.5419	141.574	0.202282	105.603	94.3364
Apof	0	0	0	0	0	0	0	0	0	0	0	0	0	0	0	0	0	0	0.14673	0	0	0	0	0	0	0	0	0	0	0	0	0	0	0	0	0	0	0	0	0	0	0	0	0	0	0	0	0	0
Apol6	0	0	0	0	0	0	0	0	0	0	0	0.0130366	0	2.58718	0	0	0	0	0	0	0	0	0	0	0	0	0	0	0	0	0	0	0	0	0	0	0	0	0	0	0	0	0	0	0	0	0	0	0
Apol7a	0	0	0	0	0	0	0	0	0	0	0	0	0	0	0	0	0	0	0	0	0	0	0	0	0	0	0	0	0	0	0	0	0	0	0	0	0	0	0	0	0	0	0	0	0	0	0	0	0
Apol7b	0	0	0	0	0	0	0	0	0	0	0	0	0	0	0	0	0	0	0	0	0	0	0	0	0	0	0	0	0	0	0	0	0	0	0	0	0	0	0	0	0	0	0	0	0	0	0	0	0
Apol7c	0	0	0	0	0	0	0	0	0	0	0	0	0	0	0	0	0	0	0	0	0	0	0	0	0	0	0	0	0	0	0	0	0	0	0	0	0	0	0	0	0	0	0	0	0	0	0	0	0
Apol7e	0	0	0	0	0	0	0	0	0	0	0	0	0	0	0	0	0	0	0	0	0	0	0	0	0	0	0	0	0	0	0	0	0	0	0	0	0	0	0	0	0	0	0	0	0	0	0	0	0
Apol8	0	0	0	0	0	0	0	0	0	0	0	0	0.363155	0	0	0	0	0	0	0	0	0	0	0	0	0	0	0	0	0	0	0	0	0	0	0	0	0	0	0	0	0	0	0	0	0	0	0	0
Apol9a	0	0	0	0	0	0	0	0	0	0	0	0	0	0	0	0	0	0	0	0	0	0	0	0	0	0	0	0	0	0	0	0	0	0	0	0	0	0	0	0	0	0	0	0	0	0	0	0	0
Apol9b	0	0	0	0	0	0	0	0	0	0	0	0	0	0	0	0	0	0	0	0	0	0	0	0	0	0	0	0	0	0	0	0	0	0	0	0	0	0	0	0	0	0	0	0	0	0	0	0	0
Apold1	28.2269	22.4737	30.1485	14.9427	0	0	0	37.5977	0	8.16534	6.14581	42.0906	5.64718	0.564549	22.1575	16.5375	0	0	59.632	19.1929	0	0	2.76652	0	0	38.1378	0	0	0	5.45032	0	0.135634	0.106211	0	0	0	0	0	23.9235	32.0752	0	0	0	0	0	0	0	0	0
Apom	0	0	0	0	0	0	0	0	0	0	0	0	0	0	0	0	0	0	0	0	0	0	0	0	0	0	0	0	0	0	0	0	0	0	15.071	0	0	0	0	0	0	0	0	0	0	0	0	0	0
Apon	0	0	0	0	0	0	0	0	0	0	0	0	0	0	0	0	0	0	0	0	0	0	0	0	0	0	0	0	0	0	0	0	0	0	0	0	0	0	0	0	0	0	0	0	0	0	0	0	0
Apoo	0	0	0.866477	0.597555	0	0	0	30.111	62.4245	55.0997	32.7937	0	108.829	0	0	55.592	5.30844	0.814931	55.5159	34.422	17.1912	38.2435	57.8742	0	61.8859	0	17.3159	86.0284	15.3197	28.7352	61.218	21.1773	47.0666	24.3316	0.501284	0	56.5683	0.536653	1.48529	100.681	35.1382	26.8239	52.7484	17.5552	22.0253	37.6854	0.619943	4.55097	11.2888
Apoo-ps	0	0	0	0	0	0	0	19.6005	7.63639	10.5426	2.55308	0	24.333	0	0	0.00215807	8.74E-20	1.84475	0.000826306	0.0004255	4.78505	0.0216787	7.81854	0	0.00084835	0	7.83516	14.1251	7.92695	1.2839	0.0108422	0.00248284	2.91159	0.000455962	0	0	1.55675	0	0	0.00193301	0.101805	11.5774	4.37E-05	21.9706	0.00132357	0.000821977	1.06623	9.51E-06	0.000218032
Apool	155.614	185.355	0	0	0	9.22973	0	0	14.5542	98.5279	38.2223	0	110.468	121.737	83.7146	81.1553	56.3848	136.137	110.318	25.697	36.2969	49.8114	34.6576	38.7988	51.5501	2.9802	68.1623	71.6352	0	134.384	30.5644	217.237	72.8397	31.4682	74.1039	0	0	51.7996	1.405	58.1314	3.66187	68.0719	70.327	96.678	7.58117	50.8544	0	30.2222	5.53903
Apopt1	9.35139	0	0	0	0	3.15851	3.3226	0	0.949086	2.55131	11.5228	0	3.50561	7.97126	0	1.6238	0	4.7602	1.51509	25.2182	6.43331	19.0513	7.71418	8.69898	62.5874	5.67012	73.5668	31.9598	32.3348	29.1569	31.5531	8.54821	10.5894	32.4422	43.1626	6.11095	1.54267	7.99849	6.1423	38.4581	40.0279	4.21308	23.7587	2.69672	19.9136	0.469047	6.19439	14.3829	19.8185
App	74.4546	76.7753	133.666	3.28702	147.206	47.2573	71.0716	272.641	118.376	256.002	59.4196	7.51552	93.7974	160.241	0.663744	74.6145	39.9279	12.7761	44.4047	21.8582	33.8926	0	0.242527	25.6399	23.6405	12.3435	0.461526	4.60257	1.26701	40.6612	13.1751	24.2694	0.645252	14.5607	29.0517	0	0	38.6319	4.23621	15.0894	2.17998	7.27699	51.3478	27.2307	8.87772	0	106.346	24.9277	8.44105
Appbp2	0	57.2487	0.815607	0.0934621	25.0925	0	20.4983	0	0	0	49.2815	0	22.0297	51.1556	52.7544	12.2793	8.8338	0	0	6.49341	0	10.81	18.8995	59.6206	35.0488	67.3749	1.69429	7.08036	5.71041	2.77064	19.4235	0	4.62649	28.2922	87.4168	10.4152	52.4061	0	15.0182	29.4834	55.9384	24.4456	0	17.4911	8.33106	10.6114	0	14.3153	29.0007
Appl1	18.6632	0.690988	0.262399	0.270368	0	18.1348	19.1433	18.3813	14.534	20.7649	12.74	0	5.91034	0.0732442	0	7.074	7.47936	0.625619	0	2.82822	0.137505	18.5527	1.57329	31.5459	36.0104	0.322301	0	1.12029	0	16.7636	12.347	0	17.6686	5.36323	12.0272	0	4.90341	6.63705	4.56613	7.2444	0.935324	33.5705	1.55677	10.9158	0	0	0	6.5717	0.688695
Appl2	50.9275	0	13.0509	264.039	80.5057	8.63703	0	0	17.4552	0	15.8573	0	41.9831	25.1248	35.9103	0	7.98841	0.111054	6.68448	17.3207	15.8577	7.20786	0.259169	33.172	34.0709	50.8984	0	0.106963	8.46594	2.47913	12.8337	37.8521	25.0948	0.235871	11.9412	45.5551	0.115368	0	0	13.0635	26.3326	0	67.2211	14.3151	20.9859	0.363831	52.8137	0	12.9293
Aprt	63.8671	55.0506	223.855	24.1103	397.58	361.791	242.894	221.645	331.451	291.091	101.29	288.926	236.924	274.971	183.607	132.178	84.2644	118.177	87.2017	108.561	320.1	198.571	148.862	1.67642	242.619	10.8372	56.079	54.2684	153.125	101.103	27.9408	138.432	166.369	55.0583	197.591	52.59	393.561	107.771	290.868	98.6318	281.863	45.975	99.4476	217.77	247.542	101.13	13.5295	36.7357	60.0724
Aptx	0	0	0	0	0	0.011837	23.5066	0	0.524997	0	0	0	0.00272613	0	0	6.06275	1.85469	0	8.19616	2.82744	0	0	0.530358	0	5.54837	5.50141	0	1.25388	0	8.17409	3.50821	0	10.593	8.20044	0.0215568	10.1399	2.05021	14.2362	0	0	17.2365	0	0	8.84883	6.01383	13.6994	12.6272	8.47623	7.11659
Aqp1	168.066	0	0	0.481557	8.32023	0	16.6643	1.25571	2.98979	14.9301	0	0	0	13.7227	0	0	0	0	6.58638	14.4371	0	9.15627	7.50619	0	6.63534	3.86083	18.0037	0	0.181735	4.06139	8.39984	0	4.23244	0	45.5384	0	0	16.8995	18.0169	0.275062	0	27.011	6.54877	0	0	0	0	0	0
Aqp11	0	0	0	0	0	0	0	0	0	0.243621	0.279478	75.911	0	0	3.73045	0	0	0	0	0	0	21.6628	0	0	0	0	0	0	0.845299	0.325643	0	51.5009	0	18.2831	0	11.7073	0	3.69454	0	0	27.3103	10.4698	0	0	0	0.537914	0	0	0
Aqp3	0	0	0	0	0	0	0	0	0	0	0	0	0	0	0.0391646	0	0	0	0	0	0	0	0	0	0	0	0	0	0	0	0	0	0	0	0	0	0	0	0	0	0	0	0	0	0	0	0	0	0
Aqp4	0	0	0	0	0	0	0	0	0	0	0	0	0	0	0	0	0	0	0	0	0	0	0	0	0	0	0	0	0	0	0	0	0	0	0	0	0	0	0	0	0	0	0	0	0	0	0	0	0
Aqp7	0.0337728	0	0.028631	0	0.0115911	0	0.342094	0.200436	0.0123901	0.0194528	0.0070488	0.231825	0.0566532	0.169918	0.424765	0.0653601	0	0	0.123982	0.0368752	0.28727	0.142306	0.0766049	0	0.149723	0	0.0559752	0.0147751	0	0	0	0	0	0.00775981	0.0075201	0.0279922	0.0683958	0	0.0181503	0	0.650369	0	0.191701	0	0	0.0860249	0	0	0
Aqp8	0	0	0	0	0	0	0	0	0	0	0	0	0	0	0	0	0	0	0	0	0	0	0	0	0	0	0	0	0	0	0	0	0	0	0	0	0	0	0	0	0	0	0	0	0	0	0	0	0
Aqp9	0	0	0	0	0	0	0	0	0	0	0	0	0	0	0	0	0	0.124841	0	0	0	0	0	0	0	0	0	0	0	0	0	35.6915	0	0	0	0	0	0	3.858	0	0	0	0	0	0	0	0	0	0
Aqr	14.7865	26.6631	28.5358	18.0006	49.3159	0	0	14.5324	10.6863	0	8.9806	12.199	5.38893	0	5.83632	10.3108	0.317146	0.773956	8.50316	16.743	24.0847	20.7135	17.4546	4.64482	7.14371	6.12132	16.5461	15.2933	50.5726	3.13924	29.3345	18.5299	16.7893	3.38461	17.3523	28.0472	29.524	31.5438	7.59051	23.6768	8.6634	18.68	19.3569	7.07846	20.3831	26.3756	5.32159	8.9833	22.671
Ar	0	0	0	0	0	0	0	0	0	0	0	0	0	0	0	0.0985485	0	0	0	0	0	0	0	0	0	0	0	0	0	0	0	0	0	0	0	0	0	0	0	0	0	0	0	0	0	0	0	0	0
Araf	0	0	0.277651	1.62269	0	4.6119	0	0	0	23.4627	22.6812	102.517	35.3006	49.315	53.1603	7.80371	74.5877	29.1516	45.9405	107.068	13.8399	1.37998	26.0725	0	30.1814	0	1.25829	30.8314	0	11.5847	27.8307	21.1405	5.18169	15.1002	3.07822	25.7457	0	59.9825	4.76005	19.0865	26.0685	18.1833	38.3131	24.4252	23.7345	44.6678	25.8108	1.49363	39.1609
Arap1	0	3.37841	0.171332	0	0	0	3.90731	0	10.4198	0.0779167	13.7698	0	1.61445	53.6623	33.9331	12.5343	7.16182	34.5619	15.2897	6.90306	29.0168	29.9983	9.9236	28.463	17.8108	0	55.4247	17.0321	26.555	5.14179	4.52184	45.4608	6.59342	4.92496	17.6231	51.2975	12.074	16.7973	10.1177	16.3293	25.6888	32.6277	30.3245	50.344	17.966	0.0574524	16.6523	6.8771	0
Arap2	0	0	0	0	0	0	0	0	0	0	0	0	0.0410163	55.4066	0	4.10597	0	0	0	0	0	0	0	0	0	0	0	0	0	0	0	0	0	0	0	0	0	0	0	0	0	0	0	0	0	0	0	0	0
Arap3	20.2412	17.4612	19.8156	41.5705	20.6458	63.7916	120.971	75.7142	56.0029	27.5321	23.2646	26.4426	0.995343	31.0339	33.9289	10.5662	33.9314	0.301245	30.0348	24.4838	6.73859	10.4892	34.3892	9.3321	36.5087	7.8186	10.117	0.813118	1.0111	22.8103	9.45566	0	11.6159	12.6703	51.8773	12.4024	69.2266	84.4892	7.88439	12.5476	8.01744	23.7216	18.9797	37.6445	19.4906	0	0	0	0
Arc	0	0	0	0	0	0	0	0	0	0	0	0	0	0	0	0	0	0	0	0	0	0	0	0	0	0	0	0	0	0	0	0	0	0	0	0	0	0	0	0	0	0	0	0	0	0	0	0	0
Arcn1	0.212167	23.8134	9.33426	10.0626	126.316	0.821691	12.706	0.862759	50.0625	2.16292	34.4616	54.6204	35.3629	20.094	4.70644	28.4584	9.78841	1.40192	53.0059	14.7474	55.9516	52.7672	41.0675	3.69371	44.6167	47.2323	15.6813	12.6062	25.9399	34.0493	49.9678	128.332	12.6757	50.5214	37.1097	47.0699	10.4761	12.8991	21.8276	12.1699	14.0701	31.053	8.39147	35.0338	36.8464	41.5861	43.4444	66.367	48.0519
Arel1	0	0.111752	5.20822	0.58338	33.3983	0	0.058806	39.9002	2.22441	0	12.9164	18.191	0	13.5472	0	6.93848	34.4732	3.12326	1.00073	0.318322	0	11.2571	0.745796	2.18789	0	0	0.964796	2.23025	4.23553	0.340019	6.41366	12.0854	0.0622966	11.0571	15.3642	0	0.539227	0	13.5453	2.12926	2.13762	0.094089	18.1453	16.8402	11.1731	4.03653	5.81807	9.63664	11.0013
Arf1	384.369	601.04	507.41	285.381	277.126	290.865	773.32	230.172	457.684	442.491	442.469	316.02	430.588	371.764	281.831	329.939	525.306	460.056	253.447	360.028	375.323	552.641	273.127	313.901	265.356	303.377	368.144	310.52	325.561	290.564	291.532	392.3	409.405	213.445	252.504	411.251	609.441	484.111	356.086	399.594	417.876	347.707	294.467	371.198	499.193	470.294	269.256	303.185	351.177
Arf2	0	0	0	7.10771	0	100.854	53.3231	61.7918	86.0308	97.5853	11.8935	0.21365	0.36091	0.608179	0	4.37844	20.5923	0.496754	39.021	16.8634	4.08373	14.6445	18.3829	74.673	14.0627	14.1498	4.13681	13.1547	6.43669	22.7585	3.03351	5.46149	63.0595	11.078	0	0.137006	0.129104	0	85.9245	10.4615	39.9771	0	0.155089	18.1964	21.6134	25.1143	38.4745	7.2081	17.8052
Arf3	79.1098	0	24.6838	0.0623664	36.1187	7.79965	68.7869	2.56683	37.3894	0.330004	39.8569	24.0481	12.7689	34.9424	75.4201	47.2063	42.8485	28.4536	101.88	20.5763	66.0483	14.6356	28.0546	36.7147	52.1356	35.2689	76.5185	12.0549	65.0166	55.0783	39.4932	48.4084	27.7344	48.8209	30.7205	37.2798	27.0289	34.3694	65.9555	95.4763	45.7456	38.1899	41.8373	60.6615	58.3506	20.7429	25.8532	4.76127	29.3127
Arf4	97.6726	382.854	65.0245	248.882	175.602	109.999	251.439	103.764	223.683	381.671	229.204	264.281	120.401	177.888	198.443	237.794	205.296	180.57	192.343	245.102	113.536	189.1	96.2317	116.907	265.825	395.859	44.9426	282.699	163.091	257.22	228.187	240.551	134.063	155.621	273.028	212.766	110.838	124.631	35.4077	92.9195	146.159	213.967	91.7982	197.33	187.337	84.1347	198.682	101.245	39.4276
Arf5	0	31.5302	0	0.293996	0.687961	11.1755	0.862682	0	24.6134	0	42.2482	1.46234	29.3963	6.62422	0	2.29676	1.74203	0	0.359398	3.58669	13.4741	20.7045	11.33	1.51938	1.65899	0	0.478343	8.31395	3.95371	52.7928	46.4106	18.4606	5.56999	12.4332	0.49341	1.45167	0	0	0.974091	12.6986	85.9435	2.85925	6.04811	12.8006	7.22386	8.83982	61.0323	83.2154	14.564
Arf6	29.5916	0.830601	0	37.2241	0	64.4423	7.77277	3.85967	0.227729	2.75877	9.49737	5.41692	0	0.0703659	27.9364	10.1428	15.9176	20.5644	0.780134	6.47257	6.53712	11.5392	9.96115	0.773291	7.83192	17.0459	20.8459	20.3954	37.7933	9.91063	6.54881	22.3528	21.0268	14.438	3.84032	0	19.2816	2.78728	27.5724	15.8586	2.12279	28.3011	6.54291	5.79458	19.9879	2.48628	2.0844	14.9578	13.8459
Arfgap1	0.309364	23.0807	0	64.0739	93.8135	0	3.09866	0	26.6084	0	42.1523	0	2.44511	33.2685	55.1174	22.42	11.2572	0.120903	53.9307	15.9045	13.4511	24.1619	29.319	9.221	2.60359	0.333714	0.618029	27.6076	42.4364	32.6598	1.7001	27.7201	58.6004	4.92532	28.3312	2.30488	7.67653	9.37235	0	15.5936	11.0176	0.454069	0.170471	18.7722	111.862	14.3578	14.3909	0.209602	11.3811
Arfgap2	114.597	5.1914	0.187971	34.8437	4.72379	0	0.389707	0	5.20798	11.797	26.8785	1.7385	8.75945	40.9015	40.9193	13.2295	27.2703	12.1038	3.88027	38.6	45.4771	33.6642	14.1417	21.5667	45.6622	2.99783	24.8687	19.8974	79.9828	8.35372	3.61039	0.131926	6.51385	12.8542	20.1144	7.09345	1.79485	13.49	0	40.7407	41.4934	23.1576	18.9293	16.0359	23.9776	25.2114	54.6091	11.5362	4.59953
Arfgap3	0	0	0.742429	0	0	0	27.2458	8.64597	0.166667	42.8407	9.65145	33.3561	68.4024	32.5797	48.4686	3.76809	0.103177	0.378991	9.68938	0	15.9684	32.8015	0.147217	0	0	31.816	50.3551	8.39359	22.9164	0	17.4466	1.73614	12.6387	7.91513	15.8915	0	0	59.6634	0	14.7253	0	0	0.315559	0	32.2231	0	6.62355	0	0
Arfgef1	31.6702	8.79065	13.8278	10.8342	26.1279	2.22603	50.2777	7.24182	0	17.4013	17.0266	17.0317	6.26953	10.06	5.59407	22.5369	8.44112	47.5107	25.5339	13.3651	22.6895	21.7211	15.339	0.238862	14.4325	0.955401	8.89048	20.8193	31.1949	10.0215	29.7116	3.03513	16.8875	29.4513	2.57909	13.6015	59.0983	2.75007	16.5911	11.2192	9.24162	1.00515	0.988834	5.87722	20.424	31.5235	4.93727	24.4015	14.9714
Arfgef2	0.519082	5.23784	0	0	0.0558177	0	0	0.325934	0.140224	13.0265	7.00541	0.152239	1.30085	8.1064	0	18.8361	2.13729	0.211106	0.260818	3.74347	12.4837	1.90187	9.87668	0	0.172785	0	2.23143	3.46092	4.34916	6.49677	7.53936	2.22512	1.81978	3.99859	8.06061	0.0386959	0	4.67603	37.4783	4.04353	3.68052	1.20106	1.96903	3.91049	11.2683	17.3865	10.124	2.05507	4.97908
Arfip1	68.0734	0	16.7496	55.6694	0	6.92675	0	16.6876	17.7335	0.577433	21.9763	119.037	0.524735	0	42.4448	12.6401	20.0896	0	23.6523	7.84584	0	18.3842	12.8872	0	12.483	0	0	1.35549	0.165052	28.1096	33.2583	0.14878	2.2133	20.5778	0	0	0	0	0.238701	2.24687	0	10.7602	12.9682	13.1603	71.9161	0	50.1092	5.96341	28.1423
Arfip2	17.8509	103.273	43.3901	0.0665652	50.2082	0.37254	27.6872	0	0.261527	66.5721	9.69421	58.5504	11.0325	0	6.16458	5.91335	3.80256	24.3319	9.13261	18.6019	26.7155	23.4296	11.438	23.1781	4.83607	60.5435	43.2966	19.1524	3.16734	4.99794	5.01845	7.74894	1.17101	25.315	32.8186	38.158	25.5687	43.9305	1.30794	33.7455	25.2712	23.2019	57.7391	66.4843	65.3962	0	32.0739	13.5937	21.1736
Arfrp1	10.1868	0	6.45614	13.7106	66.7113	1.34189	0.542188	2.11428	23.9153	11.7639	30.0957	0	0.388972	3.16126	48.7389	17.323	8.85678	42.043	11.2664	9.62167	9.76956	11.9205	34.3876	2.15871	25.8421	6.10241	59.3157	3.35274	16.4594	4.52974	25.1007	6.81023	33.5116	22.5467	9.57498	0.591152	0.668099	14.4905	12.8473	9.00011	13.7434	21.0537	1.44481	7.85143	3.41702	4.09816	18.9588	0.100868	11.6396
Arg1	0	0	0	23.9402	0.385299	0	0	0	0	0	0	0	0	0	0	0	0	0.24294	0	0	0	0	0	0	0	0	0	0	0	0	0	0	0	0	0	0	0	0	0	0	0	0	0	0	0	0	0	0	0
Arg2	0	0	0	0	0	0	0	0	0	0	0	0	0	0	0	0	0	0	0	0	0	0	0	0	0	0	0	0	0	0.299428	0	0	0	0	0	0	0	0	0	0	0	0	0	0.375185	0	0	0	0	0
Arglu1	12.7475	17.2846	61.232	44.6056	30.1104	27.4749	38.4712	16.58	20.08	32.4161	8.47142	24.2762	32.5008	11.1178	12.6375	17.9702	7.80205	32.457	19.2132	13.676	6.30485	32.4841	15.596	1.63635	20.0165	25.4041	2.48865	9.61927	32.3316	31.6201	18.5964	19.0701	32.6735	8.01947	10.2568	3.38745	6.39376	38.6358	18.326	7.80224	48.1053	41.7131	46.3147	34.7556	6.13913	23.6098	0.419818	0.306016	13.7313
Arhgap1	0.129262	0.439446	40.8332	44.1728	104.628	156.159	0	63.1686	12.7868	1.51842	45.1865	0	84.1326	4.65143	53.7444	51.74	9.58969	31.5554	3.28765	27.2785	44.3561	23.1677	31.3631	43.4192	16.915	62.4571	0	15.1409	34.0413	31.4523	14.1278	10.1766	1.83858	19.7192	13.5553	1.13063	1.89375	0.273607	4.27161	7.75225	22.7942	25.0648	2.13286	15.6865	51.9427	20.9693	51.1218	8.85102	17.9893
Arhgap10	0	0	0	0	6.98251	0	0	16.2683	0	0	11.0629	0	4.68399	3.24505	0	0.0971862	4.30108	0	3.62928	0.492487	0	0.929067	0	0	0	0	8.70568	0.206825	0.327393	1.26148	0	0	0.231067	0	0	0	0	0	7.22015	0	0	2.09929	1.47366	0	0	0	11.8688	4.21324	6.78431
Arhgap11a	0	0	0.123116	26.6303	0	6.01596	0	0.0830869	0	0	5.08734	0	0	0	0	9.31242	5.92766	0.062889	0	20.9407	2.06502	1.76809	0.884259	10.7578	18.3101	0.0755575	0	6.97134	0.0959401	10.2773	24.7622	0.518704	5.7571	10.7535	0.0720017	0.276929	4.23565	9.64886	7.33153	0	2.40232	6.54866	8.22274	0.0920243	0	0	0	3.42799	2.50547
Arhgap12	0	0	0	1.49876	0	0.881525	1.61792	20.6561	0	9.88553	12.1269	27.4437	0.309298	0.052099	17.2871	18.1625	31.6778	0	8.21122	10.2801	20.7782	23.1853	8.57953	2.35028	0.124795	32.5894	12.8151	0.0613364	0	17.3678	17.4127	10.9414	0	0	2.2599	0	0	0.610569	0	6.74124	24.7954	0	15.8588	28.0463	22.2214	23.8421	0	13.3043	7.4947
Arhgap15	0.1415	0	0	0	0	0	0	0	0	0	0	0	0	0	0	0	0	0	0.205601	0	0	0	0	0	0	0	0	0	0	0	0	0	0	0	0	0	0.129589	0	0	0	0	0	0	0	0	0	0	0	0
Arhgap15os	0	0	0.0193641	0.0190309	0.044762	0	0.0298763	0	0	0	0.0400134	0	0.119179	0.0401607	0	0.0591837	0	0	0	0	0	0	0	0	0.00959406	0	0	0	0	0	0.0371082	0	0	0	0	0	0	0	0	0	0	0	0	0	0	0.0642197	0.00677503	0	0
Arhgap17	0	0.189375	2.3551	42.4584	0	63.0215	0	53.1849	32.4727	38.2298	46.3944	25.9653	37.8908	5.08173	10.8984	13.9066	22.9043	0.498429	5.33048	13.5204	17.1851	14.3274	20.3243	11.3977	11.0549	29.5509	35.4089	8.17118	21.3952	22.8975	22.8514	31.1221	30.4335	20.4476	69.8262	43.5145	0.103442	49.3949	76.0053	7.1191	19.1893	0	4.72567	23.2912	19.0893	35.6486	21.4962	15.4511	7.83171
Arhgap18	0.807923	110.961	232.599	84.1435	0.141143	6.81892	62.1225	111.264	6.59221	198.617	16.1825	72.1912	24.3481	313.345	32.7956	142.286	107.919	10.2322	26.036	0.571369	37.4559	19.5349	9.36177	35.8158	0.696529	35.3572	0.59325	19.1175	14.2478	133.537	9.27997	21.402	30.7454	0.0944928	5.70189	31.8625	9.41691	0	6.07567	26.9595	22.503	11.3016	10.5384	1.43296	23.8713	0	2.09334	0	8.36375
Arhgap19	0	0	5.61036	3.93833	0	0	0	0	0	0	22.2639	0	0	0.204017	0	17.5462	24.7667	0	0	22.1738	0	1.88627	0	8.80668	0	0.074809	0	6.66607	0	4.68781	15.5149	0.0855896	14.963	16.9391	0	0	1.22648	0	10.8942	0	0	0.101298	15.7227	0	0	0	0	1.65087	12.8057
Arhgap20	0	0	0	0	0	0	0	0	0	0	0	0	0	0	0	0	0	0	0	0	0	0	0	0	0	0	0	0	0	0	0	0	0	0	0	0	0	0	0	0	0	0	0	0	0	0	7.79706	0	0
Arhgap21	98.2975	1.21245	0	0.512074	59.2205	2.93676	6.52064	0	6.30581	11.6131	12.2703	1.39512	17.7811	18.9871	0	10.437	2.16918	0.0447146	10.5949	12.578	3.12552	11.4344	9.72926	0.121089	0.307792	23.2712	0.199273	1.33941	0.136504	8.69527	11.2027	0.431108	8.11088	13.8981	5.02967	16.6642	0	0.482963	19.3011	11.1807	2.26206	4.29915	3.9586	1.76969	8.18418	3.92878	5.38408	8.01696	21.6129
Arhgap22	0	0	0	0	0	0	0	0	0	0	0	0	0	0	0	0	0	0	0	0	0	0	0	0	0	0	0	0	0	0	0	0	0	0	0	0	0	0	0	0	0	0	0	0	0	6.41835	0	0	0
Arhgap23	21.5259	10.3591	10.9467	7.5204	0.274363	0	0.175844	3.9618	4.43436	24.3414	7.9727	31.2326	2.01703	6.46828	0.0461861	2.98643	1.89057	4.29488	0.664977	16.6574	4.61356	4.86214	6.82552	12.2539	8.59317	0.0692727	2.43619	21.1183	6.68438	6.91376	1.02934	9.27223	3.16677	17.6336	0.726101	3.29953	0.716616	0.138173	4.18339	7.16273	6.32084	7.31494	6.24396	3.28956	2.24459	0	2.39966	0	0
Arhgap24	0	0	0	0	0	0	0	0	0	0	0	0	0	0	0	0	0	0	0	0	0	0	0	0	0	0	0	0	0	0	0	0	0	0	0	0	0	0	0	0	0	0	0	0	0	0	9.93694	0	0
Arhgap25	0	0.185426	0	0	0	0.482641	140.577	0.126671	20.4577	19.4579	26.3456	14.1613	79.1191	55.5835	7.21882	12.276	53.7719	4.70854	2.21802	11.0195	0	3.22197	17.6267	0	2.72555	1.03804	32.3504	44.6679	11.7228	5.98501	2.9795	17.9623	17.376	0.102024	0.439775	0.21179	14.9619	0	0	0	19.2117	3.75646	0.119817	0.140679	38.1749	0	0	0	0
Arhgap26	0	0	11.896	0	0	5.98227	3.91165	0	0	0	3.01742	3.52825	0.190729	3.56814	11.2918	0	5.47106	0	0	0.0359675	0	0	0	0	0	0	0	0.226883	0	0	0	0	0	0	0	0	0	0	0	0	0	0	0	0	0	0	0	0	0.391188
Arhgap27	0	1.58718	3.93581	0	1.15937	0.114756	1.01968	17.5918	10.7554	3.33453	6.06635	1.57517	1.0637	2.98765	0	10.3506	20.9326	0	21.9143	1.00572	0	0	17.4055	0	18.4128	0	0	1.23228	10.0312	18.3597	1.71681	2.26025	0	0	14.2175	10.2726	0.852037	0.438522	24.1515	38.9847	0.563606	10.8605	0	0	8.2163	0	0	0	0.0825581
Arhgap27os3	0	0	0	0	0	0	0	0	0	0	0	0	0	0	0	0	0	0	0	0	0	0	0	0	0	0	0	1.27751	0	0	0	0	0	0	0	0	0	0	0	0	0	0	0	0	0	0	0	0	0
Arhgap28	53.0638	0.228693	59.5504	0.835749	67.5049	40.6838	54.6933	0.0782083	67.5708	61.8045	54.1342	0.357929	59.0103	46.9151	2.27569	70.3991	12.8086	26.81	35.3533	30.944	3.46127	24.0619	2.21978	7.3019	35.0513	101.62	3.61974	28.7541	10.2931	26.3027	5.00551	11.7155	30.2783	14.4571	36.6601	7.49158	0	38.2308	21.8006	21.5167	10.8644	57.5762	19.2316	30.6545	4.87471	0	2.5453	16.672	3.75203
Arhgap29	205.729	40.6787	79.0459	55.3898	136.558	37.2623	11.7717	10.0643	9.93454	58.5237	99.6947	17.707	4.27246	169.009	0.644817	66.7853	49.0605	20.994	15.5634	46.9228	5.71912	19.5538	6.53127	0.334559	62.2918	20.7594	45.5872	2.44754	12.5655	67.3493	1.62951	25.5395	9.53784	14.1412	15.528	2.79511	25.6023	3.04337	10.0797	4.63186	4.88373	13.4008	29.6886	34.888	5.84329	13.858	4.81022	11.1124	0
Arhgap30	0	0	0	0	0	0	0	0	0	0	0	0	0	0	0	0	0	6.50661	0	0	0	0	0	0	0	0	0	0	0	0	0	0	0	0	0	0	0	0	0	0	0	0	0	0.103507	0	8.97646	0	0	0
Arhgap31	37.7201	28.8661	39.1255	19.3465	0.0636813	16.4472	11.1948	14.8697	19.7767	32.6901	12.9308	9.72326	3.39704	17.9987	10.3348	30.3223	20.0619	9.87479	2.97585	9.60965	18.9373	1.34534	29.1245	6.2631	11.0354	14.8155	3.8406	6.65775	12.9247	31.5347	2.6785	1.32446	2.42198	19.3987	15.0345	24.2412	0	0.288427	0	2.76856	4.00237	7.11355	8.88798	10.2741	1.38189	0	0	0	0
Arhgap32	0.560511	0	1.93319	2.90447	0	0	0	0	0	0	0	8.39063	0.510696	0	0.371604	0.0281114	0	0	4.01704	0	4.20974	0	0.145078	0	0	0	0	0	0	4.79266	0	0	0	0	0.0353582	4.65051	0	0	0	0.39016	0	0	0	0	1.24719	0.876092	0	4.12252	1.93277
Arhgap33	0	0	0	0	0	0	0	0	2.71911	0	6.37557	0	0	0	0	1.99636	3.84345	0	1.57084	0	0	0	0.600742	0	0	0	0	0	0	5.08469	0.413318	10.0776	0	6.774	0.251725	0	0	0	0.0806391	0	0	0	7.39832	0	5.60161	0	1.26989	0	0
Arhgap36	0	0	0	0	0	0	0	0	0	0	0	0	0	0	0	0	0	0	0	0	0	0	0	0	0	0	0	0	0	0	0	0	0	0	0	0	0	0	0	0	0	0	0	0	0	0	24.1	0	0
Arhgap39	0	0	1.38231	0	0	0	0	0	1.02898	0	2.02309	0	1.57728	6.00992	6.27376	0.0640731	1.21475	0	11.1134	0	0.0724304	6.18467	5.87004	0	0	0	0.941928	0.612436	2.80028	0	2.25586	1.35877	0	1.57473	6.70863	4.27042	0	0	4.97193	0	4.0029	0.229767	0	2.79002	2.6443	0	3.52309	10.3645	0
Arhgap4	0.112865	0	0	0	0	0	0	0	0	0	0	0	0	0	0	0	0	0	0	35.9772	0.102121	0	21.0424	1.69775	0	0	30.8518	24.2527	4.40131	0	5.14347	29.6859	30.9589	40.2783	1.25261	13.8203	9.71356	44.4471	56.2686	2.15844	3.93126	23.0288	0.248189	9.47425	43.7124	13.971	0	0.751499	1.70799
Arhgap40	0	0	0	0	0	0	0	0	0	0	0	0	0	0	0	0	0	0	0	0	0	0	0	0	0	0	0	0	0	0	0	0	0	0	0	0	0	0	0	0	0	0	0	0	0	0	0	0	0
Arhgap42	19.3413	0.112379	10.5888	0	0	0	0.591351	4.07384	0	0	4.58771	21.2578	0.508737	0.476331	0	0.158574	4.05314	26.755	0	2.93435	3.2225	0	2.72714	0	0	0	0	0.112138	2.39586	0	0	0	14.7218	0.864827	0	0	0	4.46103	0	11.0408	2.36462	0	5.50322	10.3822	4.35504	28.9497	25.1777	31.6704	16.963
Arhgap44	7.3016	0	0	0	20.4102	18.1726	0.161228	0	1.76352	0	5.84742	0	1.31075	0	14.605	1.44105	0	0.0793593	0	0	0	0	0.185782	0	7.82534	0	0	0	0	1.10509	10.0856	0	0	0	0.454446	0	0	0.47624	0	12.8045	0	3.74941	0	0.116167	0	0	2.55981	0	0
Arhgap5	0.0687828	0	2.37282	0	32.2075	39.8256	2.40273	3.60359	1.36604	51.8692	12.6	4.55494	3.06239	0	0.0485444	15.0881	5.56403	0	0	0.833877	0.621844	1.4417	0.639229	0	1.42608	0	1.81958	2.45366	1.01703	2.35137	0	0	2.74146	0.772394	0	5.07011	1.38136	0	0	0	0.149343	4.83132	0	0.177354	3.99358	5.30562	5.75869	2.52389	11.9095
Arhgap6	0	0	0	0	0	0	25.5643	12.357	0	0	0	0	0	0	2.83245	0	0	0	0.842879	5.05187	2.34194	8.76333	10.5865	0	0	0	16.9646	4.39723	3.71982	0	20.6992	0.216237	11.181	7.68682	10.1752	11.2651	1.87647	6.8883	2.77112	1.63067	0	13.7035	1.07838	2.07282	0	0	0	0	0
Arhgap8	0	0	0	0	0	0	0	0	0	0	0	0	0	0	0	0	10.109	0	40.7546	29.5447	0.241758	0	7.05261	0	4.55263	0	0	0	0	0	30.2273	0	0	0	0	0	0	0	0	11.9906	0	0	0	39.6854	0	0	0	0	1.05111
Arhgap9	0	0	0	0	0	0	0	0	0	0	0	0	0	0	0	0	0	3.44269	0.157878	30.5408	4.13386	0	0.221642	0	0	0	0	3.86342	0	0	0	0	0	5.07703	0	18.6116	0	0	0	78.155	21.3372	0	0	0.561288	0	0	0	0	0
Arhgdia	38.8626	149.044	75.5639	98.4516	28.492	149.153	281.693	259.816	449.963	198.714	211.188	150.394	268.053	167.233	41.4581	236.769	266.358	169.251	198.722	142.012	220.482	278.822	210.262	257.603	284.616	237.57	156.956	133.504	185.061	239.337	157.086	110.835	80.0213	214.62	238.656	102.39	192.831	143.096	340.609	97.2904	153.558	91.5768	132.456	106.324	119.658	166.837	208.34	162.242	129.059
Arhgdib	0.397044	1.33999	0.686337	61.0017	88.133	2.15614	250.752	152.082	33.1047	48.4689	168.887	0	2.67931	0.282065	1.09958	129.445	61.754	467.344	266.923	423.667	556.83	431.492	338.924	422.804	228.836	0	62.1635	526.842	425.122	17.1949	354.335	299.47	177.891	288.667	288.629	228.153	196.42	358.194	284.702	150.404	345.697	115.419	18.5296	106.023	414.844	0	0	0	0
Arhgdig	0	0	0	0	0	0	0	0	0	0	0	0	0	0	0	0	0	0	0	0	0	0	0	0	0	0	0	0	0	0	0	0	0	0	0	0	0	0	0	0	0	0	0	0	0	0	0	0	0
Arhgef1	75.5931	0.191547	31.9235	24.8848	0	16.4726	114.443	11.6606	53.7444	32.5427	10.6541	11.0475	65.9987	0	113.137	23.2287	25.0377	52.5822	98.5833	52.7476	74.2652	67.9952	38.4292	56.7021	19.4386	10.1392	123.895	85.2165	16.6566	45.276	63.0976	22.9291	68.0834	117.797	67.3817	51.9917	91.7429	71.2346	23.1989	7.21691	43.1442	60.3385	42.6511	62.2401	40.8339	42.6655	52.7971	2.92607	3.94944
Arhgef10	53.0012	11.2226	0	2.69497	26.9982	0	3.24802	15.9663	17.2544	11.5621	3.27249	0	18.0075	5.23255	4.88596	0.10555	2.85716	0	0	0	8.76043	4.836	0	0	1.59482	0	10.9808	0.503916	2.21535	0	3.16586	0	0	4.0715	7.84775	0	0.782182	0	5.93936	0	7.94289	8.40958	13.9563	14.5324	8.87222	0	0	0	1.20999
Arhgef10l	0	0	0	0	0	0	0	0	0	0	0	0	0	0	0	0.197415	0	0	0	0.132975	0.148784	0.0783436	0	0	0	0	0	1.53751	0.331744	0	2.38496	0	0.156095	11.2443	0	0.239494	17.7422	0	0	0.834747	0	0	17.8876	0.318299	0.977727	0	8.59231	0	1.37791
Arhgef11	0.317984	0	0	0	0.0888946	0	0	0	0	0.0500279	0.34447	0	0	0	0	0	0	0	0	0	0.0574904	0	0	0	0	0	0	0	0	0	0	0	0	0	0	0	0	0	0	0	0	0	0	0	0	0	0.0777599	0	0
Arhgef12	0	1.02053	7.68888	23.5074	0.418637	1.0358	0.059725	3.88155	6.0791	20.685	7.24064	15.9915	17.3925	42.9249	7.4717	10.2024	3.82818	15.8037	10.6492	2.4203	11.529	8.46294	7.14943	2.27604	4.984	3.63182	0.0326277	1.52703	1.20819	7.44912	7.71593	0.483734	2.11699	6.16613	2.11614	12.3963	0.0909796	5.21192	0.418439	0.808491	5.35698	1.90608	10.0612	6.08794	0.0438724	0.0774181	3.75144	0	2.82047
Arhgef15	11.1569	156.763	100.346	39.4674	34.2447	64.5967	37.034	150.799	89.3942	100.678	16.086	103.608	63.0841	118.745	38.6949	60.7246	123.176	0	4.32066	11.5281	0.0791376	0.416882	4.06014	0.0693361	40.0928	14.7219	10.1982	0.148597	0.352785	117.268	21.5889	0.317927	0	0	13.2369	0	0	11.0958	0	1.95303	13.6893	7.90647	3.17025	24.4883	0.808617	0	0.0133503	0	0
Arhgef16	0	0	0	0	0	0	0	0	0	0	0	0	0	0	0	0	0	0	0	0	0	0	0	5.76128	0.118414	0	0	0	0	0	0	0	0	0	0	0	0	0	0	0	0	0	0	0	0	0	0	0.0914377	9.51612
Arhgef17	0.476681	5.51139	0.469727	0	0.428382	0.0378521	0.305564	9.53219	18.2223	14.6024	0.677726	9.71394	0.145995	2.31301	4.21394	3.71662	0.0246361	3.63035	0.0247103	2.03636	14.5816	3.37318	4.44214	0	2.82994	0	0	5.46895	13.6909	0.599916	2.08667	6.47616	0.064664	0	4.81195	3.66204	10.148	2.6218	6.15943	3.75749	9.19179	8.87473	2.12629	0.219357	0	0.0198039	31.0005	2.52716	0.707886
Arhgef18	0.0673686	0	0.232401	0	0	0	33.6733	0.0784394	0	8.42386	0.486396	0	0	0	0	0.431516	0	0.415511	5.33095	0.272244	3.04522	0.128368	4.93967	0.0534558	9.66176	15.3345	2.44231	0.400545	7.78801	0	0	0	19.3076	7.88039	5.43714	9.99667	4.2431	0.21342	15.7954	0	9.36092	2.22105	12.0463	9.7274	19.6456	0	0	3.55102	0
Arhgef19	0	0	0	0	0	0	0	0	0	0	0	0	0	0	0	0	0	0	0	0	0	0	0	0	0	0	0	0	0	0	0	0	0	0	0	0	0	0	0	0	0	0	0	0	0	0	0	0	10.6597
Arhgef2	0	1.29018	53.8056	17.9857	102.508	0.093251	105.62	113.85	10.6242	8.54113	38.4096	16.0902	2.37974	75.5467	7.90542	58.919	30.1743	56.2999	72.1671	48.1027	82.8914	55.8237	35.9072	72.8251	77.9925	74.7558	142.263	47.9596	89.5017	22.0016	69.6602	110.673	59.8107	50.248	68.6104	24.9481	170.189	37.3199	125.282	83.033	41.5733	78.8222	31.5552	46.528	76.782	25.5376	58.765	17.1924	31.046
Arhgef25	0	0	0	0.516595	0	0	0	0	0	0	0.623458	0	0	0	0	0	0.625294	0	0	0	4.25797	1.82544	0	0	0	3.6756	34.3748	0	0	0	0	0	0	0	0	0	0	0	0	0	0	0	0	0	0	37.4396	40.2216	0	0
Arhgef26	0	3.27254	0	0	0	0	0	0	0	0	0	0	0	0	0	0	3.12411	0	0	0	0	0	0	0	0	0	0	0	0	0	0	0	0	6.03945	0	0	0	0	12.5064	0	0	0	0	0	0	0	0	0	0
Arhgef28	6.90907	0.096435	54.0138	0	14.1698	21.1229	0.101518	13.4594	0	0	5.83119	0	9.99415	12.2649	0	1.08909	3.84726	17.5148	0.0822175	3.84474	0	0	5.09247	0	7.24614	26.5684	5.7722	0	0	1.29088	0	0	0	0.52998	2.51433	0	0	0	0	0.114771	0	1.055	7.76242	0	11.3557	0	0	1.13436	0
Arhgef3	0	16.6366	0	8.54826	0	47.6621	0	0	16.5737	24.6026	8.80549	0.382917	7.50048	2.17927	19.7478	23.921	56.2067	2.13213	0	0.896429	19.6123	24.1181	0	0	0	0	0	29.0191	0	0.521941	0.25032	0	15.8759	10.0957	0.203184	84.2858	0	0	4.10953	0	1.42476	1.44658	11.5195	0	0	0	0	0	0
Arhgef39	0	0	0.426348	202.911	0	0	0	74.8548	0	0	23.0838	0	0	0	0	0.195113	22.086	1.95691	14.9029	20.7542	0	0	15.5878	94.7999	0	1.04036	1.20455	45.3657	1.65543	43.1139	24.7079	0	0	28.8576	0	0	97.6859	13.1133	22.6697	0	14.3021	0	21.2727	0.957701	0	0	0	0.325654	6.04009
Arhgef4	0	0	0	0	0	0	0	0	0	0	0.123741	0	0	0	2.22836	0	0	0	0	0	7.11191	0	0	0	0	0	0	0.116934	0	0	0	0	0	0	1.80535	0	0	0	0	0	10.0521	0	0	0	0	0.0794883	0	0	0
Arhgef40	0	0	0	0	0.442656	0.913616	0	0.378885	3.18291	0	0.0586459	0	0	0	5.3613	0.104095	9.66044	0.16742	12.6697	0.473361	0	3.4721	12.3686	0	1.75718	30.6515	1.77203	3.76734	0	0.404325	1.50279	0	0.247047	9.18901	6.56567	1.26225	3.07464	0.34341	1.54164	0.131802	0	0	1.18098	1.06143	7.7286	0	19.3771	0	0
Arhgef5	0	0.336941	10.1275	3.98698	2.76646	25.324	46.867	4.5324	22.2013	17.9533	2.67958	0.904063	0	14.8529	0.0931382	9.87875	15.1071	11.684	7.47146	9.70438	0.417488	19.8619	5.11043	20.732	0	0	5.94716	0	1.86236	28.5685	18.7915	35.3998	0	0.4939	21.5648	3.07112	0	8.22023	4.79355	6.88813	0	44.7285	12.2303	10.9715	14.0151	13.127	0	0.0440224	14.7419
Arhgef6	0	0	0	0	0	0	0	0	0	0	0.497066	0	1.95444	0.0567901	0	10.2689	0	63.764	0	0	0	0	13.0817	23.7882	0.0679867	21.6698	8.25387	30.2939	12.9125	0	0	2.19366	18.9781	0.294758	5.32171	78.6915	57.3194	2.49567	31.2213	2.95499	11.118	0	0	14.4191	15.0709	0	0	0	0
Arhgef7	16.0266	0	10.4193	15.4158	0	16.0673	42.1716	16.023	13.2945	0.25308	7.04323	82.391	5.4445	28.5722	27.0935	6.89293	18.9511	2.27065	3.50846	12.8881	4.56526	10.4123	8.14231	6.44832	0.0695044	2.38648	9.03241	5.88145	0.216452	13.4298	2.1337	2.34092	0.38203	6.85781	12.7528	48.4448	0.588434	2.55242	14.1314	12.0073	3.23636	16.6294	7.60177	1.55772	4.67719	2.42646	16.7682	1.93279	0
Arhgef9	0	0	0	0.135999	0.106919	6.87008	0	0	11.7912	0	0.689957	0	0.0654718	5.4625	20.1304	1.40789	2.65119	1.01109	12.1088	1.29847	0	5.61257	0.0789411	10.6165	0.660569	7.77351	0.674482	3.70327	4.21584	10.2224	11.3382	0.555941	0.0725807	9.30657	15.6649	13.6558	17.2557	0	0	0.620638	2.07694	18.5374	0.839535	0	0	0	10.1862	0	0
Arid1a	5.49816	10.5367	8.51894	23.0239	59.6853	14.413	19.0335	22.1358	21.2147	79.6283	31.6522	0.491225	24.4125	20.2932	94.2433	29.8711	47.0643	46.6306	27.6221	29.96	26.1228	9.69792	36.3561	47.0816	34.7891	20.1594	27.7088	40.5141	35.4639	11.1729	28.4219	31.1173	27.6094	43.698	33.6426	70.148	97.2889	33.4478	55.4546	43.3731	26.3676	47.1328	23.397	15.776	10.6499	18.3495	20.6198	17.9696	17.8166
Arid1b	11.6528	0	0	0	0	0.136752	19.0976	0	0.108044	0	0.0834741	0.0234587	0	0.0666701	0.0217483	0.1481	1.91353	2.14035	0.981763	2.01279	5.11106	2.89952	1.08269	0	0.425998	0	0.120603	4.39002	0.413497	6.46918	0.152783	0.260745	0	9.64013	0.527666	2.50225	13.2672	12.8091	0.446083	2.77012	3.533	0.0440288	7.10668	1.74302	1.90524	5.86723	2.69454	1.21324	0.073772
Arid2	79.8476	0	5.68451	7.41829	16.6427	5.94759	32.7054	12.4367	6.21969	74.2039	19.7465	19.1931	4.15613	38.2744	34.1079	26.5096	13.5774	8.20114	31.5788	3.22824	18.3612	11.6737	19.8286	7.1532	6.41083	5.83458	11.0643	21.0578	20.7029	18.2864	10.5018	18.1811	8.98441	10.9246	40.4744	21.4585	7.38883	8.83698	18.1611	34.9498	2.31285	22.8567	20.5673	30.5325	38.8138	2.05176	16.6977	0.725838	5.98308
Arid3a	10.9122	0	1.18374	2.96847	0.0958968	0	10.1	13.2639	27.7416	0.863462	1.42442	0	0	2.17872	0.0968583	1.48349	0.991366	5.98654	2.29191	0.610137	6.82509	0.850006	3.54342	1.14348	0.948601	2.90624	2.75693	11.0829	4.0591	8.74479	2.27302	9.20484	0.195365	0.899109	0.692333	2.39628	0.814424	0.434828	5.3197	1.60022	3.42723	0.885383	0.903471	0.973255	1.53952	0.23881	7.04617	0	1.25949
Arid3b	0.0961193	0	0	6.09637	40.4357	0	0.601737	0	67.0227	32.2088	2.94302	0	0	0	0	0	0	50.3875	39.9256	65.257	70.8575	43.9621	51.9962	13.5486	64.3242	8.64287	0	7.34406	21.0525	0	46.6299	3.84125	33.0029	7.01508	19.5773	0	46.2972	146.706	33.942	16.095	30.6058	10.893	22.5899	44.2595	62.9487	87.4359	0.0586204	83.2168	46.3982
Arid4a	0	0	1.06125	0	0	0.955937	0	0.716643	0	0.0968186	0	0	0	0	0.477885	0.443571	4.97918	0.216859	11.6133	0.497295	8.45422	5.9206	0.317861	23.8841	1.22311	0	0.844137	1.35893	1.90247	0.0637467	0	0	0.642377	0.633387	17.8171	0.298325	0.0561499	5.45678	0.178792	0.0623605	0.200337	0.088184	12.1469	0	0.243538	1.14261	0	2.0124	1.37528
Arid4b	9.1951	41.9883	14.562	19.3238	86.956	4.71857	6.69475	36.1509	7.17091	55.8674	8.28192	0.046247	19.5656	40.9469	33.2386	11.1414	17.4675	4.28153	3.26286	6.67641	17.0244	4.28217	18.3887	12.4872	14.2621	28.5932	21.3687	27.8145	4.49102	10.8238	4.37568	0	7.32144	2.27468	2.7578	9.17292	1.55196	11.5988	7.75675	6.82268	23.863	21.2515	10.8582	19.3768	15.5435	11.2802	2.22848	0.567613	6.62698
Arid5a	0	0	0	0	0	0	0	0	0	0	0	0	0	0	0	0	0	0.170432	0	1.30319	0	5.10029	0	2.50823	0	0	0	0	0	0	0	0	0	0	0	0	0	0	0	0.522953	0.910057	0	0	0	0	0	0	5.68168	0
Arid5b	6.49118	6.81883	0	0	0.224018	0	0	0	0	0.188889	0.505781	0	0	2.83161	0	0	0	0	0	0.259079	0	6.56648	0	0	0	0	0	6.80519	0	4.6482	0	0.194116	0.304131	0	0.0808273	3.732	0	23.1122	0	0	0	0	0	0	0	0	0	0	2.49202
Arih1	22.119	3.46684	16.3224	27.7705	41.1479	0.244342	27.7184	0	1.54419	12.56	18.9866	0.67068	0.0471401	29.5946	18.3051	14.9038	3.57917	0.484819	22.606	4.13571	0	19.1852	11.1481	50.1205	27.2123	57.1649	11.5942	13.1351	8.95089	20.4096	31.0279	2.9326	20.7345	10.7619	42.5851	0	47.2855	4.6463	7.67211	23.6944	1.07463	8.12092	21.2365	2.4113	14.0086	20.095	6.09238	1.32269	7.33804
[truncated: 15,636 more rows]
[truncated: 132 more columns]
