# Supplementary material for: Hlf Expression Marks Early Emergence of Hematopoietic Stem Cell Precursors With Adult Repopulating Potential and Fate
Source: Front Cell Dev Biol. 2021 Sep 13;9:728057. doi: 10.3389/fcell.2021.728057 (PMC8473784; doi:10.3389/fcell.2021.728057)
Supplement: Supplementary file 7 [file Data_Sheet_3.ZIP › Data sheet-0811/Figure 1C/Hlf-tdTomato.xlsx]

## Sheet: Sheet1
			AGM					FL						BM			PB
		T1 pre-HSC	60	41.2	40
		T2 pre-HSC	80	88	95.1
		HSC						80.6	87.9	83.3	83.8	82.5	82.9
		MPP						83.9	86	86.9	83.5	81.2	82.9
		CMP						25.1	30.4	30.9	11.7	12.9	11.9
		GMP						0.038	0.032	0	0	0.017	0
		MEP						0.1	0.088	0.034	0.018	0.012	0.013
		FL Erythrocyte Pro						1.83	3.07	2.66	1.09	1.28	1.11
		Erythrocyte						0	0	0	0	0	0
		Macrophage						0	0	0	0	0.79	0
		Myeloid cell						0.097	0.2	0.13	0.089	0.059	0.082
		B cell						0.62	0.52	0.38	0.14	0	0.19
		Megakaryocyte						0	0	0	0	0	0
		LT-HSC												100	100	92
		ST-HSC												98.2	100	96.9
		MPP												96.1	87.7	58.8
		CMP												69.5	40.1	49.5
		GMP												10.4	2.48	0.63
		MEP												1.04	0.98	3.73
		Erythrocyte Pro												0.73	0.25	1.26
		Erythrocyte												0	0	0.017
		Myeloid cell												0.11	0.055	0.079
		B cell												0.095	0.83	1.35
		Megakaryocyte												0	0.9
		GM															1.04	0.87
		B220															0.53	0.29
		CD3															0.61	0.77
