# Supplementary material for: Hlf Expression Marks Early Emergence of Hematopoietic Stem Cell Precursors With Adult Repopulating Potential and Fate
Source: Front Cell Dev Biol. 2021 Sep 13;9:728057. doi: 10.3389/fcell.2021.728057 (PMC8473784; doi:10.3389/fcell.2021.728057)
Supplement: Supplementary file 7 [file Data_Sheet_3.ZIP › Data sheet-0811/Figure 1H/frequency of CD45- and CD45+ in Hlf+.xlsx]

## Sheet: Sheet1
	CD45-	CD45+
	15.2	70.2
	13.6	71.6
	30.7	65.9
	13.5	84.4
	12.2	84.8
