# Supplementary material for: Hlf Expression Marks Early Emergence of Hematopoietic Stem Cell Precursors With Adult Repopulating Potential and Fate
Source: Front Cell Dev Biol. 2021 Sep 13;9:728057. doi: 10.3389/fcell.2021.728057 (PMC8473784; doi:10.3389/fcell.2021.728057)
Supplement: Supplementary file 7 [file Data_Sheet_3.ZIP › Data sheet-0811/Figure 2C/Figure 2C.xlsx]

## Sheet: Sheet1
	CD45-
		Hlf+	4.1	1.61	2.53	1.96	3.39
		Hlf-	2.92	6.96	1.53	1.88	7.76
