# Supplementary material for: Hlf Expression Marks Early Emergence of Hematopoietic Stem Cell Precursors With Adult Repopulating Potential and Fate
Source: Front Cell Dev Biol. 2021 Sep 13;9:728057. doi: 10.3389/fcell.2021.728057 (PMC8473784; doi:10.3389/fcell.2021.728057)
Supplement: Supplementary file 7 [file Data_Sheet_3.ZIP › Data sheet-0811/Figure 2G/CD45- Blood chimerism.xlsx]

## Sheet: Sheet1
	Hlf-tdTomato+(%)
	4w	0.17	24.5	0.1	19.8
	8w	0.34	13.6	0.089	20.4
	12w	0.2	14.9	0.081	20.2
	16w	0.048	5.57	0.32	17.8
	Hlf-tdTomato-(%)
	4w	22.3	0.28	0.5	22.88	1.2
	8w	24.4	0.078	0.44	16.8	0.28
	12w	27.3	0.21	0.12	11.3	0.094
	16w	24.6	0.07	0.12	8.23	0.07
