# Supplementary material for: Hlf Expression Marks Early Emergence of Hematopoietic Stem Cell Precursors With Adult Repopulating Potential and Fate
Source: Front Cell Dev Biol. 2021 Sep 13;9:728057. doi: 10.3389/fcell.2021.728057 (PMC8473784; doi:10.3389/fcell.2021.728057)
Supplement: Supplementary file 7 [file Data_Sheet_3.ZIP › Data sheet-0811/Figure 2I/16w CD45- blood chimerism.xlsx]

## Sheet: Sheet1
	Hlf-tdTomato+				Hlf-tdTomato-
	GM	15	6.08		8.26	5.52
	B	23.2	3.52		18.6	15.2
	T	16.8	9.79		48.9	8.22
