# Supplementary material for: Hlf Expression Marks Early Emergence of Hematopoietic Stem Cell Precursors With Adult Repopulating Potential and Fate
Source: Front Cell Dev Biol. 2021 Sep 13;9:728057. doi: 10.3389/fcell.2021.728057 (PMC8473784; doi:10.3389/fcell.2021.728057)
Supplement: Supplementary file 7 [file Data_Sheet_3.ZIP › Data sheet-0811/Figure 3D/Figure 3D.xlsx]

## Sheet: Sheet1
	CD45+
		Hlf+	1.07	1.54	1.69	2.93	1.8
		Hlf-	0	0.19	0	0.27	0.69
