# Supplementary material for: Hlf Expression Marks Early Emergence of Hematopoietic Stem Cell Precursors With Adult Repopulating Potential and Fate
Source: Front Cell Dev Biol. 2021 Sep 13;9:728057. doi: 10.3389/fcell.2021.728057 (PMC8473784; doi:10.3389/fcell.2021.728057)
Supplement: Supplementary file 7 [file Data_Sheet_3.ZIP › Data sheet-0811/Figure 3H/CD45+ Blood chimerism.xlsx]

## Sheet: Sheet1
	Hlf-tdTomato+(%)
	4w	33.3	12.4	24.2	41.7	0.87
	8w	10.7	15.1	22.4	39.4	0.14
	12w	7.98	9.92	22.7	31.2	0.057
	16w	9.53	1.57	16	25.2	0.08
	Hlf-tdTomato-(%)
	4w	0.29	0.17	0.28	3.62
	8w	0.17	0.09	0.56	0.1
	12w	0.15	0.18	0.43	0.2
	16w	0.79	0.053	0.73	0.081
