# Supplementary material for: Hlf Expression Marks Early Emergence of Hematopoietic Stem Cell Precursors With Adult Repopulating Potential and Fate
Source: Front Cell Dev Biol. 2021 Sep 13;9:728057. doi: 10.3389/fcell.2021.728057 (PMC8473784; doi:10.3389/fcell.2021.728057)
Supplement: Supplementary file 7 [file Data_Sheet_3.ZIP › Data sheet-0811/Figure 3J/16w CD45+ blood chimerism.xlsx]

## Sheet: Sheet1
	Hlf-tdTomato+
	GM	4.14	14.2	7.3
	B	18.1	27.9	22.6
	T	8.31	10.7	50.3
