# Supplementary material for: Hlf Expression Marks Early Emergence of Hematopoietic Stem Cell Precursors With Adult Repopulating Potential and Fate
Source: Front Cell Dev Biol. 2021 Sep 13;9:728057. doi: 10.3389/fcell.2021.728057 (PMC8473784; doi:10.3389/fcell.2021.728057)
Supplement: Supplementary file 7 [file Data_Sheet_3.ZIP › Data sheet-0811/Figure 4D/figure 4D.xlsx]

## Sheet: Sheet1
E11.5 AGM	EC	0.086	0.05	0.038	0.058	0.019	0	0	0.059	0.039	0	0.053
	IAHC	3.31	5.75	4.46	5.12	4.44	0.36	0.84	0.96	6.91	5.76	5.11
	T1 pre-HSC	6.25	0	0	0	0	0	0	0	0	6.67	0
	T2 pre-HSC	0	8.82	1.69	0	0	0	0	1.96	18.2	2.63	23.1
	E13.5 FL HSC	15.7	18.6	11.6	14	8.25
	E15 FL HSC	8.89	14	5.33	12.8	6.03	14.3	4.62
