# Supplementary material for: Hlf Expression Marks Early Emergence of Hematopoietic Stem Cell Precursors With Adult Repopulating Potential and Fate
Source: Front Cell Dev Biol. 2021 Sep 13;9:728057. doi: 10.3389/fcell.2021.728057 (PMC8473784; doi:10.3389/fcell.2021.728057)
Supplement: Supplementary file 7 [file Data_Sheet_3.ZIP › Data sheet-0811/Figure 5B/B cells.xlsx]

## Sheet: Sheet1
	time/w	1	2	3
	4	4.54	6.6	6.17
	8	6.06	5.71	7.12
	12	6.8	6.02	7.05
	16	5.88	5.55	8.58
	20	6.33	4.79	5.17
	24	8.47	5.43	7.91
	28	5.99	5.06	6.49
	32	8.26	5.12	5.72
