# Supplementary material for: Hlf Expression Marks Early Emergence of Hematopoietic Stem Cell Precursors With Adult Repopulating Potential and Fate
Source: Front Cell Dev Biol. 2021 Sep 13;9:728057. doi: 10.3389/fcell.2021.728057 (PMC8473784; doi:10.3389/fcell.2021.728057)
Supplement: Supplementary file 7 [file Data_Sheet_3.ZIP › Data sheet-0811/Figure 5B/Erythrocytes.xlsx]

## Sheet: Sheet1
	time/w	1	2	3
	16		6.03	4.8
	20	6.58	6.17	5.04
	24	6.19	7.03	5.49
	28	6.35	4.68	5.54
	32	6.2	5.14	5.86
