# Supplementary material for: Hlf Expression Marks Early Emergence of Hematopoietic Stem Cell Precursors With Adult Repopulating Potential and Fate
Source: Front Cell Dev Biol. 2021 Sep 13;9:728057. doi: 10.3389/fcell.2021.728057 (PMC8473784; doi:10.3389/fcell.2021.728057)
Supplement: Supplementary file 7 [file Data_Sheet_3.ZIP › Data sheet-0811/Figure 5B/GMs.xlsx]

## Sheet: Sheet1
	time/w	1	2	3
	4	5.65	5.32	7.11
	8	5.07	6.95	6.86
	12	5.72	5.31	5.94
	16	6.63	5.64	7.38
	20	6.81	6.25	6.21
	24	7.56	5.73	7.28
	28	7.09	5.95	6.9
	32	7.79	6.83	6.4
