# Supplementary material for: Hlf Expression Marks Early Emergence of Hematopoietic Stem Cell Precursors With Adult Repopulating Potential and Fate
Source: Front Cell Dev Biol. 2021 Sep 13;9:728057. doi: 10.3389/fcell.2021.728057 (PMC8473784; doi:10.3389/fcell.2021.728057)
Supplement: Supplementary file 7 [file Data_Sheet_3.ZIP › Data sheet-0811/Figure 5B/leukocyte.xlsx]

## Sheet: Sheet1
	time/w	1	2	3
	4	6.83	6.45	7.7
	8	5.48	5.83	6.85
	12	5.66	5.19	6.17
	16	6.12	6.5	6.42
	20	5.7	5.99	6.29
	24	7.25	6.16	6.18
	28	6.56	5.93	7.45
	32	7.29	5.86	5.79
