# Supplementary material for: Hlf Expression Marks Early Emergence of Hematopoietic Stem Cell Precursors With Adult Repopulating Potential and Fate
Source: Front Cell Dev Biol. 2021 Sep 13;9:728057. doi: 10.3389/fcell.2021.728057 (PMC8473784; doi:10.3389/fcell.2021.728057)
Supplement: Supplementary file 7 [file Data_Sheet_3.ZIP › Data sheet-0811/Figure 5B/Platelets.xlsx]

## Sheet: Sheet1
	time/w	1	2	3
	16		5.07	5.25
	20	7.53	5.07	4.83
	24	5.59	5.15	5.28
	28	5.27	5.63	5.75
	32	5.84	5.61	5.8
