# Supplementary material for: Hlf Expression Marks Early Emergence of Hematopoietic Stem Cell Precursors With Adult Repopulating Potential and Fate
Source: Front Cell Dev Biol. 2021 Sep 13;9:728057. doi: 10.3389/fcell.2021.728057 (PMC8473784; doi:10.3389/fcell.2021.728057)
Supplement: Supplementary file 7 [file Data_Sheet_3.ZIP › Data sheet-0811/Figure 5B/T cells.xlsx]

## Sheet: Sheet1
	time/w	1	2	3
	4	6.03	8.72	9.51
	8	5.66	6.7	6.52
	12	5.83	6.89	6.85
	16	5.88	6.02	6.12
	20	5.88	6.38	6.56
	24	6.46	6.33	6.01
	28	5.86	5.8	5.69
	32	6.24	6.59	6.17
