# Supplementary material for: Hlf Expression Marks Early Emergence of Hematopoietic Stem Cell Precursors With Adult Repopulating Potential and Fate
Source: Front Cell Dev Biol. 2021 Sep 13;9:728057. doi: 10.3389/fcell.2021.728057 (PMC8473784; doi:10.3389/fcell.2021.728057)
Supplement: Supplementary file 7 [file Data_Sheet_3.ZIP › Data sheet-0811/Figure 5D/Figure 5D.xlsx]

## Sheet: Sheet1
	LSK	3.66	5.83	5.04
	CMP	4.96	7.18	5.38
	GMP	5.46	7.88	4.3
	MEP	5.69	6.96	3.28
	CD45+	5.86	10.5	5.09
