# Supplementary material for: Hlf Expression Marks Early Emergence of Hematopoietic Stem Cell Precursors With Adult Repopulating Potential and Fate
Source: Front Cell Dev Biol. 2021 Sep 13;9:728057. doi: 10.3389/fcell.2021.728057 (PMC8473784; doi:10.3389/fcell.2021.728057)
Supplement: Supplementary file 7 [file Data_Sheet_3.ZIP › Data sheet-0811/Figure 5E/Figure 5E.xlsx]

## Sheet: Sheet1
	LT-HSC	1.45	1.71	4.28
	ST-HSC	2.78	4.37	3.62
	MPP	6.36	9.3	5.92
