# Supplementary material for: Hlf Expression Marks Early Emergence of Hematopoietic Stem Cell Precursors With Adult Repopulating Potential and Fate
Source: Front Cell Dev Biol. 2021 Sep 13;9:728057. doi: 10.3389/fcell.2021.728057 (PMC8473784; doi:10.3389/fcell.2021.728057)
Supplement: Supplementary file 7 [file Data_Sheet_3.ZIP › Data sheet-0811/Figure 5F/Figure 5F.xlsx]

## Sheet: Sheet1
	LT-HSC	8.52	12.9	8.14
	ST-HSC	1.86	3.04	3.91
	MPP	4.36	9.23	5.11
