# Supplementary material for: Hlf Expression Marks Early Emergence of Hematopoietic Stem Cell Precursors With Adult Repopulating Potential and Fate
Source: Front Cell Dev Biol. 2021 Sep 13;9:728057. doi: 10.3389/fcell.2021.728057 (PMC8473784; doi:10.3389/fcell.2021.728057)
Supplement: Supplementary file 7 [file Data_Sheet_3.ZIP › Data sheet-0811/Supplementary Figure 1C/SF1C.xlsx]

## Sheet: Sheet1
	LT-HSC	95.3	93.5	88.3
	ST-HSC	97.6	95.3	96.6
	MPP	98.5	79.5	70.4
