# Supplementary material for: Hlf Expression Marks Early Emergence of Hematopoietic Stem Cell Precursors With Adult Repopulating Potential and Fate
Source: Front Cell Dev Biol. 2021 Sep 13;9:728057. doi: 10.3389/fcell.2021.728057 (PMC8473784; doi:10.3389/fcell.2021.728057)
Supplement: Supplementary file 7 [file Data_Sheet_3.ZIP › Data sheet-0811/Supplementary Figure 4C/supplementary figure 3C.xlsx]

## Sheet: Sheet1
	ESLAM（%）
		4.17	5.41	9.68	6.38	5.26	12.9	12.1
